# Supplementary material for: Molecular insights into Cassava brown streak virus susceptibility and resistance by profiling of the early host response
Source: Mol Plant Pathol. 2017 Aug 10;19(2):476–89. doi: 10.1111/mpp.12565 (PMC6638049; doi:10.1111/mpp.12565)
Supplement: Supplementary file 2 — Table S2 Significantly differentially expressed genes from RNA‐seq analysis. [file MPP-19-476-s002.xlsx]

## Sheet: 60444
Feature ID	EDGE test: 60444_ninf vs 60444_inf, tagwise dispersions - P-value	EDGE test: 60444_ninf vs 60444_inf, tagwise dispersions - Fold change	EDGE test: 60444_ninf vs 60444_inf, tagwise dispersions - Weighted difference	EDGE test: 60444_ninf vs 60444_inf, tagwise dispersions - FDR p-value correction	Annotations - Transcript ID	Annotations - EC	Annotations - Go annotations	Pfam	Annotatio	Annotations - Protein product	Annotations - Annotation description
Manes.17G066800	4.08651e-12	-2.94447	-0.00720204	7.29674e-10	Manes.17G066800.1		GO:GO:0016020,GO:GO:0009765	#REF!	AT2G34430	LHB1B1,LHCB1.4	light-harvesting chlorophyll-protein complex II subunit B1
Manes.12G121200	0	-15.1773	-0.00397735	0	Manes.12G121200.1			#REF!	AT2G22660		Protein of unknown function (duplicated DUF1399)
Manes.13G058600	2.22045e-16	-3.21607	-0.00293112	9.40359e-14	Manes.13G058600.1		GO:GO:0016020,GO:GO:0009765	#REF!	AT1G61520	LHCA3	photosystem I light harvesting complex gene 3
Manes.08G091700	4.39426e-13	-2.93785	-0.00254348	9.67705e-11	Manes.08G091700.1		GO:GO:0016020,GO:GO:0009765	#REF!	AT3G08940	LHCB4.2	light harvesting complex photosystem II
Manes.15G183900	0	-3.15056	-0.00206654	0	Manes.15G183900.1		GO:GO:0016020,GO:GO:0009765	#REF!	AT4G10340	LHCB5	light harvesting complex of photosystem II 5
Manes.17G066900	2.39224e-11	-2.88423	-0.00201603	3.71e-09	Manes.17G066900.1		GO:GO:0016020,GO:GO:0009765	#REF!	AT2G34430	LHB1B1,LHCB1.4	light-harvesting chlorophyll-protein complex II subunit B1
Manes.10G027600	2.31179e-07	-2.80312	-0.00183982	1.4168e-05	Manes.10G027600.1		GO:GO:0005524	#REF!	AT2G39730	RCA	rubisco activase
Manes.13G029000	6.76317e-11	-2.16903	-0.00175016	9.67133e-09	Manes.13G029000.1	2.4.1.123	GO:GO:0016757	#REF!	AT1G60470	AtGolS4,GolS4	galactinol synthase 4
Manes.16G080300	2.49511e-08	-2.19113	-0.00150511	1.96709e-06	Manes.16G080300.1	1.4.4.2	GO:GO:0055114,GO:GO:0006546,GO:GO:0004375	#REF!	AT4G33010	AtGLDP1,GLDP1	glycine decarboxylase P-protein 1
Manes.05G089700	3.9968e-15	-2.60908	-0.00139034	1.40454e-12	Manes.05G089700.1		GO:GO:0009607,GO:GO:0006952	#REF!	AT1G24020	MLP423	MLP-like protein 423
Manes.12G055600	1.11022e-14	-2.5529	-0.00136986	3.59549e-12	Manes.12G055600.1	1.97.1.12	GO:GO:0015979,GO:GO:0009538,GO:GO:0009522	#REF!	AT4G12800	PSAL	photosystem I subunit l
Manes.04G102900	6.55403e-09	-2.11392	-0.00135736	6.03062e-07	Manes.04G102900.1			#REF!	AT3G59440		Calcium-binding EF-hand family protein
Manes.15G167500	4.39383e-05	-2.38225	-0.00133245	0.0012321	Manes.15G167500.1	4.2.1.1	GO:GO:0008270,GO:GO:0004089	#REF!	AT3G01500	ATBCA1,ATSABP3,CA1,SABP3	carbonic anhydrase 1
Manes.02G143000	3.35902e-11	-2.38789	-0.0012581	5.04357e-09	Manes.02G143000.1		GO:GO:0015979,GO:GO:0009538,GO:GO:0009522	#REF!	AT1G03130	PSAD-2	photosystem I subunit D-2
Manes.07G104600	0	-2.75767	-0.00118569	0	Manes.07G104600.1		GO:GO:0016020,GO:GO:0009765	#REF!	AT3G54890	LHCA1	photosystem I light harvesting complex gene 1
Manes.16G017000	9.10383e-14	-2.59889	-0.00117961	2.36793e-11	Manes.16G017000.1		GO:GO:0019898,GO:GO:0015979,GO:GO:0009654,GO:GO:0009523,GO:GO:0005509	#REF!	AT4G05180	PSBQ,PSBQ-2,PSII-Q	photosystem II subunit Q-2
Manes.14G167100	1.0063e-08	-2.32691	-0.0011211	8.81731e-07	Manes.14G167100.1		GO:GO:0016020,GO:GO:0009765	#REF!	AT1G15820	CP24,LHCB6	light harvesting complex photosystem II subunit 6
Manes.13G012100	1.66933e-12	-2.80628	-0.00110499	3.27814e-10	Manes.13G012100.1		GO:GO:0016020,GO:GO:0009765	#REF!	AT3G61470	LHCA2	photosystem I light harvesting complex gene 2
Manes.12G011200	4.44089e-16	-3.12938	-0.00102064	1.78898e-13	Manes.12G011200.1		GO:GO:0016020,GO:GO:0009765	#REF!	AT3G61470	LHCA2	photosystem I light harvesting complex gene 2
Manes.02G089900	7.06102e-14	-2.38826	-0.000993079	1.92766e-11	Manes.02G089900.1		GO:GO:0019898,GO:GO:0015979,GO:GO:0009654,GO:GO:0009523,GO:GO:0005509	#REF!	AT1G06680	OE23,OEE2,PSBP-1,PSII-P	photosystem II subunit P-1
Manes.12G121800	0	-2.65139	-0.00093764	0	Manes.12G121800.1	2.1.2.1	GO:GO:0016740	#REF!	AT4G37930	SHM1,SHMT1,STM	serine transhydroxymethyltransferase 1
Manes.01G006400	8.6755e-11	-2.27139	-0.000933808	1.20919e-08	Manes.01G006400.1		GO:GO:0016020,GO:GO:0015979,GO:GO:0009522	#REF!	AT1G55670	PSAG	photosystem I subunit G
Manes.01G175700	6.69245e-08	-4.41543	-0.00093007	4.86942e-06	Manes.01G175700.1		GO:GO:0016020,GO:GO:0009765	#REF!	AT2G05100	LHCB2,LHCB2.1	photosystem II light harvesting complex gene 2.1
Manes.14G128000	1.42205e-05	-3.34461	-0.000883276	0.000481792	Manes.14G128000.1			#REF!
Manes.08G135500	2.58256e-09	-2.00789	-0.000875717	2.6009e-07	Manes.08G135500.1		GO:GO:0015979,GO:GO:0009523,GO:GO:0009507	#REF!	AT2G30570	PSBW	photosystem II reaction center W
Manes.02G001000	2.3781e-13	-2.59713	-0.000867742	5.5388e-11	Manes.02G001000.1	2.4.1.242		#REF!	AT1G32900		UDP-Glycosyltransferase superfamily protein
Manes.06G091400	1.25233e-13	-2.58953	-0.000843399	3.08718e-11	Manes.06G091400.1		GO:GO:0016020,GO:GO:0009765	#REF!	AT3G47470	CAB4,LHCA4	light-harvesting chlorophyll-protein complex I subunit A4
Manes.04G083800	2.29337e-10	-2.26425	-0.000828272	2.98256e-08	Manes.04G083800.1	4.1.2.13	GO:GO:0006096,GO:GO:0004332	#REF!	AT4G38970	FBA2	fructose-bisphosphate aldolase 2
Manes.04G111000	1.26518e-08	-2.00141	-0.00080085	1.07992e-06	Manes.04G111000.1			#REF!	AT4G05320	UBQ10	polyubiquitin 10
Manes.03G116700	0	-3.54434	-0.000735295	0	Manes.03G116700.1		GO:GO:0016020,GO:GO:0009765	#REF!	AT5G54270	LHCB3,LHCB3*1	light-harvesting chlorophyll B-binding protein 3
Manes.07G089100	0	-6.3924	-0.000678109	0	Manes.07G089100.1		GO:GO:0046872,GO:GO:0030001	#REF!	AT1G66240	ATATX1,ATX1	homolog of anti-oxidant 1
Manes.04G000900	1.55995e-11	-2.92429	-0.000678032	2.48937e-09	Manes.04G000900.1	1.97.1.12		#REF!	AT1G08380	PSAO	photosystem I subunit O
Manes.15G183500	8.20978e-09	-3.29297	-0.000629553	7.39566e-07	Manes.15G183500.1	1.14.99.42,1.13.11.51		#REF!	AT4G19170	CCD4,NCED4	nine-cis-epoxycarotenoid dioxygenase 4
Manes.09G073800	4.75842e-12	-3.03262	-0.000626858	8.36089e-10	Manes.09G073800.1	1.14.13.81	GO:GO:0055114,GO:GO:0046872,GO:GO:0016491	#REF!	AT3G56940	ACSF,CHL27,CRD1	dicarboxylate diiron protein, putative (Crd1)
Manes.01G175600	1.03917e-13	-4.44005	-0.00062322	2.62037e-11	Manes.01G175600.1		GO:GO:0016020,GO:GO:0009765	#REF!	AT2G05100	LHCB2,LHCB2.1	photosystem II light harvesting complex gene 2.1
Manes.17G066700	0.000300429	-3.43634	-0.0005358	0.0057799	Manes.17G066700.1		GO:GO:0016020,GO:GO:0009765	#REF!	AT1G29930	AB140,CAB1,CAB140,LHCB1.3	chlorophyll A/B binding protein 1
Manes.07G143600	1.50705e-06	-2.36854	-0.000530219	7.15263e-05	Manes.07G143600.1			#REF!	AT3G56360
Manes.05G089800	2.88658e-15	-3.41639	-0.00051915	1.02529e-12	Manes.05G089800.1			#REF!	AT1G24020	MLP423	MLP-like protein 423
Manes.08G050600	0	-2.97779	-0.000517509	0	Manes.08G050600.1	6.6.1.1	GO:GO:0016851,GO:GO:0009058	#REF!	AT5G13630	ABAR,CCH,CCH1,CHLH,GUN5	magnesium-chelatase subunit chlH, chloroplast, putative / Mg-protoporphyrin IX chelatase, putative (CHLH)
Manes.02G101600	2.6944e-10	-2.23396	-0.000500064	3.41012e-08	Manes.02G101600.1	4.1.2.13	GO:GO:0006096,GO:GO:0004332	#REF!	AT4G38970	FBA2	fructose-bisphosphate aldolase 2
Manes.13G019200	5.43216e-09	-2.18526	-0.000499158	5.11227e-07	Manes.13G019200.1		GO:GO:0030145,GO:GO:0016021,GO:GO:0015979,GO:GO:0009523	#REF!	AT1G67740	PSBY,YCF32	photosystem II BY
Manes.10G032000	1.48131e-06	-2.27433	-0.000457193	7.05072e-05	Manes.10G032000.1			#REF!	AT3G12580	ATHSP70,HSP70	heat shock protein 70
Manes.17G098700	1.38702e-10	-2.12973	-0.000451344	1.8625e-08	Manes.17G098700.1	1.17.1.2	GO:GO:0051745,GO:GO:0050992,GO:GO:0046872,GO:GO:0019288	#REF!	AT4G34350	CLB6,HDR,ISPH	4-hydroxy-3-methylbut-2-enyl diphosphate reductase
Manes.10G044900	3.13119e-10	-2.33338	-0.000449123	3.91791e-08	Manes.10G044900.1		GO:GO:0016020,GO:GO:0009765	#REF!	AT3G54890	LHCA1	photosystem I light harvesting complex gene 1
Manes.03G140100	0	-2.929	-0.000431793	0	Manes.03G140100.1		GO:GO:0055085,GO:GO:0046873,GO:GO:0030001,GO:GO:0016020	#REF!	AT1G55910	ZIP11	zinc transporter 11 precursor
Manes.05G142000	1.52378e-07	-2.37903	-0.000428744	9.88898e-06	Manes.05G142000.1		GO:GO:0009055,GO:GO:0005507	#REF!	AT1G76100	PETE1	plastocyanin 1
Manes.16G007300	4.37863e-05	-2.18468	-0.000424883	0.00122888	Manes.16G007300.1	1.11.1.7	GO:GO:0055114,GO:GO:0020037,GO:GO:0006979,GO:GO:0004601	#REF!	AT4G21960	PRXR1	Peroxidase superfamily protein
Manes.14G134800	1.55431e-14	-2.61317	-0.000412831	4.88987e-12	Manes.14G134800.1		GO:GO:0016020,GO:GO:0015979,GO:GO:0009522	#REF!	AT1G30380	PSAK	photosystem I subunit K
Manes.13G042400	2.77389e-09	-2.06316	-0.000406133	2.77666e-07	Manes.13G042400.1		GO:GO:0015979,GO:GO:0009538,GO:GO:0009522	#REF!	AT2G20260	PSAE-2	photosystem I subunit E-2
Manes.12G040000	1.17938e-09	-2.35079	-0.000401799	1.31616e-07	Manes.12G040000.1		GO:GO:0015979,GO:GO:0009538,GO:GO:0009522	#REF!	AT2G20260	PSAE-2	photosystem I subunit E-2
Manes.06G129100	4.44089e-16	-4.37114	-0.000372883	1.78898e-13	Manes.06G129100.1	1.15.1.1	GO:GO:0055114,GO:GO:0046872,GO:GO:0006801,GO:GO:0004784	#REF!	AT5G51100	FSD2	Fe superoxide dismutase 2
Manes.11G038100	1.31006e-13	-2.44702	-0.000363265	3.20558e-11	Manes.11G038100.1		GO:GO:0015979,GO:GO:0009538,GO:GO:0009522	#REF!	AT1G52230	PSAH-2,PSAH2,PSI-H	photosystem I subunit H2
Manes.13G152400	3.60489e-12	-2.17165	-0.000361289	6.56602e-10	Manes.13G152400.1		GO:GO:0015979,GO:GO:0010207	#REF!	AT2G20890	PSB29,THF1	photosystem II reaction center PSB29 protein
Manes.04G129900	1.99417e-10	-2.07028	-0.000350405	2.61402e-08	Manes.04G129900.1		GO:GO:0015979,GO:GO:0009538,GO:GO:0009522	#REF!	AT3G16140	PSAH-1	photosystem I subunit H-1
Manes.04G102700	1.57486e-07	-2.08564	-0.00035007	1.01211e-05	Manes.04G102700.1		GO:GO:0005509	#REF!	AT3G59440		Calcium-binding EF-hand family protein
Manes.06G159700	1.08343e-09	-2.65601	-0.000339976	1.22147e-07	Manes.06G159700.1	2.7.11.1	GO:GO:0006468,GO:GO:0005524,GO:GO:0004672	#REF!	AT5G53450	ORG1	OBP3-responsive gene 1
Manes.17G116700	2.00595e-12	-3.87858	-0.000333693	3.83021e-10	Manes.17G116700.1			#REF!	AT2G15020
Manes.15G184200	0	-3.08321	-0.000326075	0	Manes.15G184200.1		GO:GO:0016020,GO:GO:0009765	#REF!	AT4G10340	LHCB5	light harvesting complex of photosystem II 5
Manes.16G086700	0	-5.6507	-0.000290646	0	Manes.16G086700.1		GO:GO:0035434,GO:GO:0016021,GO:GO:0005375	#REF!	AT5G20650	COPT5	copper transporter 5
Manes.09G187300	0	-4.14074	-0.000290173	0	Manes.09G187300.1			#REF!	AT3G26740	CCL	CCR-like
Manes.16G002300	1.37687e-06	-2.5288	-0.000286745	6.63971e-05	Manes.16G002300.1	1.14.17.4	GO:GO:0055114,GO:GO:0016491	#REF!	AT1G05010	ACO4,EAT1,EFE	ethylene-forming enzyme
Manes.16G032200	9.18821e-13	-2.24974	-0.000281082	1.88126e-10	Manes.16G032200.1			#REF!	AT5G46110	APE2,TPT	Glucose-6-phosphate/phosphate translocator-related
Manes.01G038100	0	-19.444	-0.000275163	0	Manes.01G038100.1		GO:GO:0055085	#REF!	AT5G53550	ATYSL3,YSL3	YELLOW STRIPE like 3
Manes.10G148800	2.22045e-16	-6.54651	-0.00027355	9.40359e-14	Manes.10G148800.1	1.13.11.12	GO:GO:0005515,GO:GO:0055114,GO:GO:0046872,GO:GO:0016702	#REF!	AT3G45140	ATLOX2,LOX2	lipoxygenase 2
Manes.07G141000	1.8459e-05	-2.23917	-0.00026839	0.000599564	Manes.07G141000.1			#REF!	AT5G05250
Manes.16G097300	1.24452e-08	-2.26768	-0.000263011	1.06503e-06	Manes.16G097300.1		GO:GO:0016020,GO:GO:0015979,GO:GO:0009523	#REF!	AT2G06520	PSBX	photosystem II subunit X
Manes.03G082900	9.70601e-12	-2.09741	-0.000257642	1.60608e-09	Manes.03G082900.1		GO:GO:0042651,GO:GO:0015979,GO:GO:0009654,GO:GO:0009523	#REF!	AT1G79040	PSBR	photosystem II subunit R
Manes.16G136400	8.74765e-10	-2.08886	-0.000254347	1.00683e-07	Manes.16G136400.1			#REF!	AT5G19940		Plastid-lipid associated protein PAP / fibrillin family protein
Manes.06G061100	1.11022e-15	-2.90622	-0.0002482	4.26442e-13	Manes.06G061100.1		GO:GO:0016020,GO:GO:0015979,GO:GO:0009522	#REF!	AT1G30380	PSAK	photosystem I subunit K
Manes.16G087600	5.89391e-08	-2.04367	-0.000235919	4.35556e-06	Manes.16G087600.1	2.3.1.199	GO:GO:0016747,GO:GO:0008610,GO:GO:0016020,GO:GO:0006633	#REF!	AT2G26250	FDH,KCS10	3-ketoacyl-CoA synthase 10
Manes.09G179000	3.65497e-11	-2.15199	-0.000234077	5.43849e-09	Manes.09G179000.1		GO:GO:0050662,GO:GO:0003824	#REF!	AT1G09340	CRB,CSP41B	chloroplast RNA binding
Manes.01G229300	1.77636e-14	-4.28248	-0.000231606	5.48396e-12	Manes.01G229300.1		GO:GO:0020037	#REF!	AT3G62370		heme binding
Manes.12G132300	1.93265e-10	-2.23607	-0.000229374	2.54347e-08	Manes.12G132300.1	2.4.1.85	GO:GO:0016758,GO:GO:0008152	#REF!	AT1G22380	AtUGT85A3,UGT85A3	UDP-glucosyl transferase 85A3
Manes.10G144200	4.65628e-12	-3.59199	-0.000208757	8.22517e-10	Manes.10G144200.1		GO:GO:0005975,GO:GO:0004553	#REF!	AT5G42260	BGLU12	beta glucosidase 12
Manes.02G125400	4.21885e-15	-2.76183	-0.000206673	1.46696e-12	Manes.02G125400.1		GO:GO:0035434,GO:GO:0016021,GO:GO:0005375	#REF!	AT5G59030	COPT1	copper transporter 1
Manes.08G069800	2.11404e-06	-2.79375	-0.000194173	9.60566e-05	Manes.08G069800.1		GO:GO:0055085	#REF!	AT4G16370	ATOPT3,OPT3	oligopeptide transporter
Manes.06G126400	1.09557e-12	-2.44019	-0.000189596	2.19333e-10	Manes.06G126400.1	2.1.1.11		#REF!	AT4G25080	CHLM	magnesium-protoporphyrin IX methyltransferase
Manes.18G093100	8.79135e-06	-2.07527	-0.000183958	0.000322314	Manes.18G093100.1		GO:GO:0006950	#REF!
Manes.17G004600	7.04352e-09	-3.68666	-0.000181616	6.44511e-07	Manes.17G004600.1	3.2.1.20	GO:GO:0005975,GO:GO:0004553	#REF!	AT3G23640	HGL1	heteroglycan glucosidase 1
Manes.05G197600	7.63833e-13	-2.26729	-0.000158532	1.60712e-10	Manes.05G197600.1		GO:GO:0044238	#REF!	AT5G24490		30S ribosomal protein, putative
Manes.01G181700	2.23898e-09	-2.08868	-0.000152329	2.2757e-07	Manes.01G181700.1	2.6.1.51,2.6.1.44,2.6.1.45		#REF!	AT2G13360	AGT,AGT1,SGAT	alanine:glyoxylate aminotransferase
Manes.06G041600	0.00030952	-2.54022	-0.000151533	0.00591793	Manes.06G041600.1			#REF!
Manes.02G035000	6.39799e-09	-2.04509	-0.000139543	5.90349e-07	Manes.02G035000.1		GO:GO:0005525	#REF!	AT1G62750	ATSCO1,ATSCO1/CPEF-G,SCO1	Translation elongation factor EFG/EF2 protein
Manes.12G156000	1.62093e-14	-4.48085	-0.000139105	5.05132e-12	Manes.12G156000.1		GO:GO:0042651,GO:GO:0015979,GO:GO:0009522,GO:GO:0005516	#REF!	AT5G64040	PSAN	photosystem I reaction center subunit PSI-N, chloroplast, putative / PSI-N, putative (PSAN)
Manes.03G099100	4.29945e-09	-2.15826	-0.000138428	4.1286e-07	Manes.03G099100.1			#REF!
Manes.S105100	7.53304e-09	-2.71327	-0.000123798	6.85507e-07	Manes.S105100.1	4.4.1.11	GO:GO:0030170,GO:GO:0009058	#REF!	AT1G64660	ATMGL,MGL	methionine gamma-lyase
Manes.16G099500	5.93303e-13	-2.5868	-0.000112731	1.28938e-10	Manes.16G099500.1	5.1.99.1		#REF!	AT5G57040		Lactoylglutathione lyase / glyoxalase I family protein
Manes.01G170500	5.12324e-13	-70.2596	-0.000110337	1.12077e-10	Manes.01G170500.1		GO:GO:0055085,GO:GO:0046873,GO:GO:0030001,GO:GO:0016020	#REF!	AT5G59520	ZIP2	ZRT/IRT-like protein 2
Manes.02G128600	7.11565e-10	-2.10591	-0.00010911	8.24741e-08	Manes.02G128600.1			#REF!	AT3G46780	PTAC16	plastid transcriptionally active 16
Manes.17G049400	2.46142e-10	-2.11908	-0.000104702	3.15148e-08	Manes.17G049400.1			#REF!	AT5G46110	APE2,TPT	Glucose-6-phosphate/phosphate translocator-related
Manes.05G009800	8.70493e-14	-21.9839	-0.000103782	2.28214e-11	Manes.05G009800.1			#REF!
Manes.06G157400	8.88178e-16	-2.69026	-0.000100574	3.49276e-13	Manes.06G157400.1		GO:GO:0016987,GO:GO:0006355,GO:GO:0006352,GO:GO:0003700,GO:GO:0003677	#REF!	AT5G24120	ATSIG5,SIG5,SIGE	sigma factor E
Manes.01G036200	4.01009e-09	-2.10097	-9.82776e-05	3.87325e-07	Manes.01G036200.1	6.3.2.19	GO:GO:0008270,GO:GO:0005515	#REF!	AT1G26800		RING/U-box superfamily protein
Manes.11G085500	1.27495e-08	-2.33254	-9.31487e-05	1.08545e-06	Manes.11G085500.1	2.7.7.27	GO:GO:0016779,GO:GO:0009058	#REF!	AT4G39210	APL3	Glucose-1-phosphate adenylyltransferase family protein
Manes.14G097700	9.11471e-12	-2.13651	-8.95322e-05	1.52064e-09	Manes.14G097700.1	2.7.11.1	GO:GO:0006468,GO:GO:0005524,GO:GO:0004672	#REF!	AT1G68830	STN7	STT7 homolog STN7
Manes.11G090200	0.000236478	-3.02066	-8.29005e-05	0.00478064	Manes.11G090200.1			#REF!	AT2G21140	ATPRP2,PRP2	proline-rich protein 2
Manes.06G072000	5.25548e-09	-2.00105	-8.19012e-05	4.97433e-07	Manes.06G072000.1	2.7.11.1	GO:GO:0006468,GO:GO:0005524,GO:GO:0004672	#REF!	AT1G68830	STN7	STT7 homolog STN7
Manes.12G017100	1.9762e-14	-2.88631	-8.15397e-05	5.98896e-12	Manes.12G017100.1			#REF!	AT1G67700
Manes.01G234700	8.23237e-08	-2.11403	-8.10719e-05	5.81697e-06	Manes.01G234700.1	2.3.1.20		#REF!	AT1G48300
Manes.03G139000	9.99201e-15	-4.6296	-7.94764e-05	3.30066e-12	Manes.03G139000.1	2.3.1.30	GO:GO:0009001,GO:GO:0006535,GO:GO:0005737	#REF!	AT3G13110	ATSERAT2;2,SAT-1,SAT-A,SAT-M,SAT3,SERAT2;2	serine acetyltransferase 2;2
Manes.15G107400	1.55342e-12	-2.17753	-7.74197e-05	3.09122e-10	Manes.15G107400.1	1.14.12.20	GO:GO:0055114,GO:GO:0051537,GO:GO:0016491,GO:GO:0010277	#REF!	AT4G25650	ACD1-LIKE,PTC52,TIC55-IV	ACD1-like
Manes.S013800	1.3767e-09	-2.27127	-7.59317e-05	1.50899e-07	Manes.S013800.1			#REF!	AT2G15220		Plant basic secretory protein (BSP) family protein
Manes.14G042100	4.93225e-11	-2.06145	-7.42836e-05	7.24121e-09	Manes.14G042100.1		GO:GO:0008124,GO:GO:0006729	#REF!	AT5G51110		Transcriptional coactivator/pterin dehydratase
Manes.07G076500	0.000127221	-2.15936	-7.13069e-05	0.00294706	Manes.07G076500.1		GO:GO:0005515	#REF!	AT3G19320		Leucine-rich repeat (LRR) family protein
Manes.02G157300	3.54907e-10	-2.70335	-7.03442e-05	4.37449e-08	Manes.02G157300.1	2.3.1.15	GO:GO:0016746,GO:GO:0008152	#REF!	AT1G02390	ATGPAT2,GPAT2	glycerol-3-phosphate acyltransferase 2
Manes.16G093000	2.30835e-11	-2.11093	-6.91097e-05	3.59678e-09	Manes.16G093000.1			#REF!	AT1G74940		Protein of unknown function (DUF581)
Manes.14G087600	8.99947e-13	-2.78856	-6.79468e-05	1.858e-10	Manes.14G087600.1		GO:GO:0055114,GO:GO:0020037,GO:GO:0016705,GO:GO:0005506	#REF!	AT1G74110	CYP78A10	cytochrome P450, family 78, subfamily A, polypeptide 10
Manes.10G144300	0	-3.81439	-6.76633e-05	0	Manes.10G144300.1	3.2.1.21	GO:GO:0005975,GO:GO:0004553	#REF!	AT5G42260	BGLU12	beta glucosidase 12
Manes.01G177600	4.09741e-21	-27.2882	-6.38175e-05	3.00778e-18	Manes.01G177600.1			#REF!
Manes.04G078000	0.000193093	-3.00669	-6.32036e-05	0.00407828	Manes.04G078000.1			#REF!
Manes.15G085400	9.84522e-07	-2.14866	-6.22394e-05	4.96515e-05	Manes.15G085400.1	1.3.1.33	GO:GO:0016491,GO:GO:0008152	#REF!	AT5G54190	PORA	protochlorophyllide oxidoreductase A
Manes.18G073100	5.86697e-06	-3.52263	-6.10967e-05	0.000230794	Manes.18G073100.1	1.7.1.1	GO:GO:0055114,GO:GO:0016491,GO:GO:0030151	#REF!	AT1G77760	GNR1,NIA1,NR1	nitrate reductase 1
Manes.03G017500	7.12881e-05	-3.11634	-6.0887e-05	0.00183575	Manes.03G017500.1			#REF!	AT5G11420		Protein of unknown function, DUF642
Manes.17G077500	0	-2.88923	-5.98739e-05	0	Manes.17G077500.1	2.7.11.24	GO:GO:0006468,GO:GO:0005524,GO:GO:0004672	#REF!	AT1G73670	ATMPK15,MPK15	MAP kinase 15
Manes.13G142200	1.7546e-12	-2.70154	-5.95117e-05	3.39768e-10	Manes.13G142200.1			#REF!	AT2G20570	ATGLK1,GLK1,GPRI1	GBF\'s pro-rich region-interacting factor 1
Manes.01G099100	4.13539e-07	-2.06186	-5.94056e-05	2.3232e-05	Manes.01G099100.1			#REF!	AT3G01060
Manes.15G139400	9.98222e-09	-3.2773	-5.88411e-05	8.76975e-07	Manes.15G139400.1			#REF!	AT1G59960		NAD(P)-linked oxidoreductase superfamily protein
Manes.07G002500	3.45949e-09	-2.72278	-5.83911e-05	3.43175e-07	Manes.07G002500.1	1.13.11.12	GO:GO:0005515,GO:GO:0055114,GO:GO:0046872,GO:GO:0016702	#REF!	AT3G45140	ATLOX2,LOX2	lipoxygenase 2
Manes.03G074800	1.0618e-07	-2.00699	-5.721e-05	7.15808e-06	Manes.03G074800.1	3.6.3.54	GO:GO:0046872,GO:GO:0030001,GO:GO:0000166	#REF!	AT5G44790	HMA7,RAN1	copper-exporting ATPase / responsive-to-antagonist 1 / copper-transporting ATPase (RAN1)
Manes.09G095000	1.65667e-12	-2.58281	-5.69537e-05	3.27694e-10	Manes.09G095000.1		GO:GO:0005524	#REF!	AT2G39730	RCA	rubisco activase
Manes.11G034700	4.16334e-13	-3.41007	-5.67748e-05	9.2924e-11	Manes.11G034700.1			#REF!	AT1G79770		Protein of unknown function (DUF1677)
Manes.01G134000	2.59099e-10	-2.07525	-5.66985e-05	3.29492e-08	Manes.01G134000.1			#REF!	AT3G50685
Manes.11G037700	2.15783e-12	-2.1891	-5.62689e-05	4.09653e-10	Manes.11G037700.1			#REF!	AT1G52220
Manes.S077300	1.44924e-05	-3.41204	-5.42765e-05	0.000488499	Manes.S077300.1	1.7.1.1	GO:GO:0055114,GO:GO:0016491	#REF!	AT1G77760	GNR1,NIA1,NR1	nitrate reductase 1
Manes.S112700	6.69218e-07	-3.98711	-5.31249e-05	3.55406e-05	Manes.S112700.1	1.7.1.1	GO:GO:0055114,GO:GO:0030151,GO:GO:0016491,GO:GO:0042128	#REF!	AT1G77760	GNR1,NIA1,NR1	nitrate reductase 1
Manes.08G081300	6.67048e-07	-2.13383	-5.3104e-05	3.5499e-05	Manes.08G081300.1			#REF!	AT5G02160
Manes.15G035200	6.90717e-07	-2.08146	-5.29915e-05	3.6448e-05	Manes.15G035200.1	2.7.11.1	GO:GO:0007165	#REF!	AT4G14580	CIPK4,SnRK3.3	CBL-interacting protein kinase 4
Manes.18G080200	4.16949e-05	-2.14652	-5.29609e-05	0.00118529	Manes.18G080200.1		GO:GO:0016020,GO:GO:0006810,GO:GO:0005215	#REF!	AT1G15960	ATNRAMP6,NRAMP6	NRAMP metal ion transporter 6
Manes.15G131900	3.10806e-07	-2.0792	-5.21636e-05	1.8406e-05	Manes.15G131900.1	3.1.1.11	GO:GO:0004857,GO:GO:0042545,GO:GO:0030599,GO:GO:0005618	#REF!	AT1G23200		Plant invertase/pectin methylesterase inhibitor superfamily
Manes.01G001400	3.39333e-11	-2.82934	-5.20085e-05	5.07203e-09	Manes.01G001400.1		GO:GO:0016020,GO:GO:0006810,GO:GO:0005215	#REF!	AT4G10380	NIP5;1,NLM6,NLM8	NOD26-like intrinsic protein 5;1
Manes.17G097100	3.79091e-06	-2.52189	-5.0879e-05	0.000159726	Manes.17G097100.1	2.7.11.7	GO:GO:0005515	#REF!	AT3G18950		Transducin/WD40 repeat-like superfamily protein
Manes.16G123200	4.03108e-06	-3.71476	-4.92563e-05	0.000168342	Manes.16G123200.1			#REF!	AT2G45180		Bifunctional inhibitor/lipid-transfer protein/seed storage 2S albumin superfamily protein
Manes.12G132900	0.000429741	-2.60325	-4.89315e-05	0.00762386	Manes.12G132900.1		GO:GO:0055114,GO:GO:0020037,GO:GO:0016705,GO:GO:0005506	#REF!	AT5G57260	CYP71B10	cytochrome P450, family 71, subfamily B, polypeptide 10
Manes.17G095200	8.21665e-09	-2.53823	-4.77438e-05	7.39566e-07	Manes.17G095200.1	1.14.11.9	GO:GO:0055114,GO:GO:0016491	#REF!	AT3G19000		2-oxoglutarate (2OG) and Fe(II)-dependent oxygenase superfamily protein
Manes.03G160100	1.03695e-13	-2.75727	-4.67273e-05	2.62037e-11	Manes.03G160100.1			#REF!	AT2G05620	PGR5	proton gradient regulation 5
Manes.03G021600	2.76527e-07	-2.4144	-4.54297e-05	1.66385e-05	Manes.03G021600.1			#REF!	AT5G21222		protein kinase family protein
Manes.01G064200	2.53677e-06	-2.1743	-4.50059e-05	0.000112328	Manes.01G064200.1			#REF!	AT4G11650	ATOSM34,OSM34	osmotin 34
Manes.13G102500	2.36072e-08	-2.1112	-4.4681e-05	1.87908e-06	Manes.13G102500.1	1.1.1.195	GO:GO:0055114,GO:GO:0016491,GO:GO:0008270	#REF!	AT4G37970	ATCAD6,CAD6	cinnamyl alcohol dehydrogenase 6
Manes.03G202900	4.34504e-07	-2.462	-4.28355e-05	2.4204e-05	Manes.03G202900.1	3.2.1.39	GO:GO:0005975,GO:GO:0004553	#REF!	AT4G16260		Glycosyl hydrolase superfamily protein
Manes.01G117900	1.64082e-10	-2.26194	-4.17065e-05	2.18554e-08	Manes.01G117900.1			#REF!	AT1G66330		senescence-associated family protein
Manes.07G027900	2.1015e-05	-3.36649	-4.16062e-05	0.000661132	Manes.07G027900.1		GO:GO:0005975,GO:GO:0004553	#REF!	AT1G26560	BGLU40	beta glucosidase 40
Manes.06G160100	3.18683e-07	-2.3379	-4.15949e-05	1.87314e-05	Manes.06G160100.1			#REF!	AT5G25610	ATRD22,RD22	BURP domain-containing protein
Manes.13G129900	2.13538e-08	-2.05614	-4.1443e-05	1.72044e-06	Manes.13G129900.1			#REF!	AT2G23610	ATMES3,MES3	methyl esterase 3
Manes.08G058800	1.07252e-09	-3.57364	-4.11478e-05	1.21331e-07	Manes.08G058800.1	2.7.11.1	GO:GO:0006468,GO:GO:0005524,GO:GO:0004672,GO:GO:0030246	#REF!	AT4G29050		Concanavalin A-like lectin protein kinase family protein
Manes.10G119000	1.81645e-07	-2.12223	-4.07205e-05	1.14509e-05	Manes.10G119000.1			#REF!	AT1G80160		Lactoylglutathione lyase / glyoxalase I family protein
Manes.07G139500	3.51265e-06	-2.80972	-3.98284e-05	0.000149335	Manes.07G139500.1		GO:GO:0045893,GO:GO:0008270,GO:GO:0005634,GO:GO:0003677	#REF!	AT3G56290
Manes.15G031300	3.40849e-06	-2.14263	-3.94216e-05	0.000145846	Manes.15G031300.1	2.1.1.10		#REF!	AT3G22740	HMT3	homocysteine S-methyltransferase 3
Manes.02G163700	0	-2.9427	-3.76908e-05	0	Manes.02G163700.1	1.14.13.122	GO:GO:0055114,GO:GO:0010277,GO:GO:0051537,GO:GO:0016491	#REF!	AT1G44446	ATCAO,CAO,CH1	Pheophorbide a oxygenase family protein with Rieske [2Fe-2S] domain
Manes.S074100	2.05853e-10	-2.00464	-3.65566e-05	2.68772e-08	Manes.S074100.1			#REF!	AT1G16720	HCF173	high chlorophyll fluorescence phenotype 173
Manes.08G154500	9.15442e-07	-2.10309	-3.6285e-05	4.68834e-05	Manes.08G154500.1			#REF!	AT1G54410		dehydrin family protein
Manes.15G012200	8.41937e-05	-2.1385	-3.56972e-05	0.00210631	Manes.15G012200.1	3.6.5.2	GO:GO:0005525	#REF!	AT4G02510	ATTOC159,PPI2,TOC159,TOC160,TOC86	translocon at the outer envelope membrane of chloroplasts 159
Manes.14G101100	3.59133e-06	-2.44784	-3.5646e-05	0.000151898	Manes.14G101100.1		GO:GO:0016020,GO:GO:0006810,GO:GO:0005215	#REF!	AT1G68570		Major facilitator superfamily protein
Manes.16G059600	1.59044e-07	-2.2194	-3.53961e-05	1.02014e-05	Manes.16G059600.1			#REF!	AT1G10155	ATPP2-A10,PP2-A10	phloem protein 2-A10
Manes.01G229800	3.51496e-09	-2.0474	-3.52826e-05	3.47634e-07	Manes.01G229800.1	2.4.1.67		#REF!	AT4G01970	AtSTS,STS	stachyose synthase
Manes.15G061300	1.22178e-07	-2.18953	-3.49837e-05	8.08798e-06	Manes.15G061300.1			#REF!	AT3G13130
Manes.14G077100	1.89592e-05	-2.06944	-3.48854e-05	0.000611602	Manes.14G077100.1			#REF!	AT3G47640	PYE	basic helix-loop-helix (bHLH) DNA-binding superfamily protein
Manes.06G160800	6.38834e-06	-2.92305	-3.48303e-05	0.000247974	Manes.06G160800.1			#REF!	AT5G25610	ATRD22,RD22	BURP domain-containing protein
Manes.06G043100	2.26318e-06	-2.03132	-3.46648e-05	0.00010213	Manes.06G043100.1			#REF!	AT2G12400
Manes.16G105900	7.43849e-14	-2.40127	-3.44137e-05	2.01406e-11	Manes.16G105900.1		GO:GO:0046872	#REF!	AT4G29190		Zinc finger C-x8-C-x5-C-x3-H type family protein
Manes.06G163500	1.29586e-05	-2.20363	-3.35357e-05	0.000447296	Manes.06G163500.1			#REF!	AT1G51400		Photosystem II 5 kD protein
Manes.16G117700	1.58007e-11	-4.78118	-3.27861e-05	2.50935e-09	Manes.16G117700.1			#REF!	AT2G25625
Manes.04G133000	2.06887e-08	-2.29718	-3.2486e-05	1.67093e-06	Manes.04G133000.1			#REF!	AT1G79770		Protein of unknown function (DUF1677)
Manes.11G158200	6.18092e-10	-4.29631	-3.24376e-05	7.24022e-08	Manes.11G158200.1			#REF!	AT5G22580		Stress responsive A/B Barrel Domain
Manes.13G051500	1.89482e-07	-2.0397	-3.21945e-05	1.18321e-05	Manes.13G051500.1	1.6.5.5	GO:GO:0055114,GO:GO:0016491,GO:GO:0008270	#REF!	AT4G13010		Oxidoreductase, zinc-binding dehydrogenase family protein
Manes.03G114500	9.54492e-10	-3.37728	-3.17461e-05	1.08723e-07	Manes.03G114500.1		GO:GO:0016021	#REF!	AT1G52870		Peroxisomal membrane 22 kDa (Mpv17/PMP22) family protein
Manes.03G059600	7.18454e-11	-2.33333	-3.11124e-05	1.01855e-08	Manes.03G059600.1			#REF!	AT2G25770		Polyketide cyclase/dehydrase and lipid transport superfamily protein
Manes.18G078500	1.108e-13	-2.29443	-3.06519e-05	2.75193e-11	Manes.18G078500.1	4.2.1.24	GO:GO:0046872,GO:GO:0033014,GO:GO:0004655	#REF!	AT1G69740	HEMB1	Aldolase superfamily protein
Manes.12G118000	2.14298e-05	-2.07059	-2.99792e-05	0.00067226	Manes.12G118000.1	1.14.13.132	GO:GO:0071949	#REF!	AT2G22830	SQE2	squalene epoxidase 2
Manes.16G019400	0.000448678	-2.89064	-2.9918e-05	0.0078627	Manes.16G019400.1			#REF!	AT4G21430	B160	Zinc finger, RING-type;Transcription factor jumonji/aspartyl beta-hydroxylase
Manes.09G057100	0.000229551	-2.125	-2.98603e-05	0.00466345	Manes.09G057100.1		GO:GO:0055114,GO:GO:0020037,GO:GO:0016705,GO:GO:0005506	#REF!	AT2G27690	CYP94C1	cytochrome P450, family 94, subfamily C, polypeptide 1
Manes.01G151800	0	-4.43036	-2.96046e-05	0	Manes.01G151800.1	2.8.1.1		#REF!	AT4G35770	ATSEN1,DIN1,SEN1	Rhodanese/Cell cycle control phosphatase superfamily protein
Manes.09G018000	4.00328e-07	-2.00696	-2.90503e-05	2.26439e-05	Manes.09G018000.1		GO:GO:0005509	#REF!	AT5G04170		Calcium-binding EF-hand family protein
Manes.07G027800	8.13145e-06	-4.11163	-2.90087e-05	0.000301805	Manes.07G027800.1		GO:GO:0005975,GO:GO:0004553	#REF!	AT2G44480	BGLU17	beta glucosidase 17
Manes.02G037300	2.09103e-06	-2.78982	-2.7556e-05	9.52732e-05	Manes.02G037300.1	3.6.3.26	GO:GO:0016020,GO:GO:0006810,GO:GO:0005215	#REF!	AT1G12110	ATNRT1,B-1,CHL1,CHL1-1,NRT1,NRT1.1	nitrate transporter 1.1
Manes.04G165300	7.61764e-07	-2.0717	-2.64128e-05	3.98154e-05	Manes.04G165300.1		GO:GO:0005544,GO:GO:0005509	#REF!	AT5G12380	ANNAT8	annexin 8
Manes.07G027700	2.20868e-05	-3.66061	-2.56854e-05	0.000690903	Manes.07G027700.1		GO:GO:0005975,GO:GO:0004553	#REF!	AT3G60140	BGLU30,DIN2,SRG2	Glycosyl hydrolase superfamily protein
Manes.15G075500	3.42927e-05	-2.35213	-2.5679e-05	0.00100514	Manes.15G075500.1	3.1.1.11	GO:GO:0004857,GO:GO:0042545,GO:GO:0030599,GO:GO:0005618	#REF!	AT1G11580	ATPMEPCRA,PMEPCRA	methylesterase PCR A
Manes.S068400	0.000213494	-2.13673	-2.46913e-05	0.00439672	Manes.S068400.1	1.1.1.95	GO:GO:0016597,GO:GO:0008152,GO:GO:0055114,GO:GO:0051287,GO:GO:0016616	#REF!	AT1G17745	PGDH	D-3-phosphoglycerate dehydrogenase
Manes.18G054000	1.54035e-09	-2.05867	-2.41626e-05	1.64668e-07	Manes.18G054000.1	2.7.11.1	GO:GO:0006468,GO:GO:0005524,GO:GO:0004672	#REF!	AT5G49660		Leucine-rich repeat transmembrane protein kinase family protein
Manes.15G149000	3.44325e-10	-3.11442	-2.38581e-05	4.25996e-08	Manes.15G149000.1		GO:GO:0016021,GO:GO:0016020	#REF!	AT3G01550	ATPPT2,PPT2	phosphoenolpyruvate (pep)/phosphate translocator 2
Manes.13G129100	2.08355e-07	-2.22744	-2.37363e-05	1.28888e-05	Manes.13G129100.1		GO:GO:0006355,GO:GO:0003677	#REF!	AT1G07640	OBP2	Dof-type zinc finger DNA-binding family protein
Manes.07G027100	1.13792e-05	-3.17548	-2.37116e-05	0.000402061	Manes.07G027100.1		GO:GO:0005975,GO:GO:0004553	#REF!	AT2G44450	BGLU15	beta glucosidase 15
Manes.17G078900	5.93673e-09	-2.99568	-2.22029e-05	5.53978e-07	Manes.17G078900.1			#REF!	AT1G70830	MLP28	MLP-like protein 28
Manes.05G145600	2.04602e-09	-2.48243	-2.15813e-05	2.13206e-07	Manes.05G145600.1	2.7.11.1,2.7.10.2	GO:GO:0005515,GO:GO:0006468,GO:GO:0004672	#REF!	AT1G75820	ATCLV1,CLV1,FAS3,FLO5	Leucine-rich receptor-like protein kinase family protein
Manes.12G145500	0.000192707	-2.1849	-2.14444e-05	0.00407535	Manes.12G145500.1			#REF!
Manes.02G031000	1.05053e-05	-2.34563	-2.12077e-05	0.000375564	Manes.02G031000.1		GO:GO:0055114,GO:GO:0016614,GO:GO:0050660	#REF!	AT1G12570		Glucose-methanol-choline (GMC) oxidoreductase family protein
Manes.11G161700	1.2649e-09	-2.33949	-2.10846e-05	1.40212e-07	Manes.11G161700.1			#REF!	AT3G44450
Manes.03G169700	9.79951e-06	-2.03045	-2.10407e-05	0.000353007	Manes.03G169700.1		GO:GO:0006355,GO:GO:0005634	#REF!	AT3G23050	AXR2,IAA7	indole-3-acetic acid 7
Manes.02G162000	1.86573e-05	-2.03705	-2.09062e-05	0.000603041	Manes.02G162000.1		GO:GO:0016021,GO:GO:0016020,GO:GO:0022857	#REF!	AT4G08300		nodulin MtN21 /EamA-like transporter family protein
Manes.07G020000	1.13738e-09	-2.96245	-2.04683e-05	1.27359e-07	Manes.07G020000.1		GO:GO:0051536,GO:GO:0009055	#REF!	AT1G60950	ATFD2,FED A	2Fe-2S ferredoxin-like superfamily protein
Manes.05G033500	2.80664e-13	-2.67204	-2.00286e-05	6.43832e-11	Manes.05G033500.1		GO:GO:0055085,GO:GO:0016021	#REF!	AT4G00370	ANTR2,PHT4;4	Major facilitator superfamily protein
Manes.15G051300	0.000337926	-2.47203	-1.98545e-05	0.00633166	Manes.15G051300.1		GO:GO:0005515	#REF!	AT1G04770		Tetratricopeptide repeat (TPR)-like superfamily protein
Manes.11G095000	3.33159e-08	-2.34978	-1.95874e-05	2.58339e-06	Manes.11G095000.1		GO:GO:0005622,GO:GO:0003779,GO:GO:0030042,GO:GO:0015629	#REF!	AT2G16700	ADF5,ATADF5	actin depolymerizing factor 5
Manes.11G135000	4.7053e-09	-2.58149	-1.95355e-05	4.47926e-07	Manes.11G135000.1	3.5.4.25	GO:GO:0009231,GO:GO:0008686,GO:GO:0003935	#REF!	AT5G59750		DHBP synthase RibB-like alpha/beta domain;GTP cyclohydrolase II
Manes.04G057100	1.99205e-11	-2.49584	-1.91816e-05	3.1335e-09	Manes.04G057100.1	1.2.3.1	GO:GO:0055114,GO:GO:0016491	#REF!	AT2G27150	AAO3,AOdelta,At-AO3,AtAAO3	abscisic aldehyde oxidase 3
Manes.15G073200	9.23962e-07	-4.03539	-1.83051e-05	4.72465e-05	Manes.15G073200.1			#REF!	AT4G27030	FAD4,FADA	fatty acid desaturase A
Manes.14G013200	3.08062e-12	-3.73015	-1.82986e-05	5.68504e-10	Manes.14G013200.1	3.5.1.98	GO:GO:0005515	#REF!	AT3G20820		Leucine-rich repeat (LRR) family protein
Manes.15G009900	6.24199e-10	-2.28382	-1.80177e-05	7.28593e-08	Manes.15G009900.1		GO:GO:0006355,GO:GO:0003700	#REF!	AT3G16770	ATEBP,EBP,ERF72,RAP2.3	ethylene-responsive element binding protein
Manes.09G018300	2.18816e-06	-2.1391	-1.76028e-05	9.91515e-05	Manes.09G018300.1	2.4.1.203	GO:GO:0016758,GO:GO:0008152	#REF!	AT2G15490	UGT73B4	UDP-glycosyltransferase 73B4
Manes.01G084500	1.41583e-06	-10.8591	-1.75553e-05	6.79087e-05	Manes.01G084500.1		GO:GO:0043565,GO:GO:0006355,GO:GO:0003700,GO:GO:0003677,GO:GO:0005634	#REF!	AT4G16780	ATHB-2,ATHB2,HAT4,HB-2	homeobox protein 2
Manes.02G007900	0.000211552	-2.0808	-1.7471e-05	0.0043649	Manes.02G007900.1		GO:GO:0045454,GO:GO:0015035,GO:GO:0009055	#REF!	AT1G64500		Glutaredoxin family protein
Manes.08G044700	3.21336e-09	-2.28291	-1.70595e-05	3.20686e-07	Manes.08G044700.1			#REF!	AT2G42130		Plastid-lipid associated protein PAP / fibrillin family protein
Manes.05G132600	1.67834e-10	-3.08724	-1.66662e-05	2.22652e-08	Manes.05G132600.1			#REF!	AT3G18280		Bifunctional inhibitor/lipid-transfer protein/seed storage 2S albumin superfamily protein
Manes.S076800	1.33879e-06	-3.91447	-1.65261e-05	6.49399e-05	Manes.S076800.1	1.7.1.1	GO:GO:0055114,GO:GO:0030151,GO:GO:0016491,GO:GO:0042128	#REF!	AT1G37130	ATNR2,B29,CHL3,NIA2,NIA2-1,NR,NR2	nitrate reductase 2
Manes.10G115700	1.64071e-06	-2.48849	-1.62406e-05	7.70948e-05	Manes.10G115700.1	6.1.1.4	GO:GO:0006418,GO:GO:0000166,GO:GO:0005524,GO:GO:0004812	#REF!	AT1G09620		ATP binding;leucine-tRNA ligases;aminoacyl-tRNA ligases;nucleotide binding;ATP binding;aminoacyl-tRNA ligases
Manes.17G082800	7.53864e-07	-2.39974	-1.61941e-05	3.9465e-05	Manes.17G082800.1	1.11.2.3		#REF!	AT1G70670		Caleosin-related family protein
Manes.15G129800	4.1767e-10	-2.31402	-1.61803e-05	5.1034e-08	Manes.15G129800.1		GO:GO:0009607,GO:GO:0006952	#REF!	AT1G14950		Polyketide cyclase/dehydrase and lipid transport superfamily protein
Manes.08G145500	1.04033e-07	-4.57053	-1.59582e-05	7.04203e-06	Manes.08G145500.1			#REF!	AT3G13540	ATMYB5,MYB5	myb domain protein 5
Manes.15G030100	0.00052054	-2.09744	-1.57473e-05	0.0088238	Manes.15G030100.1			#REF!	AT3G22550		Protein of unknown function (DUF581)
Manes.03G165700	1.37585e-08	-2.0244	-1.5698e-05	1.15645e-06	Manes.03G165700.1		GO:GO:0016021,GO:GO:0016020,GO:GO:0022857	#REF!	AT5G07050		nodulin MtN21 /EamA-like transporter family protein
Manes.15G025100	2.81961e-05	-2.70138	-1.54394e-05	0.000851247	Manes.15G025100.1			#REF!	AT1G54870		NAD(P)-binding Rossmann-fold superfamily protein
Manes.09G055700	1.42021e-08	-5.07814	-1.53206e-05	1.18769e-06	Manes.09G055700.1			#REF!	AT3G52740
Manes.01G058900	3.19319e-05	-2.34026	-1.50637e-05	0.000946016	Manes.01G058900.1		GO:GO:0008270,GO:GO:0005515	#REF!	AT3G61460	BRH1	brassinosteroid-responsive RING-H2
Manes.01G196300	1.65942e-05	-12.6375	-1.49276e-05	0.000548704	Manes.01G196300.1			#REF!
Manes.02G056800	3.94685e-06	-2.19197	-1.48468e-05	0.000165452	Manes.02G056800.1			#REF!
Manes.18G007900	4.48402e-06	-13.6898	-1.48248e-05	0.000184001	Manes.18G007900.1	3.4.21.26	GO:GO:0008236,GO:GO:0006508,GO:GO:0070008,GO:GO:0004252	#REF!	AT1G76140		Prolyl oligopeptidase family protein
Manes.09G098100	5.87854e-07	-2.11071	-1.47689e-05	3.17816e-05	Manes.09G098100.1		GO:GO:0016020,GO:GO:0006810,GO:GO:0005215	#REF!	AT2G37900		Major facilitator superfamily protein
Manes.10G072500	8.24128e-08	-3.30101	-1.47195e-05	5.81697e-06	Manes.10G072500.1			#REF!	AT3G02645		Plant protein of unknown function (DUF247)
Manes.14G074300	2.18921e-07	-2.37523	-1.43565e-05	1.34918e-05	Manes.14G074300.1			#REF!	AT5G62720		Integral membrane HPP family protein
Manes.04G015900	5.93227e-05	-2.24473	-1.4344e-05	0.00158673	Manes.04G015900.1			#REF!
Manes.16G033700	1.89284e-07	-3.13017	-1.42262e-05	1.18321e-05	Manes.16G033700.1	2.4.1.297	GO:GO:0016758,GO:GO:0008152	#REF!	AT5G54010		UDP-Glycosyltransferase superfamily protein
Manes.05G172600	7.33395e-05	-2.02365	-1.42202e-05	0.00187365	Manes.05G172600.1		GO:GO:0005509	#REF!	AT5G07320		Mitochondrial substrate carrier family protein
Manes.07G027000	1.71623e-05	-4.70288	-1.36266e-05	0.000563541	Manes.07G027000.1	3.2.1.21	GO:GO:0005975,GO:GO:0004553	#REF!	AT5G42260	BGLU12	beta glucosidase 12
Manes.05G113100	0.000346923	-2.10965	-1.35857e-05	0.00645993	Manes.05G113100.1	2.8.2.15		#REF!	AT2G03760	AtSOT1,AtSOT12,ATST1,RAR047,SOT12,ST,ST1	sulphotransferase 12
Manes.16G073500	7.80955e-07	-2.10243	-1.34453e-05	4.06256e-05	Manes.16G073500.1			#REF!	AT1G58360	AAP1,NAT2	amino acid permease 1
Manes.18G031800	3.58975e-05	-2.16175	-1.33512e-05	0.00104568	Manes.18G031800.1	4.2.1.92	GO:GO:0055114,GO:GO:0020037,GO:GO:0016705,GO:GO:0005506	#REF!	AT5G42650	AOS,CYP74A,DDE2	allene oxide synthase
Manes.13G020500	1.2675e-06	-2.87766	-1.31572e-05	6.19368e-05	Manes.13G020500.1			#REF!	AT3G01680
Manes.18G145900	4.95158e-05	-2.14522	-1.29604e-05	0.00136078	Manes.18G145900.1	3.2.1.14	GO:GO:0008061	#REF!	AT3G12500	ATHCHIB,B-CHI,CHI-B,HCHIB,PR-3,PR3	basic chitinase
Manes.17G013900	5.00346e-07	-2.19271	-1.28942e-05	2.7594e-05	Manes.17G013900.1		GO:GO:0015743	#REF!	AT4G17970	ALMT12,ATALMT12	aluminum-activated, malate transporter 12
Manes.04G150200	3.78318e-07	-2.15193	-1.28439e-05	2.15465e-05	Manes.04G150200.1	3.4.21.25	GO:GO:0006508,GO:GO:0004252	#REF!	AT3G14240		Subtilase family protein
Manes.14G121300	0.000146571	-3.109	-1.28223e-05	0.00328472	Manes.14G121300.1		GO:GO:0005509	#REF!	AT4G32060		calcium-binding EF hand family protein
Manes.09G170800	5.79501e-06	-2.09608	-1.27532e-05	0.000228979	Manes.09G170800.1			#REF!	AT3G16640	TCTP	translationally controlled tumor protein
Manes.18G070700	3.15442e-05	-2.68226	-1.26189e-05	0.000937894	Manes.18G070700.1		GO:GO:0046872,GO:GO:0030001	#REF!	AT4G08570		Heavy metal transport/detoxification superfamily protein
Manes.02G002300	5.59683e-10	-2.72843	-1.25716e-05	6.65037e-08	Manes.02G002300.1		GO:GO:0046983	#REF!	AT1G32640	ATMYC2,JAI1,JIN1,MYC2,RD22BP1,ZBF1	Basic helix-loop-helix (bHLH) DNA-binding family protein
Manes.03G185000	4.48631e-08	-2.1733	-1.244e-05	3.42255e-06	Manes.03G185000.1	2.5.1.27,2.5.1.112	GO:GO:0008033	#REF!	AT5G19040	ATIPT5,IPT5	isopentenyltransferase 5
Manes.16G007100	4.95393e-06	-3.71954	-1.19524e-05	0.000199322	Manes.16G007100.1			#REF!	AT1G01380	ETC1	Homeodomain-like superfamily protein
Manes.06G076200	0.000374394	-2.0877	-1.15952e-05	0.00684792	Manes.06G076200.1		GO:GO:0005515	#REF!	AT2G34930		disease resistance family protein / LRR family protein
Manes.03G059500	2.77063e-06	-2.50692	-1.15603e-05	0.000121705	Manes.03G059500.1			#REF!	AT5G25840		Protein of unknown function (DUF1677)
Manes.07G123200	0.000258275	-3.08376	-1.13162e-05	0.00513113	Manes.07G123200.1			#REF!	AT1G53540		HSP20-like chaperones superfamily protein
Manes.08G135800	3.61764e-12	-2.78319	-1.12609e-05	6.56602e-10	Manes.08G135800.1		GO:GO:0008080	#REF!	AT1G72030		Acyl-CoA N-acyltransferases (NAT) superfamily protein
Manes.02G011900	3.4543e-05	-2.05029	-1.12293e-05	0.00101158	Manes.02G011900.1			#REF!	AT5G41810
Manes.08G109300	7.19702e-11	-2.88343	-1.12289e-05	1.01855e-08	Manes.08G109300.1	2.4.1.123	GO:GO:0016757	#REF!	AT1G56600	AtGolS2,GolS2	galactinol synthase 2
Manes.17G114000	1.34307e-06	-3.52885	-1.11503e-05	6.50522e-05	Manes.17G114000.1			#REF!	AT5G39130		RmlC-like cupins superfamily protein
Manes.01G223300	4.98069e-07	-4.03617	-1.08828e-05	2.7559e-05	Manes.01G223300.1			#REF!	AT1G56300		Chaperone DnaJ-domain superfamily protein
Manes.01G127200	7.13158e-06	-2.20385	-1.06706e-05	0.000271403	Manes.01G127200.1			#REF!
Manes.18G016200	4.18679e-10	-3.06883	-1.06604e-05	5.1034e-08	Manes.18G016200.1		GO:GO:0055114,GO:GO:0020037,GO:GO:0016705,GO:GO:0005506	#REF!	AT4G31500	ATR4,CYP83B1,RED1,RNT1,SUR2	cytochrome P450, family 83, subfamily B, polypeptide 1
Manes.03G128000	0.000234271	-2.03522	-1.04928e-05	0.00474473	Manes.03G128000.1		GO:GO:0009055	#REF!	AT3G20570	AtENODL9,ENODL9	early nodulin-like protein 9
Manes.05G064500	3.3606e-06	-2.01403	-1.0458e-05	0.00014417	Manes.05G064500.1			#REF!
Manes.02G057700	1.64876e-06	-2.10226	-1.0158e-05	7.73628e-05	Manes.02G057700.1	2.7.11.1	GO:GO:0006468,GO:GO:0004672	#REF!	AT3G51550	FER	Malectin/receptor-like protein kinase family protein
Manes.S038200	5.41831e-05	-2.38758	-1.00742e-05	0.00147069	Manes.S038200.1		GO:GO:0009607,GO:GO:0006952	#REF!	AT1G70830	MLP28	MLP-like protein 28
Manes.09G126000	0.000451653	-2.82591	-1.0032e-05	0.00790225	Manes.09G126000.1	3.2.2.9	GO:GO:0009116,GO:GO:0003824	#REF!	AT4G24340		Phosphorylase superfamily protein
Manes.05G141700	1.10609e-05	-2.44935	-9.89394e-06	0.000393298	Manes.05G141700.1		GO:GO:0055085,GO:GO:0016020	#REF!	AT1G53470	MSL4	mechanosensitive channel of small conductance-like 4
Manes.04G057200	1.00712e-07	-2.51155	-9.83708e-06	6.85943e-06	Manes.04G057200.1	1.2.3.1	GO:GO:0055114,GO:GO:0046872,GO:GO:0016491	#REF!	AT5G20960	AAO1,AO1,AOalpha,AT-AO1,ATAO,AtAO1	aldehyde oxidase 1
Manes.12G087200	4.82574e-08	-2.64944	-9.75609e-06	3.66456e-06	Manes.12G087200.1			#REF!	AT4G03400	DFL2,GH3-10	Auxin-responsive GH3 family protein
Manes.12G042000	8.44889e-05	-2.80914	-9.54951e-06	0.00211114	Manes.12G042000.1			#REF!	AT3G24750
Manes.10G030500	1.42372e-09	-2.45309	-9.51315e-06	1.54921e-07	Manes.10G030500.1			#REF!	AT3G46540		ENTH/VHS family protein
Manes.12G062300	1.23674e-05	-2.16111	-9.35092e-06	0.000430942	Manes.12G062300.1	2.7.11.1	GO:GO:0006468,GO:GO:0005524,GO:GO:0004672	#REF!	AT5G55560		Protein kinase superfamily protein
Manes.04G067700	6.86744e-06	-2.22322	-9.29137e-06	0.000262561	Manes.04G067700.1			#REF!
Manes.08G024900	1.53743e-07	-3.13286	-9.27224e-06	9.95804e-06	Manes.08G024900.1			#REF!	AT3G52740
Manes.09G033400	5.59078e-15	-69.7535	-9.24987e-06	1.90392e-12	Manes.09G033400.1			#REF!	AT5G06800		myb-like HTH transcriptional regulator family protein
Manes.14G091800	7.48114e-07	-2.18698	-9.24879e-06	3.92885e-05	Manes.14G091800.1			#REF!	AT3G30390		Transmembrane amino acid transporter family protein
Manes.12G136500	4.71576e-05	-2.16369	-9.22698e-06	0.00130575	Manes.12G136500.1		GO:GO:0005515	#REF!	AT4G39730		Lipase/lipooxygenase, PLAT/LH2 family protein
Manes.09G116200	3.12657e-07	-2.15293	-9.1012e-06	1.84758e-05	Manes.09G116200.1	2.7.11.1	GO:GO:0007165	#REF!	AT5G01820	ATCIPK14,ATSR1,CIPK14,SnRK3.15,SR1	serine/threonine protein kinase 1
Manes.06G129200	2.94159e-06	-2.78617	-9.01284e-06	0.000128192	Manes.06G129200.1		GO:GO:0006508,GO:GO:0004197	#REF!	AT1G02170	AMC1,ATMC1,ATMCPB1,LOL3,MCP1B	metacaspase 1
Manes.16G086000	1.05764e-05	-2.43647	-8.84314e-06	0.000377289	Manes.16G086000.1	2.7.11.1	GO:GO:0006468,GO:GO:0005524,GO:GO:0004672,GO:GO:0005515	#REF!	AT2G26330	ER,QRP1	Leucine-rich receptor-like protein kinase family protein
Manes.17G119200	0.000469499	-2.24017	-8.53773e-06	0.00815831	Manes.17G119200.1			#REF!	AT5G14920		Gibberellin-regulated family protein
Manes.S036100	6.89872e-07	-2.99465	-8.46092e-06	3.6448e-05	Manes.S036100.1		GO:GO:0016884	#REF!	AT4G34880		Amidase family protein
Manes.08G037700	1.74593e-07	-2.1157	-8.42145e-06	1.10485e-05	Manes.08G037700.1		GO:GO:0055085,GO:GO:0008324,GO:GO:0006812	#REF!	AT4G10310	ATHKT1,HKT1	high-affinity K+ transporter 1
Manes.13G058900	9.83118e-08	-2.32899	-8.39205e-06	6.73762e-06	Manes.13G058900.1	2.7.7.27	GO:GO:0016779,GO:GO:0009058	#REF!	AT5G48300	ADG1,APS1	ADP glucose pyrophosphorylase 1
Manes.18G064700	1.85141e-05	-2.40015	-8.23086e-06	0.000600763	Manes.18G064700.1	1.1.1.1	GO:GO:0055114,GO:GO:0016491,GO:GO:0008270	#REF!	AT1G22430		GroES-like zinc-binding dehydrogenase family protein
Manes.18G018800	0.000361947	-2.29731	-8.14173e-06	0.00666826	Manes.18G018800.1		GO:GO:0016021,GO:GO:0016020,GO:GO:0022857	#REF!	AT1G75500	WAT1	Walls Are Thin 1
Manes.10G088300	6.75642e-07	-2.11899	-8.08556e-06	3.58242e-05	Manes.10G088300.1			#REF!	AT2G42975
Manes.06G167500	5.36329e-05	-2.08389	-8.08072e-06	0.00145695	Manes.06G167500.1	3.5.1.98	GO:GO:0005515	#REF!	AT3G20820		Leucine-rich repeat (LRR) family protein
Manes.12G023200	1.55207e-07	-3.24423	-8.01281e-06	1.00332e-05	Manes.12G023200.1		GO:GO:0016020,GO:GO:0006817,GO:GO:0005315	#REF!	AT3G26570	ORF02,PHT2;1	phosphate transporter 2;1
Manes.15G170000	0.000513519	-2.28939	-8.01173e-06	0.00874386	Manes.15G170000.1		GO:GO:0055085,GO:GO:0016021,GO:GO:0016020,GO:GO:0006810,GO:GO:0005215	#REF!	AT1G32450	NRT1.5	nitrate transporter 1.5
Manes.S076700	0.000184379	-3.04315	-7.85928e-06	0.00394166	Manes.S076700.1	1.7.1.1	GO:GO:0055114,GO:GO:0030151,GO:GO:0016491	#REF!	AT1G77760	GNR1,NIA1,NR1	nitrate reductase 1
Manes.15G003200	1.74318e-07	-4.47061	-7.63747e-06	1.10485e-05	Manes.15G003200.1	2.4.1.123	GO:GO:0016757	#REF!	AT2G47180	AtGolS1,GolS1	galactinol synthase 1
Manes.15G129500	1.90753e-05	-3.12646	-7.55054e-06	0.000613747	Manes.15G129500.1		GO:GO:0009607,GO:GO:0006952	#REF!	AT1G14950		Polyketide cyclase/dehydrase and lipid transport superfamily protein
Manes.10G132000	3.98221e-09	-2.8041	-7.54834e-06	3.86716e-07	Manes.10G132000.1			#REF!	AT1G11400	PYM	partner of Y14-MAGO
Manes.05G059900	0.000151128	-2.13614	-7.34019e-06	0.0033663	Manes.05G059900.1		GO:GO:0055114,GO:GO:0016491,GO:GO:0006633,GO:GO:0005506	#REF!	AT1G02205	CER1	Fatty acid hydroxylase superfamily
Manes.09G060900	0.000199697	-2.12097	-7.26042e-06	0.00417999	Manes.09G060900.1	2.7.11.1	GO:GO:0006468,GO:GO:0005524,GO:GO:0004672	#REF!	AT2G36570		Leucine-rich repeat protein kinase family protein
Manes.02G194900	8.45364e-06	-2.13892	-7.04011e-06	0.000312359	Manes.02G194900.1			#REF!	AT4G09350		Chaperone DnaJ-domain superfamily protein
Manes.05G176900	8.05071e-05	-2.13607	-7.00643e-06	0.00202866	Manes.05G176900.1	3.4.22.14	GO:GO:0008234,GO:GO:0006508	#REF!	AT5G43060		Granulin repeat cysteine protease family protein
Manes.07G138800	1.70504e-05	-3.41584	-6.8438e-06	0.000560423	Manes.07G138800.1	1.11.1.7	GO:GO:0055114,GO:GO:0020037,GO:GO:0006979,GO:GO:0004601	#REF!	AT5G05340		Peroxidase superfamily protein
Manes.06G091600	2.47449e-05	-2.07324	-6.73762e-06	0.000761787	Manes.06G091600.1		GO:GO:0006355,GO:GO:0003677	#REF!	AT3G47500	CDF3	cycling DOF factor 3
Manes.11G160100	0.000195041	-2.20334	-6.61493e-06	0.00411417	Manes.11G160100.1	1.2.1.84	GO:GO:0080019	#REF!	AT3G44540	FAR4	fatty acid reductase 4
Manes.14G018300	0.000354001	-2.07387	-6.50555e-06	0.00655871	Manes.14G018300.1			#REF!	AT5G53190		Nodulin MtN3 family protein
Manes.04G156300	1.37957e-09	-2.94716	-6.33764e-06	1.50899e-07	Manes.04G156300.1			#REF!	AT5G06980
Manes.11G057500	5.50122e-06	-2.0307	-6.32392e-06	0.000218679	Manes.11G057500.1	2.4.2.7	GO:GO:0009116	#REF!	AT1G80050	APT2,ATAPT2,PHT1.1	adenine phosphoribosyl transferase 2
Manes.15G067100	1.86062e-05	-2.32581	-6.19223e-06	0.000601978	Manes.15G067100.1		GO:GO:0008270,GO:GO:0005622	#REF!	AT4G38960		B-box type zinc finger family protein
Manes.05G163400	3.41898e-06	-2.43767	-6.17979e-06	0.00014592	Manes.05G163400.1			#REF!	AT2G23790		Protein of unknown function (DUF607)
Manes.08G064000	6.84248e-05	-2.0078	-6.16132e-06	0.00178115	Manes.08G064000.1			#REF!	AT4G17900		PLATZ transcription factor family protein
Manes.S061500	6.77921e-06	-2.85475	-6.1607e-06	0.00026009	Manes.S061500.1	2.3.1.199,2.3.1.119	GO:GO:0016747,GO:GO:0008610,GO:GO:0016020,GO:GO:0006633	#REF!	AT2G26640	KCS11	3-ketoacyl-CoA synthase 11
Manes.18G083800	1.35586e-05	-3.82911	-6.14575e-06	0.000463644	Manes.18G083800.1		GO:GO:0046983,GO:GO:0008171	#REF!	AT5G54160	ATOMT1,OMT1	O-methyltransferase 1
Manes.12G144200	6.38364e-05	-3.82649	-6.12399e-06	0.00168159	Manes.12G144200.1		GO:GO:0055114,GO:GO:0020037,GO:GO:0016705,GO:GO:0005506	#REF!	AT4G31500	ATR4,CYP83B1,RED1,RNT1,SUR2	cytochrome P450, family 83, subfamily B, polypeptide 1
Manes.05G007700	6.98733e-08	-3.53306	-6.02817e-06	5.06167e-06	Manes.05G007700.1		GO:GO:0055114,GO:GO:0020037,GO:GO:0016705,GO:GO:0005506	#REF!	AT2G46950	CYP709B2	cytochrome P450, family 709, subfamily B, polypeptide 2
Manes.15G123400	0.000114316	-2.99396	-5.57926e-06	0.00269537	Manes.15G123400.1	3.4.22.33	GO:GO:0008234,GO:GO:0006508	#REF!	AT5G45890	SAG12	senescence-associated gene 12
Manes.09G018900	7.01652e-05	-2.28342	-5.5791e-06	0.00181643	Manes.09G018900.1	2.4.2.51	GO:GO:0016758,GO:GO:0008152	#REF!	AT5G54010		UDP-Glycosyltransferase superfamily protein
Manes.07G123300	0.000199807	-2.16117	-5.55497e-06	0.00417999	Manes.07G123300.1	2.4.1.118	GO:GO:0016758,GO:GO:0008152	#REF!	AT3G11340		UDP-Glycosyltransferase superfamily protein
Manes.S024600	0.000223177	-2.16051	-5.35989e-06	0.00455075	Manes.S024600.1		GO:GO:0046983,GO:GO:0008171	#REF!	AT4G35160		O-methyltransferase family protein
Manes.09G115500	0.000132496	-3.21176	-5.22812e-06	0.00304574	Manes.09G115500.1			#REF!	AT2G40475
Manes.01G149000	0.000460829	-2.0448	-5.17054e-06	0.00802877	Manes.01G149000.1	3.1.1.3	GO:GO:0016788	#REF!	AT1G75900		GDSL-like Lipase/Acylhydrolase superfamily protein
Manes.04G026100	0.000375618	-2.23542	-5.09909e-06	0.00685513	Manes.04G026100.1			#REF!
Manes.14G018500	0.000115754	-2.38103	-5.09818e-06	0.00271763	Manes.14G018500.1		GO:GO:0016987,GO:GO:0006355,GO:GO:0006352,GO:GO:0003700,GO:GO:0003677	#REF!	AT5G24120	ATSIG5,SIG5,SIGE	sigma factor E
Manes.15G052500	0.000240137	-2.39687	-5.04396e-06	0.00483391	Manes.15G052500.1			#REF!
Manes.16G054700	4.42759e-12	-12.609	-4.99947e-06	7.86325e-10	Manes.16G054700.1	4.2.3.22,4.2.3.75	GO:GO:0016829,GO:GO:0010333,GO:GO:0008152,GO:GO:0000287	#REF!	AT5G23960	ATTPS21,TPS21	terpene synthase 21
Manes.11G163300	4.46299e-05	-3.59182	-4.92151e-06	0.00124726	Manes.11G163300.1			#REF!	AT2G27385		Pollen Ole e 1 allergen and extensin family protein
Manes.10G144400	1.18232e-07	-6.44243	-4.88347e-06	7.85826e-06	Manes.10G144400.1			#REF!	AT3G57670	NTT,WIP2	C2H2-type zinc finger family protein
Manes.05G206000	0.000160712	-2.11292	-4.87084e-06	0.00352979	Manes.05G206000.1			#REF!	AT1G55740	AtSIP1,SIP1	seed imbibition 1
Manes.01G232000	5.21227e-07	-2.62542	-4.83981e-06	2.85534e-05	Manes.01G232000.1		GO:GO:0016021,GO:GO:0006820,GO:GO:0016020,GO:GO:0005452	#REF!	AT3G62270		HCO3- transporter family
Manes.01G056200	2.04395e-05	-2.62818	-4.75722e-06	0.000648104	Manes.01G056200.1		GO:GO:0046983	#REF!	AT1G32640	ATMYC2,JAI1,JIN1,MYC2,RD22BP1,ZBF1	Basic helix-loop-helix (bHLH) DNA-binding family protein
Manes.09G104500	2.46735e-06	-2.66304	-4.6477e-06	0.000109548	Manes.09G104500.1	3.2.1.3	GO:GO:2001070,GO:GO:0003824	#REF!	AT5G01260		Carbohydrate-binding-like fold
Manes.14G164000	0.000123958	-2.70518	-4.57671e-06	0.00287953	Manes.14G164000.1			#REF!	AT4G30460		glycine-rich protein
Manes.12G035700	7.47698e-06	-3.27878	-4.54395e-06	0.000281307	Manes.12G035700.1	3.1.3.2	GO:GO:0003993	#REF!	AT1G04040		HAD superfamily, subfamily IIIB acid phosphatase
Manes.11G147300	3.66937e-05	-2.1502	-4.27247e-06	0.00106793	Manes.11G147300.1		GO:GO:0055085,GO:GO:0016020,GO:GO:0006811,GO:GO:0005216	#REF!	AT2G28260	ATCNGC15,CNGC15	cyclic nucleotide-gated channel 15
Manes.15G010000	3.3064e-06	-5.07551	-4.2208e-06	0.000142477	Manes.15G010000.1			#REF!
Manes.11G133900	0.000256846	-3.02467	-4.19237e-06	0.00511725	Manes.11G133900.1			#REF!
Manes.08G118600	1.14378e-06	-5.21728	-4.17742e-06	5.66453e-05	Manes.08G118600.1			#REF!	AT3G05470		Actin-binding FH2 (formin homology 2) family protein
Manes.11G162200	0.00026861	-2.00748	-4.16932e-06	0.00530345	Manes.11G162200.1	2.7.11.1,2.7.10.2	GO:GO:0005515	#REF!	AT1G75820	ATCLV1,CLV1,FAS3,FLO5	Leucine-rich receptor-like protein kinase family protein
Manes.17G079000	0.000213449	-2.11653	-4.1454e-06	0.00439672	Manes.17G079000.1		GO:GO:0009607,GO:GO:0006952	#REF!	AT1G70890	MLP43	MLP-like protein 43
Manes.01G231500	0.000318808	-2.47651	-4.11173e-06	0.00604545	Manes.01G231500.1	2.4.1.123	GO:GO:0016757	#REF!	AT2G47180	AtGolS1,GolS1	galactinol synthase 1
Manes.06G160600	5.56687e-05	-2.79776	-4.04275e-06	0.0015073	Manes.06G160600.1			#REF!	AT5G25610	ATRD22,RD22	BURP domain-containing protein
Manes.18G081500	6.51565e-05	-2.49481	-4.03439e-06	0.00170954	Manes.18G081500.1			#REF!	AT1G77380	AAP3,ATAAP3	amino acid permease 3
Manes.11G050500	2.37979e-08	-4.14427	-3.96078e-06	1.8897e-06	Manes.11G050500.1	1.14.11.15	GO:GO:0055114,GO:GO:0016491	#REF!	AT1G15550	ATGA3OX1,GA3OX1,GA4	gibberellin 3-oxidase 1
Manes.12G084300	3.33608e-06	-2.49089	-3.91778e-06	0.00014349	Manes.12G084300.1			#REF!
Manes.06G033400	0.000201376	-2.83978	-3.91156e-06	0.00420219	Manes.06G033400.1			#REF!
Manes.09G103500	2.78352e-06	-2.751	-3.86382e-06	0.000122109	Manes.09G103500.1	2.3.1.198,2.3.1.15	GO:GO:0016746,GO:GO:0008152	#REF!	AT2G38110	ATGPAT6,GPAT6	glycerol-3-phosphate acyltransferase 6
Manes.12G133000	0.000219362	-2.10999	-3.86111e-06	0.0044868	Manes.12G133000.1	2.4.1.85	GO:GO:0016758,GO:GO:0008152	#REF!	AT1G22380	AtUGT85A3,UGT85A3	UDP-glucosyl transferase 85A3
Manes.06G040500	0.000307498	-2.05605	-3.76894e-06	0.00589152	Manes.06G040500.1	2.7.11.1	GO:GO:0005515,GO:GO:0006468,GO:GO:0004672	#REF!	AT5G51350		Leucine-rich repeat transmembrane protein kinase family protein
Manes.S096800	9.45655e-08	-3.35747	-3.76309e-06	6.53511e-06	Manes.S096800.1		GO:GO:0055085,GO:GO:0016021,GO:GO:0016020,GO:GO:0006810,GO:GO:0005215	#REF!	AT5G14940		Major facilitator superfamily protein
Manes.05G042900	1.81846e-05	-3.07059	-3.74198e-06	0.000592586	Manes.05G042900.1	3.1.1.1		#REF!	AT2G45600		alpha/beta-Hydrolases superfamily protein
Manes.04G037800	0.000459292	-2.44709	-3.54571e-06	0.00801469	Manes.04G037800.1	1.14.19.2	GO:GO:0055114,GO:GO:0045300,GO:GO:0006631	#REF!	AT3G02630		Plant stearoyl-acyl-carrier-protein desaturase family protein
Manes.05G018900	4.46928e-05	-3.04816	-3.53233e-06	0.00124796	Manes.05G018900.1	1.14.13.21	GO:GO:0055114,GO:GO:0020037,GO:GO:0016705,GO:GO:0005506	#REF!	AT2G46660	CYP78A6	cytochrome P450, family 78, subfamily A, polypeptide 6
Manes.13G056700	0.000422034	-2.29781	-3.42487e-06	0.00751538	Manes.13G056700.1		GO:GO:0016758,GO:GO:0008152	#REF!	AT1G05675		UDP-Glycosyltransferase superfamily protein
Manes.05G094200	5.33084e-05	-2.70751	-3.40122e-06	0.00145172	Manes.05G094200.1			#REF!	AT1G69970	CLE26	CLAVATA3/ESR-RELATED 26
Manes.10G005800	0.000127611	-3.43884	-3.38622e-06	0.00295402	Manes.10G005800.1	1.11.1.7	GO:GO:0055114,GO:GO:0020037,GO:GO:0006979,GO:GO:0004601	#REF!	AT5G05340		Peroxidase superfamily protein
Manes.16G065800	0.000142008	-4.46597	-3.37349e-06	0.00321959	Manes.16G065800.1	4.2.3.19	GO:GO:0016829,GO:GO:0010333,GO:GO:0008152,GO:GO:0000287	#REF!	AT1G79460	ATKS,ATKS1,GA2,KS,KS1	Terpenoid cyclases/Protein prenyltransferases superfamily protein
Manes.02G218800	0.000317059	-2.43223	-3.37002e-06	0.00602612	Manes.02G218800.1	2.3.1.199,2.3.1.119	GO:GO:0016747,GO:GO:0016020,GO:GO:0006633	#REF!	AT2G26640	KCS11	3-ketoacyl-CoA synthase 11
Manes.07G030500	1.10959e-09	-4.53507	-3.35068e-06	1.24671e-07	Manes.07G030500.1		GO:GO:0016020,GO:GO:0006810,GO:GO:0005215	#REF!	AT1G59740		Major facilitator superfamily protein
Manes.04G081200	0.000145888	-2.93968	-3.347e-06	0.00328236	Manes.04G081200.1		GO:GO:0009733	#REF!	AT4G38840		SAUR-like auxin-responsive protein family
Manes.01G167200	1.32794e-08	-3.99318	-3.28888e-06	1.12634e-06	Manes.01G167200.1		GO:GO:0035434,GO:GO:0016021,GO:GO:0005375	#REF!	AT2G26975		Ctr copper transporter family
Manes.10G020300	1.79112e-06	-2.86265	-3.26805e-06	8.33327e-05	Manes.10G020300.1	2.4.1.323	GO:GO:0016758,GO:GO:0008152	#REF!	AT1G22370	AtUGT85A5,UGT85A5	UDP-glucosyl transferase 85A5
Manes.09G139900	7.50215e-07	-5.10326	-3.26021e-06	3.93363e-05	Manes.09G139900.1			#REF!	AT3G13540	ATMYB5,MYB5	myb domain protein 5
Manes.12G137800	3.19627e-05	-2.59877	-3.24252e-06	0.000946079	Manes.12G137800.1	5.5.1.4	GO:GO:0008654,GO:GO:0006021,GO:GO:0004512	#REF!	AT5G10170	ATMIPS3,MIPS3	myo-inositol-1-phosphate synthase 3
Manes.15G028000	1.32466e-05	-3.82443	-3.21143e-06	0.000454861	Manes.15G028000.1	2.5.1.79		#REF!	AT5G19530	ACL5	S-adenosyl-L-methionine-dependent methyltransferases superfamily protein
Manes.12G027900	1.16307e-05	-4.33467	-3.07677e-06	0.000409297	Manes.12G027900.1			#REF!	AT1G23530
Manes.14G063900	2.96494e-06	-2.93358	-3.02827e-06	0.00012887	Manes.14G063900.1	1.8.1.9	GO:GO:0045454,GO:GO:0015035,GO:GO:0009055	#REF!	AT5G63030		Thioredoxin superfamily protein
Manes.03G038400	0.000114886	-2.70022	-3.0265e-06	0.00270493	Manes.03G038400.1		GO:GO:0055085,GO:GO:0016020	#REF!	AT5G12080	ATMSL10,MSL10	mechanosensitive channel of small conductance-like 10
Manes.12G020100	0.000244428	-2.67666	-3.02644e-06	0.00490832	Manes.12G020100.1			#REF!	AT3G01680
Manes.12G014000	0.000298895	-2.317	-3.02012e-06	0.00576381	Manes.12G014000.1			#REF!	AT5G43230
Manes.12G109200	0.000178768	-3.09483	-2.95046e-06	0.00384956	Manes.12G109200.1			#REF!	AT2G23170	GH3.3	Auxin-responsive GH3 family protein
Manes.S068600	0.000103434	-2.55217	-2.93949e-06	0.0024795	Manes.S068600.1	1.8.1.8	GO:GO:0045454,GO:GO:0015035,GO:GO:0006662	#REF!	AT3G15360	ATHM4,ATM4,TRX-M4	thioredoxin M-type 4
Manes.04G007600	0.000444364	-3.07281	-2.90028e-06	0.00780781	Manes.04G007600.1	3.2.2.22	GO:GO:0030598,GO:GO:0017148	#REF!
Manes.14G115700	0.000429684	-2.06786	-2.88625e-06	0.00762386	Manes.14G115700.1			#REF!
Manes.08G118400	9.8082e-05	-2.70616	-2.87272e-06	0.00237881	Manes.08G118400.1		GO:GO:0046872,GO:GO:0030001	#REF!	AT5G27690		Heavy metal transport/detoxification superfamily protein
Manes.10G054500	0.000609052	-2.12336	-2.80516e-06	0.00993522	Manes.10G054500.1	2.7.1.40	GO:GO:0030955,GO:GO:0006096,GO:GO:0004743,GO:GO:0000287	#REF!	AT3G52990		Pyruvate kinase family protein
Manes.14G171100	6.9176e-06	-3.22805	-2.78612e-06	0.000264172	Manes.14G171100.1		GO:GO:0055085,GO:GO:0016021	#REF!	AT1G73590	ATPIN1,PIN1	Auxin efflux carrier family protein
Manes.08G004900	4.42166e-06	-2.8043	-2.77906e-06	0.000181894	Manes.08G004900.1			#REF!	AT2G42760
Manes.13G085800	1.20528e-06	-2.972	-2.63523e-06	5.9424e-05	Manes.13G085800.1		GO:GO:0016887,GO:GO:0005524,GO:GO:0016020	#REF!	AT2G13610		ABC-2 type transporter family protein
Manes.08G040400	0.000202371	-2.65955	-2.62571e-06	0.00421547	Manes.08G040400.1	1.2.1.50,1.2.1.42	GO:GO:0080019	#REF!	AT3G11980	FAR2,MS2	Jojoba acyl CoA reductase-related male sterility protein
Manes.18G107100	0.000184137	-2.83064	-2.51147e-06	0.0039395	Manes.18G107100.1	2.7.11.1	GO:GO:0005515,GO:GO:0006468,GO:GO:0005524,GO:GO:0004672	#REF!	AT1G72180		Leucine-rich receptor-like protein kinase family protein
Manes.13G140600	0.000125589	-3.00113	-2.48789e-06	0.00291129	Manes.13G140600.1		GO:GO:0046983,GO:GO:0008171	#REF!	AT4G35160		O-methyltransferase family protein
Manes.18G010600	1.16387e-05	-2.80783	-2.41732e-06	0.000409297	Manes.18G010600.1	3.4.14.10	GO:GO:0006508,GO:GO:0004252	#REF!	AT1G20160	ATSBT5.2	Subtilisin-like serine endopeptidase family protein
Manes.14G131900	0.000611074	-2.9936	-2.34279e-06	0.00995346	Manes.14G131900.1		GO:GO:0055085,GO:GO:0016021,GO:GO:0016020,GO:GO:0006810,GO:GO:0005215	#REF!	AT2G26690		Major facilitator superfamily protein
Manes.03G212500	0.000233679	-2.38355	-2.23951e-06	0.00473567	Manes.03G212500.1	3.6.3.44	GO:GO:0016887,GO:GO:0005524,GO:GO:0055085,GO:GO:0042626,GO:GO:0016021,GO:GO:0006810	#REF!	AT1G02520	PGP11	P-glycoprotein 11
Manes.03G174500	0.000267176	-2.22351	-2.2373e-06	0.00527848	Manes.03G174500.1			#REF!	AT3G22790		Kinase interacting (KIP1-like) family protein
Manes.12G001800	0.000281624	-3.25369	-2.22933e-06	0.00549166	Manes.12G001800.1	2.3.1.188	GO:GO:0016747	#REF!	AT1G65450		HXXXD-type acyl-transferase family protein
Manes.07G067000	0.00031308	-2.36012	-2.22374e-06	0.00596767	Manes.07G067000.1			#REF!	AT4G06744		Leucine-rich repeat (LRR) family protein
Manes.S111800	2.81083e-07	-3.4959	-2.21969e-06	1.68512e-05	Manes.S111800.1		GO:GO:0009733	#REF!	AT4G38840		SAUR-like auxin-responsive protein family
Manes.14G022700	2.60451e-05	-3.07994	-2.19858e-06	0.000795883	Manes.14G022700.1	1.14.13.129	GO:GO:0055114,GO:GO:0016491,GO:GO:0006633,GO:GO:0005506	#REF!	AT4G25700	B1,BCH1,BETA-OHASE 1,chy1	beta-hydroxylase 1
Manes.16G073700	1.34867e-05	-2.85574	-2.12713e-06	0.000462624	Manes.16G073700.1		GO:GO:0004871,GO:GO:0000160	#REF!	AT3G16360	AHP4	HPT phosphotransmitter 4
Manes.18G043700	0.000261339	-3.02854	-2.09662e-06	0.00518487	Manes.18G043700.1			#REF!	AT5G59845		Gibberellin-regulated family protein
Manes.18G115800	3.02014e-13	-12.4123	-2.07822e-06	6.8803e-11	Manes.18G115800.1		GO:GO:0045017,GO:GO:0004144	#REF!	AT5G53390		O-acyltransferase (WSD1-like) family protein
Manes.04G112000	0.000541453	-2.35527	-2.00491e-06	0.00909295	Manes.04G112000.1	2.4.2.7	GO:GO:0009116	#REF!	AT5G11160	APT5	adenine phosphoribosyltransferase 5
Manes.S038300	0.000298456	-2.62926	-1.97962e-06	0.00575871	Manes.S038300.1		GO:GO:0009607,GO:GO:0006952	#REF!	AT1G70830	MLP28	MLP-like protein 28
Manes.06G108700	4.08893e-06	-3.25402	-1.96629e-06	0.000170542	Manes.06G108700.1			#REF!	AT5G63090	LOB	Lateral organ boundaries (LOB) domain family protein
Manes.04G037000	0.000505981	-4.37533	-1.95189e-06	0.00865565	Manes.04G037000.1	1.14.14.1	GO:GO:0055114,GO:GO:0020037,GO:GO:0016705,GO:GO:0005506	#REF!	AT5G24910	CYP714A1	cytochrome P450, family 714, subfamily A, polypeptide 1
Manes.06G136000	0.00047533	-2.16693	-1.94008e-06	0.00823365	Manes.06G136000.1	3.1.1.11	GO:GO:0004857	#REF!	AT5G62360		Plant invertase/pectin methylesterase inhibitor superfamily protein
Manes.01G234100	1.52742e-06	-13.7059	-1.92901e-06	7.23893e-05	Manes.01G234100.1			#REF!
Manes.02G119800	0.000123747	-2.41436	-1.90212e-06	0.00287666	Manes.02G119800.1	3.6.3.48	GO:GO:0016887,GO:GO:0005524,GO:GO:0016020	#REF!	AT2G29940	ATPDR3,PDR3	pleiotropic drug resistance 3
Manes.15G129700	3.16712e-05	-3.17769	-1.85757e-06	0.000939978	Manes.15G129700.1		GO:GO:0009607,GO:GO:0006952	#REF!	AT1G70830	MLP28	MLP-like protein 28
Manes.10G038400	4.43081e-10	-5.15761	-1.84947e-06	5.381e-08	Manes.10G038400.1			#REF!	AT2G39370
Manes.03G092600	0.000255966	-2.8504	-1.84801e-06	0.00510587	Manes.03G092600.1			#REF!	AT1G78710	TBL42	TRICHOME BIREFRINGENCE-LIKE 42
Manes.15G078900	1.42572e-09	-8.17094	-1.80333e-06	1.54921e-07	Manes.15G078900.1	4.2.3.75	GO:GO:0016829,GO:GO:0010333,GO:GO:0008152,GO:GO:0000287	#REF!	AT5G23960	ATTPS21,TPS21	terpene synthase 21
Manes.05G028700	0.000547435	-2.756	-1.79094e-06	0.0091794	Manes.05G028700.1			#REF!	AT1G01470	LEA14,LSR3	Late embryogenesis abundant protein
Manes.15G062500	3.41557e-05	-2.90315	-1.76344e-06	0.0010029	Manes.15G062500.1	1.14.13.121	GO:GO:0055114,GO:GO:0020037,GO:GO:0016705,GO:GO:0005506	#REF!	AT3G26280	CYP71B4	cytochrome P450, family 71, subfamily B, polypeptide 4
Manes.13G134600	1.33187e-06	-6.72751	-1.75239e-06	6.46994e-05	Manes.13G134600.1			#REF!
Manes.16G050200	0.000406038	-2.38888	-1.72441e-06	0.00728949	Manes.16G050200.1		GO:GO:0055085,GO:GO:0046873,GO:GO:0030001,GO:GO:0016020	#REF!	AT3G12750	ZIP1	zinc transporter 1 precursor
Manes.12G130800	4.19281e-05	-3.11917	-1.71489e-06	0.00118885	Manes.12G130800.1	1.11.1.7	GO:GO:0055114,GO:GO:0020037,GO:GO:0006979,GO:GO:0004601	#REF!	AT2G22420		Peroxidase superfamily protein
Manes.16G120000	0.000175176	-3.31159	-1.68794e-06	0.00378456	Manes.16G120000.1		GO:GO:0008270	#REF!	AT3G15680		Ran BP2/NZF zinc finger-like superfamily protein
Manes.17G106700	0.000458125	-2.4687	-1.67646e-06	0.00800277	Manes.17G106700.1			#REF!	AT3G27250
Manes.08G038300	5.94666e-05	-2.37695	-1.66055e-06	0.00158929	Manes.08G038300.1	3.4.17.11		#REF!	AT3G54720	AMP1,COP2,HPT,MFO1,PT	Peptidase M28 family protein
Manes.09G094100	3.9712e-05	-2.90537	-1.63018e-06	0.00113858	Manes.09G094100.1			#REF!	AT5G02140		Pathogenesis-related thaumatin superfamily protein
Manes.06G144600	5.51245e-05	-3.10722	-1.58022e-06	0.00149379	Manes.06G144600.1		GO:GO:0055114,GO:GO:0020037,GO:GO:0016705,GO:GO:0005506	#REF!	AT2G45570	CYP76C2	cytochrome P450, family 76, subfamily C, polypeptide 2
Manes.08G145600	0.000271999	-4.21402	-1.48294e-06	0.005345	Manes.08G145600.1			#REF!
Manes.18G019900	0.000356462	-2.63306	-1.4751e-06	0.00659295	Manes.18G019900.1	1.14.13.93	GO:GO:0055114,GO:GO:0020037,GO:GO:0016705,GO:GO:0005506	#REF!	AT1G19630	CYP722A1	cytochrome P450, family 722, subfamily A, polypeptide 1
Manes.13G117100	0.000338936	-2.4501	-1.44206e-06	0.00634697	Manes.13G117100.1	1.14.13.89	GO:GO:0055114,GO:GO:0020037,GO:GO:0016705,GO:GO:0005506	#REF!	AT4G37370	CYP81D8	cytochrome P450, family 81, subfamily D, polypeptide 8
Manes.16G057600	4.43099e-14	-15.9593	-1.4295e-06	1.27277e-11	Manes.16G057600.1	4.2.3.22,4.2.3.75	GO:GO:0016829,GO:GO:0010333,GO:GO:0008152,GO:GO:0000287	#REF!	AT5G23960	ATTPS21,TPS21	terpene synthase 21
Manes.14G089800	1.90222e-05	-3.335	-1.35111e-06	0.000613036	Manes.14G089800.1		GO:GO:0016758,GO:GO:0008152	#REF!	AT1G73880	UGT89B1	UDP-glucosyl transferase 89B1
Manes.03G158300	6.94181e-05	-2.92571	-1.3449e-06	0.00180133	Manes.03G158300.1		GO:GO:0006355,GO:GO:0005634	#REF!	AT2G33310	IAA13	auxin-induced protein 13
Manes.12G124300	1.66372e-05	-3.20915	-1.31175e-06	0.000549576	Manes.12G124300.1	2.2.1.7	GO:GO:0008152,GO:GO:0003824,GO:GO:0016114,GO:GO:0008661	#REF!	AT4G15560	CLA,CLA1,DEF,DXPS2,DXS	Deoxyxylulose-5-phosphate synthase
Manes.15G020400	8.89223e-05	-3.92132	-1.21686e-06	0.00219461	Manes.15G020400.1	4.1.1.50	GO:GO:0008295,GO:GO:0006597,GO:GO:0004014	#REF!	AT5G18930	BUD2,SAMDC4	Adenosylmethionine decarboxylase family protein
Manes.13G018800	0.000610261	-2.99372	-1.21374e-06	0.00994587	Manes.13G018800.1	1.1.1.330		#REF!	AT1G67730	ATKCR1,KCR1,YBR159	beta-ketoacyl reductase 1
Manes.12G085000	0.000107568	-2.6981	-1.20622e-06	0.00256556	Manes.12G085000.1	3.3.2.10		#REF!	AT4G02340		alpha/beta-Hydrolases superfamily protein
Manes.01G039800	0.000333182	-4.59417	-1.15035e-06	0.00624986	Manes.01G039800.1			#REF!
Manes.13G140400	6.20451e-06	-3.89692	-1.12501e-06	0.000241691	Manes.13G140400.1		GO:GO:0046983,GO:GO:0008171	#REF!	AT4G35160		O-methyltransferase family protein
Manes.16G029900	2.42004e-05	-4.12303	-1.11727e-06	0.000747813	Manes.16G029900.1		GO:GO:0005634,GO:GO:0003677	#REF!	AT2G33810	SPL3	squamosa promoter binding protein-like 3
Manes.01G147600	3.16836e-07	-5.61101	-1.10057e-06	1.86893e-05	Manes.01G147600.1	2.7.13.3	GO:GO:0007165,GO:GO:0000155,GO:GO:0000160	#REF!	AT2G17820	AHK1,ATHK1,HK1	histidine kinase 1
Manes.02G081800	6.20708e-07	-4.40581	-1.05439e-06	3.33396e-05	Manes.02G081800.1	2.5.1.18	GO:GO:0005515	#REF!	AT3G03190	ATGSTF11,ATGSTF6,GSTF11	glutathione S-transferase F11
Manes.16G000800	7.31414e-05	-3.1706	-1.05213e-06	0.00187003	Manes.16G000800.1		GO:GO:0005515	#REF!	AT3G17640		Leucine-rich repeat (LRR) family protein
Manes.05G179300	0.000550304	-2.94326	-1.05049e-06	0.00920881	Manes.05G179300.1	1.14.13.89	GO:GO:0055114,GO:GO:0020037,GO:GO:0016705,GO:GO:0005506	#REF!	AT4G37370	CYP81D8	cytochrome P450, family 81, subfamily D, polypeptide 8
Manes.13G129300	0.000481915	-3.52025	-9.25835e-07	0.00833025	Manes.13G129300.1			#REF!	AT3G50440	ATMES10,MES10	methyl esterase 10
Manes.07G122500	0.000263031	-2.67216	-8.84994e-07	0.0052153	Manes.07G122500.1			#REF!	AT3G55646
Manes.04G073400	1.76487e-05	-4.72226	-8.53361e-07	0.000577218	Manes.04G073400.1		GO:GO:0005622,GO:GO:0003779,GO:GO:0030042,GO:GO:0015629	#REF!	AT2G16700	ADF5,ATADF5	actin depolymerizing factor 5
Manes.18G043300	8.99177e-05	-3.13714	-8.26425e-07	0.00221166	Manes.18G043300.1		GO:GO:0046983,GO:GO:0003677	#REF!	AT1G77980	AGL66	AGAMOUS-like 66
Manes.03G106700	4.9777e-05	-3.23801	-8.25227e-07	0.00136682	Manes.03G106700.1			#REF!	AT1G53163
Manes.06G017000	0.000577072	-4.04542	-7.85378e-07	0.00954076	Manes.06G017000.1		GO:GO:0016021,GO:GO:0006952	#REF!	AT4G24250	ATMLO13,MLO13	Seven transmembrane MLO family protein
Manes.09G057200	0.000478065	-7.89322	-6.83975e-07	0.00827668	Manes.09G057200.1			#REF!
Manes.15G078500	4.44671e-08	-10.4359	-6.26222e-07	3.40019e-06	Manes.15G078500.1	4.2.3.22,4.2.3.75		#REF!	AT5G23960	ATTPS21,TPS21	terpene synthase 21
Manes.07G137900	0.000510992	-3.71248	-4.82828e-07	0.00871881	Manes.07G137900.1			#REF!
Manes.18G002500	0.000396614	-3.54055	-4.76477e-07	0.00715921	Manes.18G002500.1		GO:GO:0006355,GO:GO:0003677	#REF!	AT1G76420	ANAC031,CUC3,NAC368	NAC (No Apical Meristem) domain transcriptional regulator superfamily protein
Manes.06G175600	1.82397e-05	-5.06008	-4.54122e-07	0.000593607	Manes.06G175600.1	4.2.3.8	GO:GO:0016829,GO:GO:0010333,GO:GO:0008152,GO:GO:0000287	#REF!	AT5G23960	ATTPS21,TPS21	terpene synthase 21
Manes.07G077100	0.000272943	-3.76676	-3.74332e-07	0.00535669	Manes.07G077100.1		GO:GO:0004144	#REF!	AT3G49190		O-acyltransferase (WSD1-like) family protein
Manes.S110400	4.30401e-05	-9.70679	-3.72005e-07	0.00121102	Manes.S110400.1		GO:GO:0008171	#REF!
Manes.08G111200	8.28985e-05	-6.49027	-3.61723e-07	0.00207768	Manes.08G111200.1	2.5.1.43	GO:GO:0030418,GO:GO:0030410	#REF!	AT1G09240	ATNAS3,NAS3	nicotianamine synthase 3
Manes.03G058100	0.000249703	-30.511	-3.39661e-07	0.004993	Manes.03G058100.1	3.2.1.21	GO:GO:0005975,GO:GO:0004553	#REF!	AT3G60140	BGLU30,DIN2,SRG2	Glycosyl hydrolase superfamily protein
Manes.S098800	7.12509e-05	-6.20833	-3.03478e-07	0.00183575	Manes.S098800.1		GO:GO:0008171	#REF!	AT4G35150		O-methyltransferase family protein
Manes.04G082000	0.000530572	-5.13369	-2.7118e-07	0.00894661	Manes.04G082000.1		GO:GO:0009733	#REF!	AT4G38840		SAUR-like auxin-responsive protein family
Manes.06G055800	0.000276636	-9.70816	-2.31402e-07	0.00541357	Manes.06G055800.1	1.1.1.198		#REF!	AT1G52340	ABA2,ATABA2,ATSDR1,GIN1,ISI4,SDR1,SIS4,SRE1	NAD(P)-binding Rossmann-fold superfamily protein
Manes.05G088700	2.7475e-05	-18.0716	-1.90305e-07	0.000834488	Manes.05G088700.1			#REF!	AT1G23965
Manes.12G018100	0.000300988	39.8668	1.32783e-07	0.0057856	Manes.12G018100.1	3.1.1.1		#REF!	AT3G48460		GDSL-like Lipase/Acylhydrolase superfamily protein
Manes.07G027400	0.000301076	39.8669	1.32783e-07	0.0057856	Manes.07G027400.1			#REF!
Manes.02G150000	0.00032805	39.9224	1.32972e-07	0.0061852	Manes.02G150000.1			#REF!
Manes.08G173800	0.000197165	43.4125	1.44896e-07	0.00413783	Manes.08G173800.1			#REF!	AT2G38500		2-oxoglutarate (2OG) and Fe(II)-dependent oxygenase superfamily protein
Manes.15G098400	0.00031587	43.5632	1.45411e-07	0.00600698	Manes.15G098400.1			#REF!	AT4G31470		CAP (Cysteine-rich secretory proteins, Antigen 5, and Pathogenesis-related 1 protein) superfamily protein
Manes.14G086000	0.000169663	44.3973	1.4826e-07	0.00369201	Manes.14G086000.1			#REF!	AT1G74220
Manes.10G101000	0.000303641	44.7438	1.49444e-07	0.00582473	Manes.10G101000.1			#REF!	AT4G38080		hydroxyproline-rich glycoprotein family protein
Manes.01G046400	0.000566224	11.5324	1.51386e-07	0.00941323	Manes.01G046400.1			#REF!
Manes.08G173600	0.000363713	45.9695	1.53632e-07	0.0066896	Manes.08G173600.1			#REF!
Manes.15G080000	0.00048829	12.4222	1.63954e-07	0.00842281	Manes.15G080000.1			#REF!
Manes.15G023900	0.000337726	50.5235	1.6919e-07	0.00633149	Manes.15G023900.1	3.4.23.12	GO:GO:0006508,GO:GO:0004190	#REF!	AT1G03220		Eukaryotic aspartyl protease family protein
Manes.16G024800	0.000246805	12.9027	1.71071e-07	0.00494403	Manes.16G024800.1			#REF!	AT1G61050		alpha 1,4-glycosyltransferase family protein
Manes.05G029900	0.000567039	52.49	1.75908e-07	0.00941948	Manes.05G029900.1	4.4.1.14	GO:GO:0030170,GO:GO:0009058	#REF!	AT3G61510	ACS1,AT-ACS1	ACC synthase 1
Manes.09G039000	8.42318e-05	53.3861	1.78969e-07	0.00210631	Manes.09G039000.1			#REF!	AT2G41945
Manes.10G082100	0.000162502	55.6522	1.86711e-07	0.00356437	Manes.10G082100.1			#REF!	AT3G19610		Plant protein of unknown function (DUF936)
Manes.03G042100	1.85838e-05	57.5087	1.93054e-07	0.000601842	Manes.03G042100.1	2.7.11.1	GO:GO:0005515,GO:GO:0006468,GO:GO:0005524,GO:GO:0004672	#REF!	AT3G42880		Leucine-rich repeat protein kinase family protein
Manes.14G149500	1.04438e-05	59.3532	1.99355e-07	0.000373772	Manes.14G149500.1			#REF!	AT1G53540		HSP20-like chaperones superfamily protein
Manes.11G130000	0.000138465	9.10425	2.04182e-07	0.00316972	Manes.11G130000.1		GO:GO:0043531	#REF!	AT4G27190		NB-ARC domain-containing disease resistance protein
Manes.08G019800	3.38331e-05	62.7095	2.10821e-07	0.000995199	Manes.08G019800.1			#REF!	AT3G10020
Manes.15G178200	0.000187509	15.5415	2.13011e-07	0.00399096	Manes.15G178200.1	3.4.24.23	GO:GO:0031012,GO:GO:0008270,GO:GO:0006508,GO:GO:0004222	#REF!	AT1G24140		Matrixin family protein
Manes.15G081600	0.000569285	6.9494	2.15502e-07	0.00944984	Manes.15G081600.1			#REF!	AT5G08240
Manes.04G122100	1.43941e-05	64.0926	2.15546e-07	0.000486675	Manes.04G122100.1			#REF!	AT1G12663
Manes.13G052900	0.000485508	16.9535	2.32017e-07	0.0083792	Manes.13G052900.1			#REF!	AT3G07390	AIR12	auxin-responsive family protein
Manes.S062400	4.80899e-06	68.9427	2.32116e-07	0.000194557	Manes.S062400.1	2.7.11.1	GO:GO:0005515	#REF!	AT1G74170	AtRLP13,RLP13	receptor like protein 13
Manes.08G057200	0.00013652	16.9745	2.34888e-07	0.00312953	Manes.08G057200.1	1.6.3.1	GO:GO:0055114,GO:GO:0050664,GO:GO:0004601,GO:GO:0016491	#REF!	AT1G64060	ATRBOH F,ATRBOHF,RBOH F,RBOHAP108,RBOHF	respiratory burst oxidase protein F
Manes.02G155700	0.000357635	17.2414	2.35944e-07	0.00661095	Manes.02G155700.1	2.7.11.1	GO:GO:0006468,GO:GO:0004672	#REF!	AT4G23180	CRK10,RLK4	cysteine-rich RLK (RECEPTOR-like protein kinase) 10
Manes.S047700	0.000277556	7.42261	2.36296e-07	0.00542836	Manes.S047700.1		GO:GO:0005515	#REF!	AT1G58190	AtRLP9,RLP9	receptor like protein 9
Manes.09G009500	0.000558318	10.2849	2.38641e-07	0.0093193	Manes.09G009500.1			#REF!
Manes.01G011200	5.83692e-05	10.5466	2.40224e-07	0.0015663	Manes.01G011200.1		GO:GO:0006355,GO:GO:0003677	#REF!	AT3G18400	anac058,NAC058	NAC domain containing protein 58
Manes.S053700	1.84554e-06	72.2729	2.43493e-07	8.53832e-05	Manes.S053700.1		GO:GO:0005515	#REF!	AT2G25470	AtRLP21,RLP21	receptor like protein 21
Manes.04G121900	1.0079e-05	72.6503	2.44783e-07	0.000361892	Manes.04G121900.1			#REF!	AT1G12663
Manes.11G148900	8.78064e-06	18.3295	2.49194e-07	0.000322279	Manes.11G148900.1	3.6.3.17	GO:GO:0016887,GO:GO:0005524	#REF!	AT5G60740		ABC transporter family protein
Manes.13G118000	0.000228661	7.94571	2.51104e-07	0.00465109	Manes.13G118000.1			#REF!	AT4G37290
Manes.05G152800	0.000322897	18.7454	2.5197e-07	0.00610898	Manes.05G152800.1	2.7.11.1	GO:GO:0005515	#REF!	AT5G66330		Leucine-rich repeat (LRR) family protein
Manes.17G008100	1.93334e-05	75.2161	2.53548e-07	0.000620037	Manes.17G008100.1			#REF!
Manes.05G135900	1.49516e-05	76.5553	2.58123e-07	0.000500062	Manes.05G135900.1			#REF!	AT1G76210		Arabidopsis protein of unknown function (DUF241)
Manes.04G137100	0.000464857	11.1687	2.61091e-07	0.00809042	Manes.04G137100.1			#REF!
Manes.01G150800	4.04427e-07	77.8522	2.62554e-07	2.28366e-05	Manes.01G150800.1			#REF!
Manes.14G134100	0.000238349	78.9627	2.66348e-07	0.00480671	Manes.14G134100.1		GO:GO:0009055	#REF!	AT5G20230	ATBCB,BCB,SAG14	blue-copper-binding protein
Manes.09G179600	0.00015361	8.29298	2.68488e-07	0.00341495	Manes.09G179600.1			#REF!	AT1G09415	NIMIN-3	NIM1-interacting 3
Manes.05G103200	4.74684e-06	79.7512	2.69042e-07	0.000192632	Manes.05G103200.1		GO:GO:0005509	#REF!	AT3G29000		Calcium-binding EF-hand family protein
Manes.14G140600	0.000156932	8.46825	2.69726e-07	0.00347681	Manes.14G140600.1	3.6.3.6	GO:GO:0046872,GO:GO:0000166	#REF!	AT2G07560	AHA6,HA6	H(+)-ATPase 6
Manes.04G007300	0.000124088	8.40061	2.7012e-07	0.00288054	Manes.04G007300.1			#REF!	AT2G36430		Plant protein of unknown function (DUF247)
Manes.01G073600	0.000175311	8.41803	2.73279e-07	0.00378501	Manes.01G073600.1			#REF!	AT2G45360		Protein of unknown function (DUF1442)
Manes.01G113600	0.00023304	12.0336	2.73564e-07	0.00472851	Manes.01G113600.1			#REF!	AT2G20142		Toll-Interleukin-Resistance (TIR) domain family protein
Manes.02G227200	0.000489456	12.082	2.79051e-07	0.00842972	Manes.02G227200.1	1.14.13.11	GO:GO:0055114,GO:GO:0020037,GO:GO:0016705,GO:GO:0005506	#REF!	AT2G30490	ATC4H,C4H,CYP73A5,REF3	cinnamate-4-hydroxylase
Manes.18G064000	0.000287824	11.8661	2.79064e-07	0.0055829	Manes.18G064000.1			#REF!	AT1G35210
Manes.12G055000	0.000358832	6.83949	2.8017e-07	0.00662727	Manes.12G055000.1		GO:GO:0016758,GO:GO:0008152	#REF!	AT1G05675		UDP-Glycosyltransferase superfamily protein
Manes.02G064900	0.000146067	21.0869	2.85193e-07	0.00328236	Manes.02G064900.1			#REF!	AT5G15900	TBL19	TRICHOME BIREFRINGENCE-LIKE 19
Manes.03G040900	0.00035357	5.25602	2.92815e-07	0.00655871	Manes.03G040900.1			#REF!
Manes.05G086500	5.35084e-07	86.7235	2.92861e-07	2.91193e-05	Manes.05G086500.1			#REF!
Manes.15G150400	0.000294544	7.29356	2.99374e-07	0.0056932	Manes.15G150400.1			#REF!	AT3G63170		Chalcone-flavanone isomerase family protein
Manes.15G047500	0.00038572	6.28906	2.99482e-07	0.00700853	Manes.15G047500.1			#REF!	AT4G13520	SMAP1	small acidic protein 1
Manes.02G037400	7.82782e-05	21.9978	3.05086e-07	0.00198295	Manes.02G037400.1			#REF!	AT4G12490		Bifunctional inhibitor/lipid-transfer protein/seed storage 2S albumin superfamily protein
Manes.03G033400	0.000520619	7.28539	3.05938e-07	0.0088238	Manes.03G033400.1	3.2.1.23	GO:GO:0030246,GO:GO:0005975,GO:GO:0004553	#REF!	AT3G13750	BGAL1	beta galactosidase 1
Manes.01G116800	3.84711e-06	13.3146	3.09947e-07	0.000161681	Manes.01G116800.1	2.7.7.69	GO:GO:0080048	#REF!	AT4G26850	VTC2	mannose-1-phosphate guanylyltransferase (GDP)s;GDP-galactose:mannose-1-phosphate guanylyltransferases;GDP-galactose:glucose-1-phosphate guanylyltransferases;GDP-galactose:myoinositol-1-phosphate guanylyltransferases;glucose-1-phosphate guanylyltransferase
Manes.03G165000	0.000481676	22.2751	3.1927e-07	0.00833025	Manes.03G165000.1			#REF!
Manes.06G056600	0.000374179	10.4925	3.31308e-07	0.00684778	Manes.06G056600.1		GO:GO:0009055	#REF!	AT1G45063		copper ion binding;electron carriers
Manes.S062200	6.00597e-07	98.521	3.33166e-07	3.23646e-05	Manes.S062200.1	2.7.11.1	GO:GO:0005515	#REF!	AT3G53240	AtRLP45,RLP45	receptor like protein 45
Manes.15G092400	0.000227113	7.95297	3.34206e-07	0.0046253	Manes.15G092400.1	3.6.3.19	GO:GO:0016887,GO:GO:0005524,GO:GO:0016020	#REF!	AT1G53270		ABC-2 type transporter family protein
Manes.03G147500	7.23328e-05	10.4851	3.35229e-07	0.0018551	Manes.03G147500.1		GO:GO:0006355,GO:GO:0003700	#REF!	AT4G13620		Integrase-type DNA-binding superfamily protein
Manes.06G128600	0.000602161	4.2473	3.36116e-07	0.00985688	Manes.06G128600.1			#REF!	AT5G07380
Manes.17G032000	0.000285458	5.2708	3.41152e-07	0.00554627	Manes.17G032000.1	2.7.11.1	GO:GO:0004674,GO:GO:0048544,GO:GO:0006468,GO:GO:0004672	#REF!	AT4G27290		S-locus lectin protein kinase family protein
Manes.02G184300	5.7538e-05	6.00236	3.44768e-07	0.00155029	Manes.02G184300.1			#REF!	AT1G71740
Manes.04G107600	1.21398e-06	102.795	3.47766e-07	5.95938e-05	Manes.04G107600.1	1.11.1.7	GO:GO:0055114,GO:GO:0020037,GO:GO:0006979,GO:GO:0004601	#REF!	AT1G05260	RCI3,RCI3A	Peroxidase superfamily protein
Manes.01G205600	3.37124e-05	8.31457	3.50881e-07	0.000992533	Manes.01G205600.1			#REF!	AT2G48140	EDA4	Bifunctional inhibitor/lipid-transfer protein/seed storage 2S albumin superfamily protein
Manes.14G152200	1.17991e-05	24.8074	3.5139e-07	0.000413318	Manes.14G152200.1	2.4.1.207	GO:GO:0048046,GO:GO:0016762,GO:GO:0006073,GO:GO:0005618,GO:GO:0005975,GO:GO:0004553	#REF!	AT5G57560	TCH4,XTH22	Xyloglucan endotransglucosylase/hydrolase family protein
Manes.S084800	2.09598e-05	15.0665	3.56374e-07	0.000660024	Manes.S084800.1	2.7.11.1	GO:GO:0005515	#REF!	AT1G74190	AtRLP15,RLP15	receptor like protein 15
Manes.01G109500	1.38614e-05	8.71881	3.6447e-07	0.000471075	Manes.01G109500.1			#REF!	AT1G13340		Regulator of Vps4 activity in the MVB pathway protein
Manes.02G058200	3.48377e-05	26.0842	3.64549e-07	0.0010184	Manes.02G058200.1		GO:GO:0031225,GO:GO:0016049,GO:GO:0010215	#REF!	AT5G15630	COBL4,IRX6	COBRA-like extracellular glycosyl-phosphatidyl inositol-anchored protein family
Manes.15G098600	0.000147293	8.57378	3.6476e-07	0.00329867	Manes.15G098600.1		GO:GO:0008270,GO:GO:0005515	#REF!	AT1G53490		RING/U-box superfamily protein
Manes.05G164300	0.000266169	7.35002	3.71724e-07	0.00526174	Manes.05G164300.1	3.1.3.56		#REF!	AT1G47510	5PTASE11,AT5PTASE11	inositol polyphosphate 5-phosphatase 11
Manes.14G130900	0.000210748	16.296	3.75119e-07	0.00435217	Manes.14G130900.1			#REF!	AT1G80160		Lactoylglutathione lyase / glyoxalase I family protein
Manes.06G025500	3.62827e-07	26.8794	3.75548e-07	2.0812e-05	Manes.06G025500.1	1.1.1.100		#REF!	AT1G67623		F-box family protein
Manes.16G022900	2.2567e-06	15.6434	3.75781e-07	0.000101978	Manes.16G022900.1			#REF!
Manes.17G059300	1.5616e-05	7.38756	3.77853e-07	0.000520529	Manes.17G059300.1			#REF!	AT1G29290
Manes.08G118500	0.000317387	28.5163	3.86608e-07	0.00602703	Manes.08G118500.1	1.6.3.1	GO:GO:0055114,GO:GO:0016491,GO:GO:0050664,GO:GO:0004601,GO:GO:0016174	#REF!	AT1G09090	ATRBOHB,ATRBOHB-BETA,RBOHB	respiratory burst oxidase homolog B
Manes.10G137300	0.00021009	8.74401	3.86667e-07	0.00434558	Manes.10G137300.1	2.7.11.1	GO:GO:0005515	#REF!	AT2G33030	AtRLP25,RLP25	receptor like protein 25
Manes.04G158900	3.27392e-07	115.685	3.91803e-07	1.91438e-05	Manes.04G158900.1	1.6.5.2,1.6.5.3		#REF!	AT3G27890	NQR	NADPH:quinone oxidoreductase
Manes.10G124100	1.24051e-05	27.5346	3.93301e-07	0.000431798	Manes.10G124100.1			#REF!
Manes.05G195400	0.000206813	4.52329	3.9379e-07	0.00428149	Manes.05G195400.1			#REF!	AT5G63000		Mitochondrial import inner membrane translocase subunit Tim17/Tim22/Tim23 family protein
Manes.02G095400	0.00038674	6.87999	3.99729e-07	0.00702319	Manes.02G095400.1	1.10.3.2	GO:GO:0005507,GO:GO:0055114,GO:GO:0016491	#REF!	AT5G03260	LAC11	laccase 11
Manes.07G023000	1.32271e-06	16.7145	4.02992e-07	6.4349e-05	Manes.07G023000.1			#REF!	AT1G58070
Manes.05G089100	3.58712e-05	17.3716	4.04299e-07	0.00104568	Manes.05G089100.1		GO:GO:0016021,GO:GO:0016020,GO:GO:0022857	#REF!	AT3G28050		nodulin MtN21 /EamA-like transporter family protein
Manes.08G167100	5.76334e-05	6.27927	4.08001e-07	0.00155159	Manes.08G167100.1			#REF!	AT3G54200		Late embryogenesis abundant (LEA) hydroxyproline-rich glycoprotein family
Manes.13G071300	1.47099e-05	9.35784	4.09236e-07	0.00049331	Manes.13G071300.1	2.7.11.1	GO:GO:0048544,GO:GO:0006468,GO:GO:0005524,GO:GO:0004672	#REF!	AT5G60900	RLK1	receptor-like protein kinase 1
Manes.18G085600	6.254e-06	8.25668	4.1087e-07	0.000243332	Manes.18G085600.1		GO:GO:0009055	#REF!	AT2G02850	ARPN	plantacyanin
Manes.11G155300	0.000171552	9.55178	4.12854e-07	0.00372184	Manes.11G155300.1	3.1.1.3	GO:GO:0016788	#REF!	AT5G22810		GDSL-like Lipase/Acylhydrolase superfamily protein
Manes.01G137700	0.000275109	4.6564	4.1647e-07	0.00539008	Manes.01G137700.1			#REF!	AT2G18210
Manes.14G119800	2.42794e-05	5.70456	4.21842e-07	0.000749552	Manes.14G119800.1	2.7.11.1	GO:GO:0005515	#REF!	AT1G74170	AtRLP13,RLP13	receptor like protein 13
Manes.08G050000	0.0004368	3.63098	4.2473e-07	0.0077085	Manes.08G050000.1			#REF!	AT2G41830		Uncharacterized protein
Manes.01G228100	0.0004888	4.45253	4.29557e-07	0.00842528	Manes.01G228100.1			#REF!	AT2G16760		Calcium-dependent phosphotriesterase superfamily protein
Manes.11G059000	0.000159292	7.22852	4.31464e-07	0.00351109	Manes.11G059000.1			#REF!	AT1G80450		VQ motif-containing protein
Manes.15G168200	5.35906e-06	7.41819	4.41413e-07	0.000213799	Manes.15G168200.1			#REF!	AT4G17800		Predicted AT-hook DNA-binding family protein
Manes.05G152000	5.59361e-05	6.57055	4.44027e-07	0.00151206	Manes.05G152000.1	3.6.4.4	GO:GO:0008017,GO:GO:0007018,GO:GO:0005524,GO:GO:0003777,GO:GO:0005871	#REF!	AT3G51150		ATP binding microtubule motor family protein
Manes.15G040300	0.000342317	6.49017	4.46974e-07	0.00639579	Manes.15G040300.1		GO:GO:0055085,GO:GO:0016021	#REF!	AT3G54700	PHT1;7	phosphate transporter 1;7
Manes.07G116400	0.000610307	3.99404	4.49285e-07	0.00994587	Manes.07G116400.1			#REF!	AT2G20142		Toll-Interleukin-Resistance (TIR) domain family protein
Manes.07G074000	8.86188e-08	32.4805	4.52275e-07	6.16793e-06	Manes.07G074000.1	2.7.11.1	GO:GO:0006468,GO:GO:0004672	#REF!	AT5G48380	BIR1	BAK1-interacting receptor-like kinase 1
Manes.16G039600	0.000202396	4.06574	4.57576e-07	0.00421547	Manes.16G039600.1		GO:GO:0006355,GO:GO:0003677	#REF!	AT2G34140		Dof-type zinc finger DNA-binding family protein
Manes.03G123000	2.50902e-05	7.91872	4.62359e-07	0.0007717	Manes.03G123000.1	3.6.3.44	GO:GO:0016887,GO:GO:0005524,GO:GO:0055085,GO:GO:0042626,GO:GO:0016021,GO:GO:0006810	#REF!	AT3G28345		ABC transporter family protein
Manes.05G082300	0.000393997	4.34848	4.67799e-07	0.00712755	Manes.05G082300.1			#REF!	AT4G14640	CAM8	calmodulin 8
Manes.03G184000	1.35174e-08	138.964	4.71335e-07	1.14199e-06	Manes.03G184000.1	3.4.23.12	GO:GO:0006508,GO:GO:0004190	#REF!	AT1G03220		Eukaryotic aspartyl protease family protein
Manes.07G051900	0.000159329	5.98509	4.76636e-07	0.00351109	Manes.07G051900.1	1.1.1.331		#REF!	AT2G47140		NAD(P)-binding Rossmann-fold superfamily protein
Manes.16G017700	2.65861e-06	6.98361	4.81906e-07	0.000117252	Manes.16G017700.1			#REF!	AT4G05200	CRK25	cysteine-rich RLK (RECEPTOR-like protein kinase) 25
Manes.06G165600	6.08057e-05	5.36482	4.82052e-07	0.00161592	Manes.06G165600.1			#REF!
Manes.18G051300	9.23427e-06	6.32494	4.84509e-07	0.000334469	Manes.18G051300.1			#REF!	AT5G65790	ATMYB68,MYB68	myb domain protein 68
Manes.13G050200	9.40731e-06	35.3559	4.86922e-07	0.000339619	Manes.13G050200.1		GO:GO:0055114,GO:GO:0020037,GO:GO:0016705,GO:GO:0005506	#REF!	AT4G31940	CYP82C4	cytochrome P450, family 82, subfamily C, polypeptide 4
Manes.02G118400	0.000183303	4.33686	4.86926e-07	0.00392674	Manes.02G118400.1			#REF!	AT2G30000		PHF5-like protein
Manes.09G053700	9.06749e-08	35.2205	4.89687e-07	6.29257e-06	Manes.09G053700.1		GO:GO:0009733	#REF!	AT2G36210		SAUR-like auxin-responsive protein family
Manes.02G187200	5.88164e-06	8.24119	4.96476e-07	0.00023102	Manes.02G187200.1	1.10.3.2	GO:GO:0055114,GO:GO:0016491,GO:GO:0005507	#REF!	AT5G09360	LAC14	laccase 14
Manes.11G006500	0.000221239	6.25132	5.02982e-07	0.0045196	Manes.11G006500.1			#REF!	AT2G32210
Manes.14G151200	2.42567e-06	8.17889	5.05075e-07	0.000107988	Manes.14G151200.1	2.4.1.134	GO:GO:0016020,GO:GO:0008378,GO:GO:0006486	#REF!	AT5G57500		Galactosyltransferase family protein
Manes.13G081600	6.39777e-08	21.1589	5.07155e-07	4.70685e-06	Manes.13G081600.1			#REF!
Manes.15G161900	4.94073e-05	6.55958	5.1e-07	0.00135893	Manes.15G161900.1	1.11.1.7	GO:GO:0055114,GO:GO:0020037,GO:GO:0006979,GO:GO:0004601	#REF!	AT5G14130		Peroxidase superfamily protein
Manes.15G081800	9.368e-05	3.88914	5.13689e-07	0.00229395	Manes.15G081800.1	3.4.19.12	GO:GO:0008270,GO:GO:0036459,GO:GO:0016579	#REF!	AT3G20630	ATUBP14,PER1,TTN6,UBP14	ubiquitin-specific protease 14
Manes.15G107100	0.000113925	4.08348	5.16108e-07	0.00268999	Manes.15G107100.1			#REF!	AT3G13600		calmodulin-binding family protein
Manes.05G111400	0.000398439	4.59144	5.17216e-07	0.00718039	Manes.05G111400.1			#REF!
Manes.12G121000	9.57005e-05	3.91712	5.24189e-07	0.00233421	Manes.12G121000.1			#REF!	AT3G53440		Homeodomain-like superfamily protein
Manes.09G125000	6.55797e-05	9.10958	5.28229e-07	0.00171792	Manes.09G125000.1		GO:GO:0006355,GO:GO:0003677	#REF!	AT1G33060	ANAC014,NAC014	NAC 014
Manes.14G070100	1.42916e-05	5.6713	5.29779e-07	0.000483702	Manes.14G070100.1	2.7.11.7	GO:GO:0005515	#REF!	AT5G50120		Transducin/WD40 repeat-like superfamily protein
Manes.10G082700	0.000434379	3.50405	5.33416e-07	0.00768139	Manes.10G082700.1	2.7.11.1	GO:GO:0006468,GO:GO:0005524,GO:GO:0004672	#REF!	AT4G08850		Leucine-rich repeat receptor-like protein kinase family protein
Manes.14G020000	0.000364348	5.79128	5.36413e-07	0.00669756	Manes.14G020000.1		GO:GO:0005515	#REF!	AT2G34930		disease resistance family protein / LRR family protein
Manes.05G049700	0.000589659	8.09968	5.4144e-07	0.00969066	Manes.05G049700.1			#REF!	AT1G65680	ATEXPB2,ATHEXP BETA 1.4,EXPB2	expansin B2
Manes.02G224800	2.19519e-07	12.6179	5.48006e-07	1.35035e-05	Manes.02G224800.1			#REF!
Manes.17G053900	2.03948e-05	6.27805	5.50187e-07	0.000647788	Manes.17G053900.1			#REF!	AT4G18540
Manes.14G093400	0.000257527	6.69958	5.53069e-07	0.00512665	Manes.14G093400.1	1.11.1.7	GO:GO:0055114,GO:GO:0020037,GO:GO:0006979,GO:GO:0004601	#REF!	AT1G68850		Peroxidase superfamily protein
Manes.10G028300	0.00010846	4.50341	5.64737e-07	0.00257938	Manes.10G028300.1			#REF!	AT4G27190		NB-ARC domain-containing disease resistance protein
Manes.01G030800	3.6882e-05	166.54	5.65544e-07	0.00107152	Manes.01G030800.1	1.11.1.7	GO:GO:0055114,GO:GO:0020037,GO:GO:0006979,GO:GO:0004601	#REF!	AT2G41480		Peroxidase superfamily protein
Manes.10G099700	6.83098e-05	9.59894	5.6559e-07	0.00177956	Manes.10G099700.1	2.7.11.1		#REF!
Manes.04G127800	9.65208e-05	3.94326	5.66829e-07	0.00234957	Manes.04G127800.1	2.7.11.1	GO:GO:0006468,GO:GO:0005524,GO:GO:0004672	#REF!	AT3G24550	ATPERK1,PERK1	proline extensin-like receptor kinase 1
Manes.13G109200	2.74744e-07	9.09987	5.69695e-07	1.65916e-05	Manes.13G109200.1			#REF!
Manes.14G083900	0.000144754	7.68491	5.71665e-07	0.00326838	Manes.14G083900.1	2.7.11.1	GO:GO:0048544,GO:GO:0006468,GO:GO:0004672	#REF!	AT4G21380	ARK3,RK3	receptor kinase 3
Manes.06G131300	3.76506e-05	4.48854	5.72548e-07	0.00108811	Manes.06G131300.1		GO:GO:0006355,GO:GO:0003700	#REF!	AT5G07580		Integrase-type DNA-binding superfamily protein
Manes.15G039700	2.95877e-05	6.60158	5.75311e-07	0.000886994	Manes.15G039700.1		GO:GO:0006355,GO:GO:0003700	#REF!	AT3G23240	ATERF1,ERF1	ethylene response factor 1
Manes.05G183500	4.65553e-05	5.81208	5.75951e-07	0.00129232	Manes.05G183500.1			#REF!
Manes.14G133400	0.000205662	3.53954	5.77707e-07	0.00426468	Manes.14G133400.1		GO:GO:0016021,GO:GO:0006810,GO:GO:0005337	#REF!	AT1G02630		Nucleoside transporter family protein
Manes.S000500	0.000123009	4.01353	5.81822e-07	0.00286354	Manes.S000500.1			#REF!	AT1G03700		Uncharacterised protein family (UPF0497)
Manes.05G022800	7.67844e-05	4.57629	5.83667e-07	0.00195259	Manes.05G022800.1		GO:GO:0005525,GO:GO:0003924	#REF!	AT3G61760	ADL1B,DL1B	DYNAMIN-like 1B
Manes.04G153800	3.17763e-07	24.1848	5.86963e-07	1.87106e-05	Manes.04G153800.1	2.7.11.1	GO:GO:0006468,GO:GO:0004672	#REF!	AT1G55200		Protein kinase protein with adenine nucleotide alpha hydrolases-like domain
Manes.01G179300	0.00014003	5.24872	5.87856e-07	0.00319228	Manes.01G179300.1			#REF!	AT5G01110		Tetratricopeptide repeat (TPR)-like superfamily protein
Manes.02G170500	8.61338e-05	3.86777	5.90209e-07	0.00213448	Manes.02G170500.1	2.7.11.1	GO:GO:0005509,GO:GO:0030247,GO:GO:0006468,GO:GO:0005524,GO:GO:0004672	#REF!	AT1G21230	WAK5	wall associated kinase 5
Manes.15G008700	0.0001742	7.35773	5.95816e-07	0.00376839	Manes.15G008700.1		GO:GO:0009607,GO:GO:0006952	#REF!	AT1G24020	MLP423	MLP-like protein 423
Manes.17G102300	3.93582e-05	4.03942	6.09481e-07	0.00113054	Manes.17G102300.1			#REF!	AT3G27027		Protein of unknown function (DUF 3339)
Manes.02G181900	0.000586481	2.80632	6.13321e-07	0.00966246	Manes.02G181900.1	1.17.4.1	GO:GO:0055114,GO:GO:0006260,GO:GO:0005524,GO:GO:0004748	#REF!	AT2G21790	ATRNR1,CLS8,R1,RNR1	ribonucleotide reductase 1
Manes.03G102800	1.35331e-11	184.306	6.26238e-07	2.18068e-09	Manes.03G102800.1			#REF!
Manes.07G119800	0.000352034	4.23917	6.3458e-07	0.00653666	Manes.07G119800.1			#REF!	AT3G55580		Regulator of chromosome condensation (RCC1) family protein
Manes.16G014500	5.79575e-05	6.61463	6.34847e-07	0.00155778	Manes.16G014500.1	2.7.11.1	GO:GO:0006468,GO:GO:0005524,GO:GO:0004672	#REF!	AT4G23220	CRK14	cysteine-rich RLK (RECEPTOR-like protein kinase) 14
Manes.15G142200	0.000236826	42.7087	6.37627e-07	0.00478476	Manes.15G142200.1	1.11.1.7	GO:GO:0055114,GO:GO:0020037,GO:GO:0006979,GO:GO:0004601	#REF!	AT1G14550		Peroxidase superfamily protein
Manes.17G121800	0.000268922	3.28551	6.43147e-07	0.00530345	Manes.17G121800.1			#REF!
Manes.11G059700	0.000134672	3.92597	6.43858e-07	0.00308931	Manes.11G059700.1	2.7.11.1		#REF!	AT1G74190	AtRLP15,RLP15	receptor like protein 15
Manes.12G147200	4.17167e-06	6.23828	6.52044e-07	0.000173358	Manes.12G147200.1		GO:GO:0055085,GO:GO:0016020,GO:GO:0006810,GO:GO:0015171,GO:GO:0003333	#REF!	AT2G01170	BAT1	bidirectional amino acid transporter 1
Manes.04G011100	8.92313e-09	18.9526	6.55058e-07	7.92359e-07	Manes.04G011100.1	2.3.1.138	GO:GO:0016747	#REF!	AT5G48930	HCT	hydroxycinnamoyl-CoA shikimate/quinate hydroxycinnamoyl transferase
Manes.01G154600	0.000484158	3.97832	6.65536e-07	0.00836027	Manes.01G154600.1			#REF!	AT4G23690		Disease resistance-responsive (dirigent-like protein) family protein
Manes.13G015100	2.44104e-06	19.3783	6.66913e-07	0.000108526	Manes.13G015100.1			#REF!	AT3G48140		B12D protein
Manes.10G100200	0.000275801	5.68262	6.7076e-07	0.00540043	Manes.10G100200.1			#REF!
Manes.14G096100	1.67252e-06	6.45888	6.74335e-07	7.83663e-05	Manes.14G096100.1			#REF!	AT1G68765	IDA	Putative membrane lipoprotein
Manes.07G040200	0.000131436	5.17692	6.74419e-07	0.00302982	Manes.07G040200.1			#REF!	AT5G09520		hydroxyproline-rich glycoprotein family protein
Manes.S047600	1.85552e-05	5.56737	6.75483e-07	0.000601504	Manes.S047600.1			#REF!	AT2G25470	AtRLP21,RLP21	receptor like protein 21
Manes.12G104300	0.000588567	7.54004	6.75636e-07	0.00968003	Manes.12G104300.1	2.1.1.104	GO:GO:0008171	#REF!	AT4G34050	CCoAOMT1	S-adenosyl-L-methionine-dependent methyltransferases superfamily protein
Manes.05G012000	3.90651e-05	4.48708	6.76061e-07	0.0011231	Manes.05G012000.1	2.4.1.123	GO:GO:0016757	#REF!	AT2G47180	AtGolS1,GolS1	galactinol synthase 1
Manes.14G120100	6.40752e-06	7.60149	6.77986e-07	0.000248427	Manes.14G120100.1	2.7.11.1	GO:GO:0005515	#REF!	AT5G49290	ATRLP56,RLP56	receptor like protein 56
Manes.15G090000	9.20832e-11	28.4447	6.92435e-07	1.27806e-08	Manes.15G090000.1		GO:GO:0003677	#REF!	AT5G53980	ATHB52,HB52	homeobox protein 52
Manes.10G099400	0.000388967	3.88563	6.94305e-07	0.00705587	Manes.10G099400.1			#REF!
Manes.07G108700	0.000301326	3.22842	6.96919e-07	0.00578703	Manes.07G108700.1	2.7.11.1,2.7.10.2	GO:GO:0006468,GO:GO:0005524,GO:GO:0004672	#REF!	AT2G28930	APK1B,PK1B	protein kinase 1B
Manes.08G137000	7.259e-05	4.78552	7.03291e-07	0.00185737	Manes.08G137000.1			#REF!
Manes.S040700	4.32024e-05	4.97414	7.03629e-07	0.00121456	Manes.S040700.1	2.7.11.1	GO:GO:0005515	#REF!	AT1G74180	AtRLP14,RLP14	receptor like protein 14
Manes.14G151400	3.70229e-07	5.82028	7.04111e-07	2.11955e-05	Manes.14G151400.1	6.2.1.12	GO:GO:0008152,GO:GO:0003824	#REF!	AT1G51680	4CL.1,4CL1,AT4CL1	4-coumarate:CoA ligase 1
Manes.13G009100	1.99893e-05	4.26479	7.07408e-07	0.000637976	Manes.13G009100.1		GO:GO:0043565,GO:GO:0006355,GO:GO:0003700	#REF!	AT5G13080	ATWRKY75,WRKY75	WRKY DNA-binding protein 75
Manes.08G138700	1.70338e-05	4.57545	7.07509e-07	0.000560423	Manes.08G138700.1			#REF!	AT3G23250	ATMYB15,ATY19,MYB15	myb domain protein 15
Manes.11G139900	4.42167e-05	6.36456	7.08827e-07	0.00123885	Manes.11G139900.1			#REF!	AT5G60150
Manes.02G013000	2.56546e-05	4.11983	7.10543e-07	0.00078613	Manes.02G013000.1	5.1.3.15	GO:GO:0016853,GO:GO:0005975	#REF!	AT3G61610		Galactose mutarotase-like superfamily protein
Manes.02G017100	0.000116377	6.98053	7.11065e-07	0.00272837	Manes.02G017100.1		GO:GO:0043565,GO:GO:0006355,GO:GO:0003700	#REF!	AT5G52830	ATWRKY27,WRKY27	WRKY DNA-binding protein 27
Manes.09G153600	1.77071e-05	6.27164	7.14193e-07	0.000578556	Manes.09G153600.1			#REF!	AT3G22930	CML11	calmodulin-like 11
Manes.10G083000	0.000451945	2.80548	7.14887e-07	0.00790318	Manes.10G083000.1	2.7.11.1	GO:GO:0005515,GO:GO:0006468,GO:GO:0005524,GO:GO:0004672	#REF!	AT4G08850		Leucine-rich repeat receptor-like protein kinase family protein
Manes.14G143500	4.43849e-07	6.83725	7.1549e-07	2.46829e-05	Manes.14G143500.1			#REF!	AT1G16030	Hsp70b	heat shock protein 70B
Manes.14G136900	0.000133027	6.52165	7.48955e-07	0.00305582	Manes.14G136900.1	2.7.11.1	GO:GO:0005515	#REF!	AT1G74190	AtRLP15,RLP15	receptor like protein 15
Manes.07G036100	0.000594864	3.59186	7.51668e-07	0.00976161	Manes.07G036100.1			#REF!	AT5G09520		hydroxyproline-rich glycoprotein family protein
Manes.13G091800	0.000599365	2.70763	7.54471e-07	0.00982084	Manes.13G091800.1		GO:GO:0055114,GO:GO:0016491,GO:GO:0016209	#REF!	AT4G39740		Thioredoxin superfamily protein
Manes.05G077200	0.000188349	8.80471	7.54627e-07	0.00400112	Manes.05G077200.1	5.5.1.13	GO:GO:0016829,GO:GO:0010333,GO:GO:0000287,GO:GO:0008152	#REF!	AT4G02780	ABC33,ATCPS1,CPS,CPS1,GA1	Terpenoid cyclases/Protein prenyltransferases superfamily protein
Manes.05G009300	7.56841e-06	9.93299	7.58916e-07	0.000284099	Manes.05G009300.1	3.6.3.44	GO:GO:0016887,GO:GO:0005524,GO:GO:0055085,GO:GO:0042626,GO:GO:0016021,GO:GO:0006810	#REF!	AT1G02520	PGP11	P-glycoprotein 11
Manes.14G136800	1.45932e-05	7.36314	7.63779e-07	0.000491394	Manes.14G136800.1	2.7.11.1	GO:GO:0005515	#REF!	AT1G74170	AtRLP13,RLP13	receptor like protein 13
Manes.18G087100	2.37932e-07	5.56205	7.64964e-07	1.45549e-05	Manes.18G087100.1		GO:GO:0005515	#REF!	AT2G34930		disease resistance family protein / LRR family protein
Manes.01G238200	1.53923e-08	22.7107	7.69035e-07	1.28074e-06	Manes.01G238200.1			#REF!
Manes.05G079400	0.000141804	4.63592	7.76563e-07	0.00321789	Manes.05G079400.1			#REF!	AT3G22600		Bifunctional inhibitor/lipid-transfer protein/seed storage 2S albumin superfamily protein
Manes.10G014300	5.86889e-06	11.5255	7.77122e-07	0.000230794	Manes.10G014300.1	2.7.11.1	GO:GO:0005515,GO:GO:0006468,GO:GO:0005524,GO:GO:0004672	#REF!	AT3G47570		Leucine-rich repeat protein kinase family protein
Manes.11G015700	0.000319311	3.27268	7.82111e-07	0.00605152	Manes.11G015700.1			#REF!	AT3G14170		Plant protein of unknown function (DUF936)
Manes.09G031200	0.000585425	2.83385	7.82437e-07	0.00965233	Manes.09G031200.1	1.14.13.28	GO:GO:0055114,GO:GO:0020037,GO:GO:0016705,GO:GO:0005506	#REF!	AT5G06900	CYP93D1	cytochrome P450, family 93, subfamily D, polypeptide 1
Manes.15G052600	0.000118092	3.27068	7.83178e-07	0.00276074	Manes.15G052600.1		GO:GO:0005515	#REF!	AT2G32700	LUH	LEUNIG_homolog
Manes.03G039100	1.81862e-06	10.1571	7.83657e-07	8.43741e-05	Manes.03G039100.1	1.3.3.9	GO:GO:0055114,GO:GO:0020037,GO:GO:0016705,GO:GO:0005506	#REF!	AT3G14690	CYP72A15	cytochrome P450, family 72, subfamily A, polypeptide 15
Manes.01G232100	0.000102462	5.05462	7.85436e-07	0.00246154	Manes.01G232100.1			#REF!	AT1G02450	NIMIN-1,NIMIN1	NIM1-interacting 1
Manes.06G168700	8.33055e-06	4.24752	7.87507e-07	0.000308847	Manes.06G168700.1			#REF!
Manes.01G207300	0.000499891	3.0409	7.88557e-07	0.00857039	Manes.01G207300.1	5.5.1.13	GO:GO:0016829,GO:GO:0010333,GO:GO:0000287,GO:GO:0008152	#REF!	AT4G02780	ABC33,ATCPS1,CPS,CPS1,GA1	Terpenoid cyclases/Protein prenyltransferases superfamily protein
Manes.16G119900	0.000210803	3.02999	7.92199e-07	0.00435217	Manes.16G119900.1			#REF!	AT3G22780	ATTSO1,TSO1	Tesmin/TSO1-like CXC domain-containing protein
Manes.06G133500	2.73477e-12	55.236	7.93054e-07	5.10382e-10	Manes.06G133500.1			#REF!	AT3G60580		C2H2-like zinc finger protein
Manes.18G115600	5.06576e-07	18.2238	7.94116e-07	2.77969e-05	Manes.18G115600.1			#REF!
Manes.12G008700	8.05739e-05	5.42369	7.99311e-07	0.00202866	Manes.12G008700.1		GO:GO:0043565,GO:GO:0006355,GO:GO:0003700	#REF!	AT5G13080	ATWRKY75,WRKY75	WRKY DNA-binding protein 75
Manes.S064100	6.83448e-07	6.12274	7.99377e-07	3.61801e-05	Manes.S064100.1			#REF!
Manes.10G016000	0.000199705	2.74136	8.03559e-07	0.00417999	Manes.10G016000.1	2.7.11.1	GO:GO:0005515,GO:GO:0006468,GO:GO:0005524,GO:GO:0004672	#REF!	AT3G47570		Leucine-rich repeat protein kinase family protein
Manes.05G150400	6.27427e-10	18.3495	8.04427e-07	7.29781e-08	Manes.05G150400.1		GO:GO:0055114,GO:GO:0020037,GO:GO:0016705,GO:GO:0005506	#REF!	AT4G31500	ATR4,CYP83B1,RED1,RNT1,SUR2	cytochrome P450, family 83, subfamily B, polypeptide 1
Manes.16G017600	0.000312844	3.01203	8.07716e-07	0.00596661	Manes.16G017600.1	2.7.11.1	GO:GO:0006468,GO:GO:0004672	#REF!	AT4G03230		S-locus lectin protein kinase family protein
Manes.03G131500	8.97552e-05	3.39246	8.09834e-07	0.0022093	Manes.03G131500.1		GO:GO:0030983,GO:GO:0006298,GO:GO:0005524	#REF!	AT3G20475	ATMSH5,MSH5	MUTS-homologue 5
Manes.14G078800	1.44869e-05	4.18999	8.20668e-07	0.000488499	Manes.14G078800.1	3.1.1.3	GO:GO:0016788	#REF!	AT1G74460		GDSL-like Lipase/Acylhydrolase superfamily protein
Manes.18G093800	8.87928e-05	4.78091	8.23765e-07	0.00219461	Manes.18G093800.1		GO:GO:0006355,GO:GO:0003700	#REF!	AT2G33710		Integrase-type DNA-binding superfamily protein
Manes.17G105500	1.43476e-06	5.63033	8.30384e-07	6.84889e-05	Manes.17G105500.1	2.7.11.1	GO:GO:0005515,GO:GO:0006468,GO:GO:0005524,GO:GO:0004672	#REF!	AT3G47570		Leucine-rich repeat protein kinase family protein
Manes.03G118200	6.21501e-05	3.51206	8.37736e-07	0.00164503	Manes.03G118200.1	2.7.11.1	GO:GO:0004674,GO:GO:0048544,GO:GO:0006468,GO:GO:0004672	#REF!	AT4G21380	ARK3,RK3	receptor kinase 3
Manes.07G040300	6.84973e-05	5.29172	8.42067e-07	0.00178163	Manes.07G040300.1			#REF!
Manes.S021500	0.000247413	7.76449	8.50724e-07	0.0049532	Manes.S021500.1	3.4.24.12	GO:GO:0031012,GO:GO:0008270,GO:GO:0006508,GO:GO:0004222	#REF!	AT1G24140		Matrixin family protein
Manes.07G015200	3.30821e-06	5.59945	8.55519e-07	0.000142477	Manes.07G015200.1	6.3.2.19	GO:GO:0008270,GO:GO:0005515	#REF!	AT1G60360		RING/U-box superfamily protein
Manes.05G187700	7.07826e-05	3.07624	8.5678e-07	0.00182955	Manes.05G187700.1			#REF!
Manes.03G118500	0.000415363	3.27378	8.59165e-07	0.00741659	Manes.03G118500.1	2.7.11.1	GO:GO:0004674,GO:GO:0048544,GO:GO:0006468,GO:GO:0004672	#REF!	AT4G27290		S-locus lectin protein kinase family protein
Manes.10G023900	2.54395e-06	4.75672	8.6366e-07	0.000112496	Manes.10G023900.1		GO:GO:0005515	#REF!	AT1G47890	AtRLP7,RLP7	receptor like protein 7
Manes.07G035200	0.000214065	2.64266	8.6806e-07	0.00440299	Manes.07G035200.1	2.7.11.1	GO:GO:0005515	#REF!	AT2G02220	ATPSKR1,PSKR1	phytosulfokin receptor 1
Manes.16G038400	0.00015072	3.66795	8.76681e-07	0.00335947	Manes.16G038400.1	3.4.22.33	GO:GO:0008234,GO:GO:0006508	#REF!	AT5G45890	SAG12	senescence-associated gene 12
Manes.11G048700	0.000404348	6.00538	8.81236e-07	0.007271	Manes.11G048700.1		GO:GO:0016021,GO:GO:0006820,GO:GO:0016020,GO:GO:0005452	#REF!	AT1G15460	ATBOR4,BOR4	HCO3- transporter family
Manes.07G040100	1.21256e-06	6.24135	8.87351e-07	5.95938e-05	Manes.07G040100.1			#REF!	AT4G38080		hydroxyproline-rich glycoprotein family protein
Manes.18G128000	2.86645e-06	6.53413	8.93627e-07	0.000125248	Manes.18G128000.1	1.10.3.2	GO:GO:0055114,GO:GO:0016491,GO:GO:0005507	#REF!	AT2G30210	LAC3	laccase 3
Manes.S052600	7.38443e-06	7.63347	8.94897e-07	0.000278777	Manes.S052600.1	2.7.11.1	GO:GO:0048544,GO:GO:0006468,GO:GO:0004672	#REF!	AT1G11340		S-locus lectin protein kinase family protein
Manes.14G141700	4.63957e-05	3.35952	9.01185e-07	0.00128897	Manes.14G141700.1		GO:GO:0006950,GO:GO:0005516	#REF!	AT2G24300		Calmodulin-binding protein
Manes.01G123300	9.4466e-07	5.00164	9.1736e-07	4.80076e-05	Manes.01G123300.1	2.5.1.18	GO:GO:0005515	#REF!	AT1G78380	ATGSTU19,GST8,GSTU19	glutathione S-transferase TAU 19
Manes.12G102700	7.23222e-06	5.53757	9.18807e-07	0.00027397	Manes.12G102700.1	2.7.11.1	GO:GO:0006468,GO:GO:0005524,GO:GO:0004672	#REF!	AT2G23770		protein kinase family protein / peptidoglycan-binding LysM domain-containing protein
Manes.04G145600	4.22871e-06	6.15047	9.20193e-07	0.000175486	Manes.04G145600.1	2.7.11.1	GO:GO:0006468,GO:GO:0004672	#REF!	AT2G05940		Protein kinase superfamily protein
Manes.S099800	2.43811e-14	65.341	9.26467e-07	7.1909e-12	Manes.S099800.1	2.7.11.1	GO:GO:0005515,GO:GO:0006468,GO:GO:0005524,GO:GO:0004672	#REF!	AT3G47110		Leucine-rich repeat protein kinase family protein
Manes.04G128200	0.000376501	3.72193	9.34117e-07	0.00685989	Manes.04G128200.1	2.7.11.1	GO:GO:0006468,GO:GO:0004672	#REF!	AT3G24540		Protein kinase superfamily protein
Manes.09G052800	1.12452e-08	11.1461	9.35271e-07	9.72417e-07	Manes.09G052800.1		GO:GO:0006355,GO:GO:0003677	#REF!	AT5G22380	anac090,NAC090	NAC domain containing protein 90
Manes.03G146300	1.20696e-05	4.20764	9.48025e-07	0.000421452	Manes.03G146300.1			#REF!	AT4G04980
Manes.04G110200	5.27175e-07	16.4821	9.48157e-07	2.88314e-05	Manes.04G110200.1	2.7.11.1	GO:GO:0005515	#REF!	AT1G74170	AtRLP13,RLP13	receptor like protein 13
Manes.16G033200	9.17967e-05	5.01196	9.49284e-07	0.00225451	Manes.16G033200.1	2.1.1.240	GO:GO:0046983,GO:GO:0008171	#REF!	AT4G35150		O-methyltransferase family protein
Manes.10G114700	1.79273e-08	7.03814	9.5048e-07	1.46946e-06	Manes.10G114700.1	2.7.11.1	GO:GO:0005515,GO:GO:0006468,GO:GO:0005524,GO:GO:0004672	#REF!	AT3G47570		Leucine-rich repeat protein kinase family protein
Manes.09G086200	2.14674e-05	6.67934	9.51004e-07	0.000672802	Manes.09G086200.1	2.5.1.18	GO:GO:0005515	#REF!	AT1G78380	ATGSTU19,GST8,GSTU19	glutathione S-transferase TAU 19
Manes.06G062400	3.70142e-05	3.22706	9.53741e-07	0.00107442	Manes.06G062400.1			#REF!	AT3G03280
Manes.15G008300	2.33035e-06	6.11148	9.55281e-07	0.000104307	Manes.15G008300.1			#REF!	AT3G09770		RING/U-box superfamily protein
Manes.17G108100	7.32766e-06	3.81229	9.62046e-07	0.000277268	Manes.17G108100.1			#REF!	AT3G27350
Manes.06G091800	0.000548342	3.65588	9.71133e-07	0.00918529	Manes.06G091800.1	3.1.1.3	GO:GO:0016788	#REF!	AT1G74460		GDSL-like Lipase/Acylhydrolase superfamily protein
Manes.06G154900	2.95906e-05	2.96314	9.73589e-07	0.000886994	Manes.06G154900.1	2.7.11.1	GO:GO:0005515	#REF!	AT2G34930		disease resistance family protein / LRR family protein
Manes.01G163600	0.000570546	3.42822	9.83758e-07	0.00946602	Manes.01G163600.1	1.14.14.1,1.14.15.3	GO:GO:0055114,GO:GO:0020037,GO:GO:0016705,GO:GO:0005506	#REF!	AT5G58860	CYP86,CYP86A1	cytochrome P450, family 86, subfamily A, polypeptide 1
Manes.05G055600	4.38761e-09	27.3958	9.87985e-07	4.20104e-07	Manes.05G055600.1		GO:GO:0009055	#REF!	AT2G32300	UCC1	uclacyanin 1
Manes.12G122700	1.49566e-05	4.57976	9.90266e-07	0.000500062	Manes.12G122700.1	4.2.2.23		#REF!	AT2G22620		Rhamnogalacturonate lyase family protein
Manes.01G127300	1.30742e-06	5.03817	1.00359e-06	6.36993e-05	Manes.01G127300.1		GO:GO:0005515	#REF!	AT3G06240		F-box family protein
Manes.07G012400	4.0779e-12	70.9425	1.00361e-06	7.29674e-10	Manes.07G012400.1			#REF!
Manes.10G036200	0.00014643	4.33796	1.00937e-06	0.00328379	Manes.10G036200.1			#REF!	AT2G28200		C2H2-type zinc finger family protein
Manes.05G065500	5.03394e-05	3.46529	1.01317e-06	0.00137882	Manes.05G065500.1			#REF!	AT3G50700	AtIDD2,IDD2	indeterminate(ID)-domain 2
Manes.14G141800	7.85608e-06	8.75736	1.02037e-06	0.000292571	Manes.14G141800.1		GO:GO:0000160	#REF!	AT2G25180	ARR12,RR12	response regulator 12
Manes.03G180000	4.12518e-07	6.18536	1.02496e-06	2.32141e-05	Manes.03G180000.1	2.7.11.1	GO:GO:0048544,GO:GO:0006468,GO:GO:0005524,GO:GO:0004672	#REF!	AT5G60900	RLK1	receptor-like protein kinase 1
Manes.12G110300	0.000405637	2.42863	1.03112e-06	0.00728624	Manes.12G110300.1			#REF!
Manes.01G019000	1.13143e-06	4.43103	1.0313e-06	5.62023e-05	Manes.01G019000.1	2.7.11.1	GO:GO:0006468,GO:GO:0004672	#REF!	AT5G48380	BIR1	BAK1-interacting receptor-like kinase 1
Manes.11G035500	2.23501e-06	3.8697	1.03145e-06	0.000101136	Manes.11G035500.1			#REF!	AT1G34050		Ankyrin repeat family protein
Manes.01G065300	0.000350371	2.76449	1.03588e-06	0.00651312	Manes.01G065300.1		GO:GO:0005515	#REF!	AT2G45760	BAL,BAP2	BON association protein 2
Manes.01G078200	7.82074e-08	40.5147	1.03964e-06	5.57546e-06	Manes.01G078200.1			#REF!	AT4G12510		Bifunctional inhibitor/lipid-transfer protein/seed storage 2S albumin superfamily protein
Manes.07G074100	4.91242e-06	4.74135	1.04206e-06	0.000197893	Manes.07G074100.1	2.7.11.1	GO:GO:0006468,GO:GO:0004672	#REF!	AT5G48380	BIR1	BAK1-interacting receptor-like kinase 1
Manes.10G148400	4.88856e-06	4.40749	1.04466e-06	0.000197172	Manes.10G148400.1			#REF!	AT4G12735
Manes.16G113200	3.5105e-08	6.52608	1.04628e-06	2.70308e-06	Manes.16G113200.1	6.3.2.19	GO:GO:0005515,GO:GO:0016567,GO:GO:0004842	#REF!	AT3G06880		Transducin/WD40 repeat-like superfamily protein
Manes.13G109300	2.20986e-11	15.9802	1.04749e-06	3.45963e-09	Manes.13G109300.1			#REF!	AT3G22060		Receptor-like protein kinase-related family protein
Manes.05G140000	2.90295e-11	14.5807	1.05237e-06	4.37868e-09	Manes.05G140000.1		GO:GO:0055114,GO:GO:0020037,GO:GO:0016705,GO:GO:0005506	#REF!	AT4G31500	ATR4,CYP83B1,RED1,RNT1,SUR2	cytochrome P450, family 83, subfamily B, polypeptide 1
Manes.04G079500	0.000408628	2.40748	1.05905e-06	0.00732062	Manes.04G079500.1	3.1.26.4		#REF!	AT5G42905		Polynucleotidyl transferase, ribonuclease H-like superfamily protein
Manes.10G101800	6.53144e-06	4.41276	1.06113e-06	0.000252343	Manes.10G101800.1			#REF!	AT4G24570	DIC2	dicarboxylate carrier 2
Manes.07G050700	6.82412e-05	8.73098	1.06352e-06	0.00177917	Manes.07G050700.1			#REF!	AT3G19690		CAP (Cysteine-rich secretory proteins, Antigen 5, and Pathogenesis-related 1 protein) superfamily protein
Manes.03G069600	2.0467e-06	7.21373	1.06532e-06	9.36406e-05	Manes.03G069600.1			#REF!	AT4G20390		Uncharacterised protein family (UPF0497)
Manes.03G202000	1.83935e-06	7.9684	1.06648e-06	8.52161e-05	Manes.03G202000.1			#REF!	AT5G49350		Glycine-rich protein family
Manes.S042200	5.81301e-05	3.98218	1.06941e-06	0.00156115	Manes.S042200.1	3.2.1.15		#REF!	AT1G58190	AtRLP9,RLP9	receptor like protein 9
Manes.16G018600	1.32979e-08	11.5841	1.07859e-06	1.12634e-06	Manes.16G018600.1	2.7.11.1	GO:GO:0048544,GO:GO:0006468,GO:GO:0004672	#REF!	AT1G11340		S-locus lectin protein kinase family protein
Manes.16G048700	3.54998e-06	5.25717	1.08035e-06	0.000150587	Manes.16G048700.1			#REF!	AT1G07400		HSP20-like chaperones superfamily protein
Manes.01G118700	1.70162e-06	9.54185	1.08265e-06	7.96172e-05	Manes.01G118700.1			#REF!	AT5G16600	AtMYB43,MYB43	myb domain protein 43
Manes.06G042000	4.79446e-06	3.65494	1.08505e-06	0.000194326	Manes.06G042000.1		GO:GO:0005515	#REF!	AT1G74180	AtRLP14,RLP14	receptor like protein 14
Manes.09G086000	8.56803e-05	2.88491	1.08971e-06	0.00213262	Manes.09G086000.1			#REF!	AT5G42450		Pentatricopeptide repeat (PPR) superfamily protein
Manes.07G073800	7.44064e-08	7.89658	1.09214e-06	5.35483e-06	Manes.07G073800.1			#REF!
Manes.01G079100	0.000236444	8.47248	1.09446e-06	0.00478064	Manes.01G079100.1	1.1.1.27	GO:GO:0055114,GO:GO:0016616,GO:GO:0016491,GO:GO:0019752	#REF!	AT4G17260		Lactate/malate dehydrogenase family protein
Manes.08G173500	9.72917e-09	6.01236	1.09902e-06	8.57023e-07	Manes.08G173500.1	6.3.2.19	GO:GO:0016567,GO:GO:0004842	#REF!	AT5G01830		ARM repeat superfamily protein
Manes.14G079500	1.81053e-08	9.96897	1.10368e-06	1.48038e-06	Manes.14G079500.1			#REF!	AT3G29000		Calcium-binding EF-hand family protein
Manes.17G034200	4.45394e-05	3.18796	1.10518e-06	0.00124578	Manes.17G034200.1		GO:GO:0005634	#REF!	AT4G03270	CYCD6;1	Cyclin D6;1
Manes.18G041800	7.57944e-05	3.09875	1.1102e-06	0.00193039	Manes.18G041800.1			#REF!
Manes.07G050300	1.71051e-09	329.297	1.12158e-06	1.81682e-07	Manes.07G050300.1			#REF!	AT2G14580	ATPRB1,PRB1	basic pathogenesis-related protein 1
Manes.10G084300	1.28198e-05	3.78073	1.1264e-06	0.000442966	Manes.10G084300.1		GO:GO:0055085,GO:GO:0016020,GO:GO:0006810,GO:GO:0005215	#REF!	AT1G49960		Xanthine/uracil permease family protein
Manes.10G124900	4.81709e-10	30.8265	1.1293e-06	5.76533e-08	Manes.10G124900.1		GO:GO:0003677	#REF!	AT1G34390	ARF22	auxin response factor 22
Manes.01G238100	3.60398e-07	6.7847	1.13445e-06	2.07766e-05	Manes.01G238100.1		GO:GO:0006355,GO:GO:0003677	#REF!	AT2G33480	ANAC041,NAC041	NAC domain containing protein 41
Manes.14G136100	6.72718e-05	3.02922	1.14343e-06	0.00175945	Manes.14G136100.1			#REF!	AT5G17350
Manes.04G073000	3.84544e-06	4.601	1.15764e-06	0.000161681	Manes.04G073000.1			#REF!	AT4G34950		Major facilitator superfamily protein
Manes.15G033800	0.000576161	2.92482	1.16338e-06	0.00953046	Manes.15G033800.1			#REF!	AT3G22930	CML11	calmodulin-like 11
Manes.07G059800	1.67713e-12	17.9112	1.1804e-06	3.27814e-10	Manes.07G059800.1	2.7.11.1	GO:GO:0005515,GO:GO:0006468,GO:GO:0005524,GO:GO:0004672	#REF!	AT3G47570		Leucine-rich repeat protein kinase family protein
Manes.07G050400	0.000469374	23.0182	1.18425e-06	0.00815831	Manes.07G050400.1			#REF!	AT2G14580	ATPRB1,PRB1	basic pathogenesis-related protein 1
Manes.01G196500	2.47377e-05	48.7722	1.18911e-06	0.000761787	Manes.01G196500.1	2.4.1.195	GO:GO:0016758,GO:GO:0008152	#REF!	AT1G24100	UGT74B1	UDP-glucosyl transferase 74B1
Manes.14G120000	3.53423e-07	9.09668	1.19822e-06	2.04102e-05	Manes.14G120000.1	2.7.11.1		#REF!	AT1G58190	AtRLP9,RLP9	receptor like protein 9
Manes.14G011000	6.43381e-05	6.50439	1.20503e-06	0.0016921	Manes.14G011000.1			#REF!	AT1G79180	ATMYB63,MYB63	myb domain protein 63
Manes.03G162300	1.14565e-07	6.95826	1.21255e-06	7.64528e-06	Manes.03G162300.1	3.6.4.4	GO:GO:0008017,GO:GO:0007018,GO:GO:0005524,GO:GO:0003777,GO:GO:0005871	#REF!	AT4G14330		P-loop containing nucleoside triphosphate hydrolases superfamily protein
Manes.09G020300	1.27291e-05	12.6587	1.21516e-06	0.000441218	Manes.09G020300.1		GO:GO:0043565,GO:GO:0006355,GO:GO:0005634,GO:GO:0003700	#REF!	AT2G41690	AT-HSFB3,HSFB3	heat shock transcription factor B3
Manes.08G030300	2.04825e-05	17.5122	1.22469e-06	0.000648706	Manes.08G030300.1	1.1.1.331		#REF!	AT3G51680		NAD(P)-binding Rossmann-fold superfamily protein
Manes.07G116500	4.40548e-06	6.01977	1.22764e-06	0.000181681	Manes.07G116500.1	3.2.1.39	GO:GO:0005975,GO:GO:0004553	#REF!	AT3G55430		O-Glycosyl hydrolases family 17 protein
Manes.07G122400	2.40833e-10	361.24	1.23071e-06	3.0955e-08	Manes.07G122400.1			#REF!
Manes.S062300	8.97312e-07	7.16343	1.23512e-06	4.60978e-05	Manes.S062300.1	2.7.11.1	GO:GO:0005515	#REF!	AT1G07390	AtRLP1,RLP1	receptor like protein 1
Manes.10G085000	0.000405036	2.7522	1.24006e-06	0.00727941	Manes.10G085000.1		GO:GO:0006508,GO:GO:0004185	#REF!	AT1G33540	scpl18	serine carboxypeptidase-like 18
Manes.17G052900	4.48048e-05	3.41891	1.241e-06	0.00124898	Manes.17G052900.1		GO:GO:0008270,GO:GO:0005515	#REF!	AT2G42360		RING/U-box superfamily protein
Manes.S068700	0.000244061	5.77603	1.24158e-06	0.00490393	Manes.S068700.1	2.7.11.1	GO:GO:0005515	#REF!	AT5G49290	ATRLP56,RLP56	receptor like protein 56
Manes.16G032800	1.17511e-11	13.1064	1.24481e-06	1.91218e-09	Manes.16G032800.1		GO:GO:0016021,GO:GO:0006952	#REF!	AT1G11310	ATMLO2,MLO2,PMR2	Seven transmembrane MLO family protein
Manes.11G031700	4.74856e-05	4.54474	1.24605e-06	0.00131249	Manes.11G031700.1	2.7.1.11	GO:GO:0006096,GO:GO:0003872	#REF!	AT4G26270	PFK3	phosphofructokinase 3
Manes.05G011600	0.000428122	3.34505	1.24994e-06	0.0076074	Manes.05G011600.1			#REF!	AT1G02450	NIMIN-1,NIMIN1	NIM1-interacting 1
Manes.02G064100	1.13516e-14	27.4591	1.25179e-06	3.64056e-12	Manes.02G064100.1			#REF!	AT1G75250	ATRL6,RL6,RSM3	RAD-like 6
Manes.12G013700	1.0536e-05	3.69226	1.2598e-06	0.000376257	Manes.12G013700.1			#REF!	AT1G43910		P-loop containing nucleoside triphosphate hydrolases superfamily protein
Manes.01G120300	3.99208e-09	7.17505	1.28004e-06	3.86716e-07	Manes.01G120300.1	2.7.11.1	GO:GO:0005515,GO:GO:0006468,GO:GO:0005524,GO:GO:0004672	#REF!	AT3G47570		Leucine-rich repeat protein kinase family protein
Manes.02G176900	0.000175121	2.63792	1.28394e-06	0.00378456	Manes.02G176900.1	6.3.2.19	GO:GO:0016567,GO:GO:0004842	#REF!	AT3G18710	ATPUB29,PUB29	plant U-box 29
Manes.07G031500	0.000378633	2.4113	1.28964e-06	0.00689112	Manes.07G031500.1	2.3.1.160	GO:GO:0016747	#REF!	AT3G26040		HXXXD-type acyl-transferase family protein
Manes.18G009600	1.52168e-09	8.22352	1.29068e-06	1.632e-07	Manes.18G009600.1		GO:GO:0008270,GO:GO:0005515	#REF!	AT2G17730	NIP2	NEP-interacting protein 2
Manes.16G115700	2.07739e-15	384.088	1.30876e-06	7.54091e-13	Manes.16G115700.1		GO:GO:0055085,GO:GO:0022857,GO:GO:0016021	#REF!	AT3G18830	ATPLT5,ATPMT5,PMT5	polyol/monosaccharide transporter 5
Manes.14G108200	0.000200029	2.43857	1.31183e-06	0.00418201	Manes.14G108200.1			#REF!	AT1G68190		B-box zinc finger family protein
Manes.10G099800	5.24684e-08	7.64164	1.31275e-06	3.94804e-06	Manes.10G099800.1			#REF!	AT5G09520		hydroxyproline-rich glycoprotein family protein
Manes.07G038900	0.000315359	2.96902	1.31554e-06	0.00600072	Manes.07G038900.1			#REF!	AT5G09530		hydroxyproline-rich glycoprotein family protein
Manes.14G137200	3.98105e-06	5.76171	1.31757e-06	0.000166674	Manes.14G137200.1	2.7.11.1	GO:GO:0005515	#REF!	AT1G74190	AtRLP15,RLP15	receptor like protein 15
Manes.S077400	3.61635e-09	14.9964	1.31869e-06	3.55532e-07	Manes.S077400.1			#REF!
Manes.13G043800	7.33826e-08	4.61842	1.31885e-06	5.29268e-06	Manes.13G043800.1	6.3.2.19	GO:GO:0008270,GO:GO:0005515	#REF!	AT2G40830	RHC1A	RING-H2 finger C1A
Manes.18G026200	0.000375977	2.83121	1.32199e-06	0.00685689	Manes.18G026200.1		GO:GO:0055114,GO:GO:0020037,GO:GO:0016705,GO:GO:0005506	#REF!	AT4G31940	CYP82C4	cytochrome P450, family 82, subfamily C, polypeptide 4
Manes.09G009700	0.00013966	3.48409	1.33208e-06	0.00318824	Manes.09G009700.1			#REF!
Manes.11G083300	0.000153222	3.33009	1.33482e-06	0.00341063	Manes.11G083300.1	2.3.1.188	GO:GO:0016747	#REF!	AT5G41040		HXXXD-type acyl-transferase family protein
Manes.03G087100	8.08256e-06	3.13132	1.3371e-06	0.000300328	Manes.03G087100.1	2.7.11.1	GO:GO:0005515	#REF!	AT4G04220	AtRLP46,RLP46	receptor like protein 46
Manes.07G000900	6.0316e-06	4.78765	1.34506e-06	0.000235789	Manes.07G000900.1	2.7.11.1	GO:GO:0006468,GO:GO:0005524,GO:GO:0004672	#REF!	AT5G60900	RLK1	receptor-like protein kinase 1
Manes.09G098400	7.42321e-06	4.19881	1.34831e-06	0.000279602	Manes.09G098400.1			#REF!
Manes.02G009900	1.29521e-07	4.81397	1.35289e-06	8.52282e-06	Manes.02G009900.1			#REF!	AT1G64405
Manes.02G170200	1.64962e-07	7.33873	1.35448e-06	1.05197e-05	Manes.02G170200.1	2.7.11.1	GO:GO:0005509,GO:GO:0006468,GO:GO:0005524,GO:GO:0004672	#REF!	AT1G21240	WAK3	wall associated kinase 3
Manes.13G061600	1.04151e-08	5.93559	1.35545e-06	9.05374e-07	Manes.13G061600.1	3.6.1.22,3.6.1.53,3.6.1.13	GO:GO:0016787	#REF!	AT4G12720	AtNUDT7,ATNUDX7,GFG1,NUDT7	MutT/nudix family protein
Manes.09G102100	3.72214e-06	5.60387	1.35786e-06	0.000157229	Manes.09G102100.1	3.6.3.27	GO:GO:0055085,GO:GO:0022857,GO:GO:0016021	#REF!	AT2G38060	PHT4;2	phosphate transporter 4;2
Manes.16G018700	0.000155183	2.88026	1.36442e-06	0.00344499	Manes.16G018700.1	2.7.11.1	GO:GO:0048544,GO:GO:0006468,GO:GO:0004672	#REF!	AT1G11340		S-locus lectin protein kinase family protein
Manes.02G015800	0.000141836	4.5142	1.36661e-06	0.00321789	Manes.02G015800.1	2.7.11.1	GO:GO:0005515	#REF!	AT1G58190	AtRLP9,RLP9	receptor like protein 9
Manes.11G163400	0.00045859	2.3245	1.36783e-06	0.00800666	Manes.11G163400.1		GO:GO:0006355,GO:GO:0003677	#REF!	AT3G44350	anac061,NAC061	NAC domain containing protein 61
Manes.07G135500	2.19861e-08	23.3108	1.36882e-06	1.76707e-06	Manes.07G135500.1	1.10.3.2	GO:GO:0005507,GO:GO:0055114,GO:GO:0016491	#REF!	AT2G40370	LAC5	laccase 5
Manes.14G058200	7.92117e-05	2.96065	1.37928e-06	0.00200046	Manes.14G058200.1		GO:GO:0008270,GO:GO:0005515	#REF!	AT2G42360		RING/U-box superfamily protein
Manes.08G149900	0.000144076	2.42868	1.39281e-06	0.00325977	Manes.08G149900.1			#REF!	AT4G13650		Pentatricopeptide repeat (PPR) superfamily protein
Manes.06G011100	0.000575909	2.24911	1.3956e-06	0.00953046	Manes.06G011100.1	2.7.11.1	GO:GO:0048544,GO:GO:0006468,GO:GO:0004672	#REF!	AT1G11340		S-locus lectin protein kinase family protein
Manes.09G113100	0.000310168	2.91699	1.405e-06	0.00592584	Manes.09G113100.1		GO:GO:0034755,GO:GO:0016021,GO:GO:0005381	#REF!	AT5G03570	ATIREG2,FPN2,IREG2	iron regulated 2
Manes.08G072600	6.85682e-08	7.74395	1.41423e-06	4.97805e-06	Manes.08G072600.1		GO:GO:0006887,GO:GO:0000145	#REF!	AT3G09520	ATEXO70H4,EXO70H4	exocyst subunit exo70 family protein H4
Manes.12G140300	0.000526946	2.34189	1.41521e-06	0.00889909	Manes.12G140300.1			#REF!	AT4G02750		Tetratricopeptide repeat (TPR)-like superfamily protein
Manes.02G171400	1.11848e-05	3.20878	1.42387e-06	0.000396851	Manes.02G171400.1	2.7.11.1	GO:GO:0016021,GO:GO:0004674,GO:GO:0005509,GO:GO:0030247,GO:GO:0006468,GO:GO:0005524,GO:GO:0004672	#REF!	AT1G21270	WAK2	wall-associated kinase 2
Manes.06G056800	2.74798e-05	12.5866	1.42413e-06	0.000834488	Manes.06G056800.1		GO:GO:0009055	#REF!	AT5G20230	ATBCB,BCB,SAG14	blue-copper-binding protein
Manes.10G129400	2.21381e-08	6.01671	1.4272e-06	1.77067e-06	Manes.10G129400.1	2.7.11.1	GO:GO:0005515	#REF!	AT2G34930		disease resistance family protein / LRR family protein
Manes.15G124400	3.34887e-13	31.3704	1.42992e-06	7.52538e-11	Manes.15G124400.1			#REF!	AT1G30260
Manes.05G005200	5.34966e-08	6.14878	1.45255e-06	4.01626e-06	Manes.05G005200.1			#REF!
Manes.11G003900	0.000460078	4.35772	1.4658e-06	0.00801992	Manes.11G003900.1		GO:GO:0005544,GO:GO:0005509	#REF!	AT5G12380	ANNAT8	annexin 8
Manes.16G083400	0.000122005	3.05787	1.46665e-06	0.00284418	Manes.16G083400.1		GO:GO:0043565,GO:GO:0006355,GO:GO:0003700	#REF!	AT5G26170	ATWRKY50,WRKY50	WRKY DNA-binding protein 50
Manes.16G018500	0.000245957	2.67677	1.49573e-06	0.00493602	Manes.16G018500.1	2.7.11.1	GO:GO:0048544,GO:GO:0006468,GO:GO:0004672	#REF!	AT1G11340		S-locus lectin protein kinase family protein
Manes.18G050600	0.000163585	2.62568	1.50533e-06	0.00358335	Manes.18G050600.1		GO:GO:0003333	#REF!	AT3G30390		Transmembrane amino acid transporter family protein
Manes.11G107300	0.000101714	7.05276	1.50804e-06	0.00244535	Manes.11G107300.1	1.14.15.3	GO:GO:0055114,GO:GO:0020037,GO:GO:0016705,GO:GO:0005506	#REF!	AT5G23190	CYP86B1	cytochrome P450, family 86, subfamily B, polypeptide 1
Manes.09G095800	0.000107976	5.36252	1.51084e-06	0.00257157	Manes.09G095800.1			#REF!	AT5G02090
Manes.S098100	0.000137999	4.39521	1.51384e-06	0.00316126	Manes.S098100.1		GO:GO:0006887,GO:GO:0000145	#REF!	AT2G39380	ATEXO70H2,EXO70H2	exocyst subunit exo70 family protein H2
Manes.15G076900	2.37519e-10	17.4395	1.52108e-06	3.06483e-08	Manes.15G076900.1	2.4.1.43	GO:GO:0016757,GO:GO:0047262	#REF!	AT5G54690	GAUT12,IRX8,LGT6	galacturonosyltransferase 12
Manes.14G082600	0.000128959	2.81513	1.52818e-06	0.00297895	Manes.14G082600.1	2.7.11.1	GO:GO:0006468,GO:GO:0005524,GO:GO:0004672,GO:GO:0005515	#REF!	AT1G74360		Leucine-rich repeat protein kinase family protein
Manes.03G035000	0.00037613	2.41803	1.54713e-06	0.00685689	Manes.03G035000.1			#REF!	AT1G68930		pentatricopeptide (PPR) repeat-containing protein
Manes.14G149400	2.85043e-10	11.8684	1.5477e-06	3.59383e-08	Manes.14G149400.1			#REF!	AT1G53540		HSP20-like chaperones superfamily protein
Manes.S103500	6.34354e-09	8.20968	1.5537e-06	5.86964e-07	Manes.S103500.1	2.7.11.1	GO:GO:0006468,GO:GO:0004672	#REF!	AT4G21380	ARK3,RK3	receptor kinase 3
Manes.13G040300	0.000517095	2.69564	1.55631e-06	0.00878662	Manes.13G040300.1	2.1.1.43	GO:GO:0034968,GO:GO:0018024,GO:GO:0008270,GO:GO:0005634,GO:GO:0005515	#REF!	AT5G43990	SDG18,SUVR2	SET-domain containing protein lysine methyltransferase family protein
Manes.12G159400	0.000442822	3.07922	1.55765e-06	0.00779314	Manes.12G159400.1		GO:GO:0055085,GO:GO:0016020,GO:GO:0006810,GO:GO:0015171,GO:GO:0003333	#REF!	AT2G01170	BAT1	bidirectional amino acid transporter 1
Manes.17G012200	1.39885e-05	3.54876	1.56437e-06	0.000474906	Manes.17G012200.1			#REF!	AT4G17800		Predicted AT-hook DNA-binding family protein
Manes.17G031900	2.10945e-06	4.40275	1.57193e-06	9.59801e-05	Manes.17G031900.1	2.7.11.1	GO:GO:0006468,GO:GO:0004672	#REF!	AT1G11340		S-locus lectin protein kinase family protein
Manes.17G085100	5.70004e-07	10.5229	1.60011e-06	3.08671e-05	Manes.17G085100.1	2.1.1.50	GO:GO:0008168	#REF!	AT1G68040		S-adenosyl-L-methionine-dependent methyltransferases superfamily protein
Manes.07G099900	0.00018565	3.06518	1.60551e-06	0.00395905	Manes.07G099900.1		GO:GO:0003723	#REF!	AT4G32720	AtLa1,La1	La protein 1
Manes.02G016000	8.4047e-08	4.49451	1.60793e-06	5.90707e-06	Manes.02G016000.1			#REF!	AT2G46150		Late embryogenesis abundant (LEA) hydroxyproline-rich glycoprotein family
Manes.11G016300	0.000117127	2.37113	1.60906e-06	0.002744	Manes.11G016300.1			#REF!	AT1G72390
Manes.08G167400	0.000166576	2.61992	1.6092e-06	0.00364164	Manes.08G167400.1		GO:GO:0005509	#REF!	AT4G20780	CML42	calmodulin like 42
Manes.11G055400	8.53837e-08	4.14623	1.60983e-06	5.96296e-06	Manes.11G055400.1		GO:GO:0005515	#REF!	AT2G25470	AtRLP21,RLP21	receptor like protein 21
Manes.17G091100	0.000268801	2.71214	1.61139e-06	0.00530345	Manes.17G091100.1		GO:GO:0055085,GO:GO:0016021,GO:GO:0015299,GO:GO:0006812	#REF!	AT2G01980	ATNHX7,ATSOS1,SOS1	sodium proton exchanger, putative (NHX7) (SOS1)
Manes.06G012500	1.42579e-07	11.9882	1.62295e-06	9.30792e-06	Manes.06G012500.1	2.7.11.1	GO:GO:0005515,GO:GO:0006468,GO:GO:0005524,GO:GO:0004672	#REF!	AT4G08850		Leucine-rich repeat receptor-like protein kinase family protein
Manes.07G036200	0.000150584	3.1646	1.62413e-06	0.0033587	Manes.07G036200.1			#REF!	AT5G09520		hydroxyproline-rich glycoprotein family protein
Manes.06G148000	6.50028e-06	4.39748	1.62596e-06	0.000251433	Manes.06G148000.1			#REF!	AT5G52390		PAR1 protein
Manes.03G124900	4.29747e-05	2.60791	1.62839e-06	0.00121022	Manes.03G124900.1		GO:GO:0055085,GO:GO:0016021	#REF!	AT5G54860		Major facilitator superfamily protein
Manes.01G128000	1.4738e-05	3.89131	1.63541e-06	0.000493753	Manes.01G128000.1		GO:GO:0043565,GO:GO:0006355,GO:GO:0003700	#REF!	AT1G29860	ATWRKY71,WRKY71	WRKY DNA-binding protein 71
Manes.14G091100	0.000159009	2.68006	1.6377e-06	0.00350871	Manes.14G091100.1			#REF!	AT1G13630		Tetratricopeptide repeat (TPR)-like superfamily protein
Manes.03G088500	8.80089e-10	6.23355	1.64496e-06	1.00944e-07	Manes.03G088500.1			#REF!	AT1G55230		Family of unknown function (DUF716)
Manes.04G079600	0.0004751	2.45067	1.64943e-06	0.00823365	Manes.04G079600.1			#REF!
Manes.16G006200	1.07511e-05	4.02012	1.65046e-06	0.000383107	Manes.16G006200.1	4.2.1.91,4.2.1.51	GO:GO:0009094,GO:GO:0004664	#REF!	AT1G11790	ADT1	arogenate dehydratase 1
Manes.01G203500	1.23333e-09	8.60969	1.66079e-06	1.37174e-07	Manes.01G203500.1			#REF!	AT3G22930	CML11	calmodulin-like 11
Manes.10G101200	0.000299176	4.63064	1.68091e-06	0.00576586	Manes.10G101200.1			#REF!	AT5G09520		hydroxyproline-rich glycoprotein family protein
Manes.10G113700	1.01372e-06	4.40512	1.69777e-06	5.08909e-05	Manes.10G113700.1	2.7.11.1	GO:GO:0005515,GO:GO:0006468,GO:GO:0004672	#REF!	AT3G47570		Leucine-rich repeat protein kinase family protein
Manes.06G040200	5.28054e-07	4.31002	1.69994e-06	2.88317e-05	Manes.06G040200.1	2.7.11.1		#REF!	AT1G74170	AtRLP13,RLP13	receptor like protein 13
Manes.10G113800	1.77562e-18	67.6624	1.70832e-06	9.02372e-16	Manes.10G113800.1	2.7.11.1	GO:GO:0005515,GO:GO:0006468,GO:GO:0005524,GO:GO:0004672	#REF!	AT3G47570		Leucine-rich repeat protein kinase family protein
Manes.14G064500	1.94291e-05	3.12066	1.71479e-06	0.000621901	Manes.14G064500.1			#REF!	AT5G62960
Manes.07G120000	4.0846e-05	5.7622	1.72251e-06	0.00116618	Manes.07G120000.1	2.7.11.1	GO:GO:0030247,GO:GO:0006468,GO:GO:0004672	#REF!	AT5G02070		Protein kinase family protein
Manes.11G056400	9.0881e-06	6.46435	1.72666e-06	0.00033055	Manes.11G056400.1		GO:GO:0009055	#REF!	AT5G20230	ATBCB,BCB,SAG14	blue-copper-binding protein
Manes.15G001000	0.00025448	2.27875	1.73462e-06	0.00507929	Manes.15G001000.1			#REF!
Manes.10G014900	8.64657e-13	15.3781	1.75944e-06	1.79637e-10	Manes.10G014900.1			#REF!
Manes.18G083300	4.09681e-05	3.78152	1.76615e-06	0.00116865	Manes.18G083300.1			#REF!	AT1G21550		Calcium-binding EF-hand family protein
Manes.01G147500	0.000369203	2.39234	1.8012e-06	0.00676422	Manes.01G147500.1			#REF!	AT4G38620	ATMYB4,MYB4	myb domain protein 4
Manes.13G030000	0.000215095	5.5537	1.80136e-06	0.00441867	Manes.13G030000.1			#REF!	AT2G18370		Bifunctional inhibitor/lipid-transfer protein/seed storage 2S albumin superfamily protein
Manes.17G083500	9.90868e-05	2.36435	1.80284e-06	0.00239614	Manes.17G083500.1	3.6.1.22,3.6.1.13	GO:GO:0016787	#REF!	AT2G01670	atnudt17,NUDT17	nudix hydrolase homolog 17
Manes.18G098400	9.82971e-06	3.04409	1.81402e-06	0.000353709	Manes.18G098400.1			#REF!
Manes.S089000	3.14808e-06	4.3319	1.82033e-06	0.000136113	Manes.S089000.1	3.4.14.10	GO:GO:0006508,GO:GO:0004252	#REF!	AT1G32960	ATSBT3.3,SBT3.3	Subtilase family protein
Manes.05G207200	0.000346398	2.18261	1.82367e-06	0.00645378	Manes.05G207200.1			#REF!	AT3G59880
Manes.01G008300	0.000270665	2.41208	1.83354e-06	0.00532511	Manes.01G008300.1		GO:GO:0000049	#REF!	AT3G59980		Nucleic acid-binding, OB-fold-like protein
Manes.14G128400	0.000322378	2.12911	1.83603e-06	0.00610265	Manes.14G128400.1			#REF!
Manes.02G125300	1.89618e-06	7.51736	1.86099e-06	8.74814e-05	Manes.02G125300.1		GO:GO:0016758,GO:GO:0008152	#REF!	AT5G59590	UGT76E2	UDP-glucosyl transferase 76E2
Manes.06G108200	0.000283356	2.56299	1.86833e-06	0.00551568	Manes.06G108200.1		GO:GO:0048024,GO:GO:0005634	#REF!	AT3G54170	ATFIP37,FIP37	FKBP12 interacting protein 37
Manes.10G095300	5.48295e-07	3.93347	1.87128e-06	2.97892e-05	Manes.10G095300.1			#REF!	AT2G17690	SDC	F-box family protein with a domain of unknown function (DUF295)
Manes.10G070400	4.75203e-05	3.32977	1.87966e-06	0.00131249	Manes.10G070400.1	1.3.1.22	GO:GO:0016627,GO:GO:0016021,GO:GO:0006629,GO:GO:0005737	#REF!	AT5G16010		3-oxo-5-alpha-steroid 4-dehydrogenase family protein
Manes.06G148800	7.15686e-13	11.7289	1.88146e-06	1.51547e-10	Manes.06G148800.1		GO:GO:0016787	#REF!	AT5G23870		Pectinacetylesterase family protein
Manes.05G074900	7.17106e-05	31.4999	1.89008e-06	0.00184158	Manes.05G074900.1	3.4.23.12	GO:GO:0006508,GO:GO:0004190	#REF!	AT1G03220		Eukaryotic aspartyl protease family protein
Manes.02G206300	8.80609e-18	27.9263	1.894e-06	4.21582e-15	Manes.02G206300.1	1.1.1.195	GO:GO:0055114,GO:GO:0016491,GO:GO:0008270	#REF!	AT4G39330	ATCAD9,CAD9	cinnamyl alcohol dehydrogenase 9
Manes.15G030600	7.1356e-05	5.72536	1.89981e-06	0.00183575	Manes.15G030600.1			#REF!	AT3G22620		Bifunctional inhibitor/lipid-transfer protein/seed storage 2S albumin superfamily protein
Manes.15G151500	1.24606e-05	3.73622	1.90526e-06	0.000433273	Manes.15G151500.1		GO:GO:0006355,GO:GO:0003677	#REF!	AT3G01600	anac044,NAC044	NAC domain containing protein 44
Manes.08G055200	2.74433e-09	12.6914	1.90997e-06	2.75542e-07	Manes.08G055200.1			#REF!
Manes.02G067600	1.30868e-07	6.52574	1.92473e-06	8.59434e-06	Manes.02G067600.1			#REF!	AT1G13340		Regulator of Vps4 activity in the MVB pathway protein
Manes.16G053600	2.2434e-13	28.3762	1.93211e-06	5.29329e-11	Manes.16G053600.1			#REF!	AT3G13600		calmodulin-binding family protein
Manes.S077000	1.93358e-07	7.32968	1.95135e-06	1.20513e-05	Manes.S077000.1	3.1.1.31	GO:GO:0005975	#REF!	AT1G13700	PGL1	6-phosphogluconolactonase 1
Manes.18G032200	0.000417774	2.62576	1.95572e-06	0.00745158	Manes.18G032200.1		GO:GO:0055114,GO:GO:0020037,GO:GO:0016705,GO:GO:0005506	#REF!	AT4G31940	CYP82C4	cytochrome P450, family 82, subfamily C, polypeptide 4
Manes.08G066400	0.000285599	2.37018	1.97226e-06	0.00554627	Manes.08G066400.1			#REF!
Manes.10G108400	8.27712e-08	6.09631	1.97441e-06	5.82981e-06	Manes.10G108400.1			#REF!
Manes.06G040300	3.24076e-08	5.05352	1.98232e-06	2.51887e-06	Manes.06G040300.1	2.7.11.1	GO:GO:0005515	#REF!	AT1G74170	AtRLP13,RLP13	receptor like protein 13
Manes.14G147100	3.51172e-07	17.9497	1.98702e-06	2.03157e-05	Manes.14G147100.1			#REF!	AT4G30380		Barwin-related endoglucanase
Manes.10G052900	0.00056717	2.00042	2.01061e-06	0.00941948	Manes.10G052900.1		GO:GO:0003677,GO:GO:0000786	#REF!	AT3G45980	H2B,HTB9	Histone superfamily protein
Manes.06G172900	5.39696e-09	5.39024	2.03405e-06	5.09366e-07	Manes.06G172900.1		GO:GO:0006355,GO:GO:0003677	#REF!	AT3G12910		NAC (No Apical Meristem) domain transcriptional regulator superfamily protein
Manes.11G100400	3.44653e-08	4.07882	2.04841e-06	2.66626e-06	Manes.11G100400.1			#REF!	AT2G41990
Manes.12G002700	0.000473876	2.48702	2.05793e-06	0.00821708	Manes.12G002700.1	3.1.26.3	GO:GO:0016787,GO:GO:0005524,GO:GO:0003677	#REF!	AT3G03300	ATDCL2,DCL2	dicer-like 2
Manes.09G162200	3.85783e-05	3.44351	2.07109e-06	0.00111395	Manes.09G162200.1		GO:GO:0055085,GO:GO:0016021	#REF!	AT3G20460		Major facilitator superfamily protein
Manes.18G089700	7.73895e-05	2.80563	2.07397e-06	0.00196647	Manes.18G089700.1	6.3.2.19	GO:GO:0016567,GO:GO:0004842	#REF!	AT3G18710	ATPUB29,PUB29	plant U-box 29
Manes.18G026300	2.76322e-05	3.17034	2.08309e-06	0.000837409	Manes.18G026300.1		GO:GO:0055114,GO:GO:0020037,GO:GO:0016705,GO:GO:0005506	#REF!	AT4G31940	CYP82C4	cytochrome P450, family 82, subfamily C, polypeptide 4
Manes.15G049500	0.000265956	2.24416	2.087e-06	0.00526066	Manes.15G049500.1		GO:GO:0016020	#REF!	AT4G13590		Uncharacterized protein family (UPF0016)
Manes.18G020800	0.000343855	2.24114	2.0876e-06	0.00641727	Manes.18G020800.1			#REF!	AT4G24550		Clathrin adaptor complexes medium subunit family protein
Manes.03G007400	0.000434934	2.35046	2.10289e-06	0.0076871	Manes.03G007400.1			#REF!	AT5G08240
Manes.04G014400	0.000158069	2.58153	2.11157e-06	0.00349497	Manes.04G014400.1	2.7.11.1	GO:GO:0005515	#REF!	AT2G34930		disease resistance family protein / LRR family protein
Manes.02G149300	5.18205e-09	5.74433	2.11895e-06	4.91893e-07	Manes.02G149300.1			#REF!	AT1G35210
Manes.06G132600	2.27275e-06	2.90347	2.12551e-06	0.000102423	Manes.06G132600.1		GO:GO:0055085,GO:GO:0016021	#REF!	AT5G61520		Major facilitator superfamily protein
Manes.10G095500	9.04661e-21	58.8885	2.14428e-06	6.35823e-18	Manes.10G095500.1			#REF!
Manes.14G065700	5.20364e-08	3.59618	2.14469e-06	3.92447e-06	Manes.14G065700.1	2.4.2.30		#REF!	AT5G62520	SRO5	similar to RCD one 5
Manes.05G148900	0.000583307	2.69312	2.15366e-06	0.00962456	Manes.05G148900.1			#REF!	AT5G06300		Putative lysine decarboxylase family protein
Manes.17G084900	1.75886e-12	20.5688	2.1557e-06	3.39768e-10	Manes.17G084900.1	2.1.1.50	GO:GO:0008168	#REF!	AT1G68040		S-adenosyl-L-methionine-dependent methyltransferases superfamily protein
Manes.06G042700	1.74708e-08	4.99189	2.17237e-06	1.43919e-06	Manes.06G042700.1			#REF!	AT1G58190	AtRLP9,RLP9	receptor like protein 9
Manes.03G047700	1.00947e-07	3.5777	2.20435e-06	6.86129e-06	Manes.03G047700.1			#REF!	AT2G26070	RTE1	Protein of unknown function (DUF778)
Manes.17G057700	0.000558625	2.11631	2.20442e-06	0.00931973	Manes.17G057700.1	2.7.11.1	GO:GO:0005515,GO:GO:0006468,GO:GO:0005524,GO:GO:0004672	#REF!	AT3G47570		Leucine-rich repeat protein kinase family protein
Manes.15G140900	0.000189171	2.41278	2.21174e-06	0.0040134	Manes.15G140900.1			#REF!	AT1G14600		Homeodomain-like superfamily protein
Manes.08G092900	2.66739e-06	4.62829	2.22909e-06	0.000117483	Manes.08G092900.1		GO:GO:0006351,GO:GO:0005634,GO:GO:0003700	#REF!	AT5G01380		Homeodomain-like superfamily protein
Manes.02G046800	5.42983e-12	47.5268	2.24121e-06	9.44019e-10	Manes.02G046800.1		GO:GO:0006412,GO:GO:0005840,GO:GO:0005622,GO:GO:0003735	#REF!	AT3G01175		Protein of unknown function (DUF1666)
Manes.14G059600	0.000197166	6.4483	2.24808e-06	0.00413783	Manes.14G059600.1	1.14.13.102	GO:GO:0055114,GO:GO:0020037,GO:GO:0016705,GO:GO:0005506	#REF!	AT3G26300	CYP71B34	cytochrome P450, family 71, subfamily B, polypeptide 34
Manes.15G042600	1.57577e-06	3.17947	2.25153e-06	7.44668e-05	Manes.15G042600.1	2.7.11.1	GO:GO:0006468,GO:GO:0004672	#REF!	AT4G38830	CRK26	cysteine-rich RLK (RECEPTOR-like protein kinase) 26
Manes.04G031100	4.44218e-05	2.68514	2.27088e-06	0.00124355	Manes.04G031100.1			#REF!	AT2G37430		C2H2 and C2HC zinc fingers superfamily protein
Manes.07G030100	5.81102e-08	4.38982	2.27697e-06	4.30393e-06	Manes.07G030100.1			#REF!
Manes.06G141000	2.38972e-05	2.7443	2.28883e-06	0.000739134	Manes.06G141000.1	3.1.1.1		#REF!	AT5G62180	AtCXE20,CXE20	carboxyesterase 20
Manes.S093600	0.000115413	2.33821	2.30371e-06	0.00271349	Manes.S093600.1			#REF!	AT5G67550
Manes.13G081100	1.00616e-12	10.6616	2.3108e-06	2.02662e-10	Manes.13G081100.1		GO:GO:0006355,GO:GO:0003700	#REF!	AT5G64750	ABR1	Integrase-type DNA-binding superfamily protein
Manes.11G116400	2.97471e-06	3.1402	2.32169e-06	0.000129124	Manes.11G116400.1	3.1.4.46	GO:GO:0030247,GO:GO:0006468,GO:GO:0004672	#REF!	AT5G38260		Protein kinase superfamily protein
Manes.15G043400	5.13926e-14	12.5191	2.34488e-06	1.43869e-11	Manes.15G043400.1	1.1.3.20	GO:GO:0055114,GO:GO:0016614	#REF!	AT3G23410	ATFAO3,FAO3	fatty alcohol oxidase 3
Manes.17G117000	0.000508957	2.14135	2.3559e-06	0.00869755	Manes.17G117000.1			#REF!	AT3G27930
Manes.07G135400	0.000217753	5.4994	2.37083e-06	0.00446496	Manes.07G135400.1	1.10.3.2	GO:GO:0055114,GO:GO:0016491,GO:GO:0005507	#REF!	AT2G40370	LAC5	laccase 5
Manes.08G134300	6.33567e-12	7.3954	2.38362e-06	1.07326e-09	Manes.08G134300.1			#REF!	AT5G28830		calcium-binding EF hand family protein
Manes.16G010700	2.39217e-06	3.43444	2.38627e-06	0.000106784	Manes.16G010700.1			#REF!	AT1G61800	ATGPT2,GPT2	glucose-6-phosphate/phosphate translocator 2
Manes.15G132500	0.000140872	2.89124	2.38828e-06	0.00320704	Manes.15G132500.1			#REF!	AT1G14870	PCR2	PLANT CADMIUM RESISTANCE 2
Manes.17G055700	1.49248e-07	3.26031	2.39068e-06	9.70496e-06	Manes.17G055700.1		GO:GO:0006355,GO:GO:0003677	#REF!	AT1G29160		Dof-type zinc finger DNA-binding family protein
Manes.13G098600	6.57837e-08	6.46622	2.39334e-06	4.79698e-06	Manes.13G098600.1			#REF!	AT2G21100		Disease resistance-responsive (dirigent-like protein) family protein
Manes.03G049500	3.90388e-05	3.04777	2.40627e-06	0.0011231	Manes.03G049500.1		GO:GO:0043565,GO:GO:0006355,GO:GO:0005634,GO:GO:0003700	#REF!	AT2G26150	ATHSFA2,HSFA2	heat shock transcription factor A2
Manes.02G124700	4.51627e-10	6.60929	2.412e-06	5.46469e-08	Manes.02G124700.1			#REF!	AT1G07400		HSP20-like chaperones superfamily protein
Manes.16G013300	0.000197117	2.76375	2.43741e-06	0.00413783	Manes.16G013300.1	2.7.11.1	GO:GO:0006468,GO:GO:0004672	#REF!	AT4G23180	CRK10,RLK4	cysteine-rich RLK (RECEPTOR-like protein kinase) 10
Manes.12G157900	3.47672e-08	8.3135	2.45971e-06	2.68333e-06	Manes.12G157900.1	2.1.1.145	GO:GO:0008168,GO:GO:0008152	#REF!	AT4G22530		S-adenosyl-L-methionine-dependent methyltransferases superfamily protein
Manes.10G080000	0.000214554	2.03656	2.46667e-06	0.0044103	Manes.10G080000.1			#REF!	AT1G27730	STZ,ZAT10	salt tolerance zinc finger
Manes.02G089000	2.27307e-07	8.57111	2.47754e-06	1.39566e-05	Manes.02G089000.1		GO:GO:0006355,GO:GO:0003677	#REF!	AT2G43000	anac042,NAC042	NAC domain containing protein 42
Manes.15G020000	1.34736e-06	3.09881	2.50512e-06	6.5137e-05	Manes.15G020000.1			#REF!	AT3G21530		DNAse I-like superfamily protein
Manes.10G141700	0.000581127	2.77211	2.51251e-06	0.00960299	Manes.10G141700.1		GO:GO:0043531	#REF!	AT3G14470		NB-ARC domain-containing disease resistance protein
Manes.07G092800	4.09905e-10	10.3977	2.52208e-06	5.0336e-08	Manes.07G092800.1	3.4.24.22	GO:GO:0031012,GO:GO:0008270,GO:GO:0006508,GO:GO:0004222	#REF!	AT1G24140		Matrixin family protein
Manes.09G108500	6.50887e-07	3.08068	2.55395e-06	3.47347e-05	Manes.09G108500.1		GO:GO:0005515	#REF!	AT1G47890	AtRLP7,RLP7	receptor like protein 7
Manes.01G018900	2.79829e-13	26.8529	2.57472e-06	6.43832e-11	Manes.01G018900.1	2.7.11.1	GO:GO:0006468,GO:GO:0004672	#REF!	AT5G48380	BIR1	BAK1-interacting receptor-like kinase 1
Manes.08G086300	2.1068e-09	6.2266	2.59232e-06	2.18163e-07	Manes.08G086300.1			#REF!
Manes.18G038200	3.06905e-06	2.68948	2.6145e-06	0.00013287	Manes.18G038200.1			#REF!	AT1G45207		Remorin family protein
Manes.08G133200	2.05987e-05	2.58253	2.62146e-06	0.000651761	Manes.08G133200.1	1.1.1.317		#REF!	AT1G60690		NAD(P)-linked oxidoreductase superfamily protein
Manes.08G011300	0.000210447	2.99886	2.63063e-06	0.00435025	Manes.08G011300.1			#REF!	AT5G57620	AtMYB36,MYB36	myb domain protein 36
Manes.10G104600	2.03456e-07	14.4186	2.65918e-06	1.26093e-05	Manes.10G104600.1		GO:GO:0055114,GO:GO:0016491	#REF!	AT1G55290		2-oxoglutarate (2OG) and Fe(II)-dependent oxygenase superfamily protein
Manes.05G197800	2.88617e-07	3.50267	2.69241e-06	1.72716e-05	Manes.05G197800.1			#REF!	AT5G54165
Manes.15G135700	4.28385e-07	15.8235	2.70337e-06	2.39845e-05	Manes.15G135700.1	2.1.1.50	GO:GO:0008168	#REF!	AT1G68040		S-adenosyl-L-methionine-dependent methyltransferases superfamily protein
Manes.02G048800	4.87724e-05	2.26847	2.70472e-06	0.0013437	Manes.02G048800.1			#REF!	AT5G15340		Pentatricopeptide repeat (PPR) superfamily protein
Manes.17G045800	0.000219317	2.16585	2.71459e-06	0.0044868	Manes.17G045800.1	3.6.4.6	GO:GO:0005524	#REF!	AT4G04910	NSF	AAA-type ATPase family protein
Manes.S054300	1.78068e-08	5.90647	2.73249e-06	1.46321e-06	Manes.S054300.1	2.7.11.1	GO:GO:0005515	#REF!	AT1G74170	AtRLP13,RLP13	receptor like protein 13
Manes.11G128200	0.000413051	13.736	2.75818e-06	0.0073793	Manes.11G128200.1	3.2.1.14	GO:GO:0016998,GO:GO:0006032,GO:GO:0004568	#REF!	AT3G54420	ATCHITIV,ATEP3,CHIV,EP3	homolog of carrot EP3-3 chitinase
Manes.11G071800	3.03694e-06	3.7493	2.76108e-06	0.000131652	Manes.11G071800.1	6.2.1.34,6.2.1.12	GO:GO:0008152,GO:GO:0003824	#REF!	AT3G21240	4CL2,AT4CL2	4-coumarate:CoA ligase 2
Manes.13G029600	5.76047e-12	6.56566	2.78809e-06	9.91071e-10	Manes.13G029600.1	2.4.2.30	GO:GO:0003950	#REF!	AT1G23550	SRO2	similar to RCD one 2
Manes.04G004100	3.4571e-06	2.83638	2.79602e-06	0.000147163	Manes.04G004100.1		GO:GO:0043565,GO:GO:0006355,GO:GO:0003700,GO:GO:0006351	#REF!	AT1G08320	bZIP21,TGA9	bZIP transcription factor family protein
Manes.11G069600	3.75491e-05	2.70185	2.81911e-06	0.00108613	Manes.11G069600.1	2.7.11.1	GO:GO:0016021,GO:GO:0004674,GO:GO:0005509,GO:GO:0030247,GO:GO:0006468,GO:GO:0005524,GO:GO:0004672	#REF!	AT1G69730		Wall-associated kinase family protein
Manes.14G080300	9.79959e-05	2.20159	2.82161e-06	0.00237847	Manes.14G080300.1			#REF!	AT1G18720		Protein of unknown function (DUF962)
Manes.09G099600	5.99156e-05	2.41488	2.83089e-06	0.00159999	Manes.09G099600.1			#REF!	AT3G54020	AtIPCS1	Arabidopsis Inositol phosphorylceramide synthase 1
Manes.07G106500	9.32409e-07	3.15401	2.85739e-06	4.76048e-05	Manes.07G106500.1	2.1.1.259	GO:GO:0005515	#REF!	AT3G55080		SET domain-containing protein
Manes.08G036300	1.84293e-07	5.0344	2.86032e-06	1.15807e-05	Manes.08G036300.1	2.7.11.1	GO:GO:0006468,GO:GO:0004672	#REF!	AT3G10660	ATCPK2,CPK2	calmodulin-domain protein kinase cdpk isoform 2
Manes.11G140800	9.93272e-12	5.35564	2.87622e-06	1.63238e-09	Manes.11G140800.1			#REF!	AT1G07900	LBD1	LOB domain-containing protein 1
Manes.08G086400	1.80314e-07	3.21533	2.8838e-06	1.13888e-05	Manes.08G086400.1			#REF!
Manes.02G094100	6.56941e-05	2.45386	2.89616e-06	0.00171955	Manes.02G094100.1		GO:GO:0055085,GO:GO:0016021	#REF!	AT1G75220		Major facilitator superfamily protein
Manes.07G088100	0.000283204	2.54223	2.89763e-06	0.00551568	Manes.07G088100.1			#REF!	AT5G24830		Tetratricopeptide repeat (TPR)-like superfamily protein
Manes.12G026600	0.000492496	3.09281	2.89917e-06	0.00847324	Manes.12G026600.1	3.4.17.23		#REF!	AT1G10657		Plant protein 1589 of unknown function
Manes.12G142800	5.85675e-05	2.4235	2.9174e-06	0.00156983	Manes.12G142800.1	2.7.1.71		#REF!	AT2G21940	ATSK1,SK1	shikimate kinase 1
Manes.15G100800	2.25574e-05	2.6539	2.95719e-06	0.000701636	Manes.15G100800.1	2.4.1.34	GO:GO:0016020,GO:GO:0006075,GO:GO:0003843,GO:GO:0000148	#REF!	AT3G14570	ATGSL04,atgsl4,gsl04	glucan synthase-like 4
Manes.07G031300	2.86639e-10	8.83945	2.98617e-06	3.6002e-08	Manes.07G031300.1			#REF!	AT4G10250	ATHSP22.0	HSP20-like chaperones superfamily protein
Manes.01G061500	1.59972e-06	3.85509	3.03595e-06	7.54908e-05	Manes.01G061500.1	6.3.2.2	GO:GO:0042398,GO:GO:0004357	#REF!	AT4G23100	ATECS1,CAD2,GSH1,GSHA,PAD2,RML1	glutamate-cysteine ligase
Manes.14G030400	3.89399e-05	2.30845	3.04403e-06	0.00112145	Manes.14G030400.1			#REF!	AT4G38010		Pentatricopeptide repeat (PPR-like) superfamily protein
Manes.03G012600	7.92609e-08	4.43342	3.04412e-06	5.63059e-06	Manes.03G012600.1	3.2.1.31,3.2.1.167	GO:GO:0016798,GO:GO:0016020	#REF!	AT5G34940	AtGUS3,GUS3	glucuronidase 3
Manes.07G029600	0.000533359	2.00487	3.05477e-06	0.00898211	Manes.07G029600.1			#REF!
Manes.05G058600	4.03644e-23	44.8899	3.0688e-06	3.33339e-20	Manes.05G058600.1	3.1.1.11	GO:GO:0004857	#REF!	AT5G46940		Plant invertase/pectin methylesterase inhibitor superfamily protein
Manes.08G065000	8.0855e-14	14.406	3.07615e-06	2.15394e-11	Manes.08G065000.1		GO:GO:0006355,GO:GO:0003677	#REF!	AT4G01550	anac069,NAC069	NAC domain containing protein 69
Manes.05G033800	5.36258e-12	9.63587	3.0844e-06	9.3726e-10	Manes.05G033800.1	2.7.11.1	GO:GO:0016567,GO:GO:0004842,GO:GO:0006468,GO:GO:0005524,GO:GO:0004672	#REF!	AT2G45910		U-box domain-containing protein kinase family protein
Manes.06G063800	0.000200292	2.29665	3.08457e-06	0.00418485	Manes.06G063800.1			#REF!
Manes.08G083300	0.000172793	33.702	3.11707e-06	0.0037404	Manes.08G083300.1	1.10.3.2	GO:GO:0005507,GO:GO:0055114,GO:GO:0016491	#REF!	AT3G09220	LAC7	laccase 7
Manes.11G030600	2.23679e-09	9.88867	3.12538e-06	2.2757e-07	Manes.11G030600.1			#REF!	AT1G51915		cryptdin protein-related
Manes.02G139900	5.65563e-05	2.52734	3.13757e-06	0.00152508	Manes.02G139900.1			#REF!	AT5G12340
Manes.13G084900	3.35672e-20	22.0672	3.1397e-06	2.31005e-17	Manes.13G084900.1	3.2.1.23	GO:GO:0009341,GO:GO:0005975,GO:GO:0004565,GO:GO:0004553	#REF!	AT5G63800	BGAL6,MUM2	Glycosyl hydrolase family 35 protein
Manes.02G089600	8.72083e-05	2.63415	3.16081e-06	0.00215948	Manes.02G089600.1	3.4.23.12	GO:GO:0006508,GO:GO:0004190	#REF!	AT3G59080		Eukaryotic aspartyl protease family protein
Manes.06G125300	2.07418e-15	16.7523	3.17876e-06	7.54091e-13	Manes.06G125300.1			#REF!	AT5G14040	PHT3;1	phosphate transporter 3;1
Manes.10G131200	7.79394e-05	2.51784	3.17923e-06	0.00197848	Manes.10G131200.1			#REF!	AT2G20142		Toll-Interleukin-Resistance (TIR) domain family protein
Manes.03G027700	0.000183233	2.30518	3.20881e-06	0.00392674	Manes.03G027700.1	3.4.17.11		#REF!	AT5G19740		Peptidase M28 family protein
Manes.04G144300	0.000111321	2.3336	3.2246e-06	0.00263604	Manes.04G144300.1			#REF!
Manes.05G126400	0.000523182	2.49467	3.2307e-06	0.00885816	Manes.05G126400.1	5.2.1.8	GO:GO:0006457	#REF!	AT2G13600		Pentatricopeptide repeat (PPR) superfamily protein
Manes.06G056500	2.38833e-07	13.4655	3.23384e-06	1.4583e-05	Manes.06G056500.1		GO:GO:0009055	#REF!	AT1G45063		copper ion binding;electron carriers
Manes.08G167500	4.60254e-06	2.57931	3.26655e-06	0.000188163	Manes.08G167500.1			#REF!
Manes.03G161600	6.76548e-06	2.53794	3.26809e-06	0.000259865	Manes.03G161600.1		GO:GO:0016020,GO:GO:0006810,GO:GO:0005215	#REF!	AT5G46050	ATPTR3,PTR3	peptide transporter 3
Manes.15G038500	9.90115e-05	3.16929	3.27958e-06	0.00239608	Manes.15G038500.1		GO:GO:0031011,GO:GO:0006338	#REF!	AT5G43500	ARP9,ATARP9	actin-related protein 9
Manes.01G034900	7.47978e-16	35.9027	3.28479e-06	2.97686e-13	Manes.01G034900.1		GO:GO:0005509	#REF!	AT5G39670		Calcium-binding EF-hand family protein
Manes.02G080700	7.27885e-11	6.38949	3.30517e-06	1.02316e-08	Manes.02G080700.1			#REF!	AT5G17300	RVE1	Homeodomain-like superfamily protein
Manes.11G063500	1.25414e-05	9.95699	3.3082e-06	0.000435625	Manes.11G063500.1	3.6.3.34	GO:GO:0016887,GO:GO:0005524,GO:GO:0016020	#REF!	AT1G15520	ABCG40,ATABCG40,ATPDR12,PDR12	pleiotropic drug resistance 12
Manes.09G172500	1.37801e-05	3.81935	3.31946e-06	0.000468795	Manes.09G172500.1	1.6.3.1	GO:GO:0055114,GO:GO:0016491,GO:GO:0050664,GO:GO:0004601	#REF!	AT5G47910	ATRBOHD,RBOHD	respiratory burst oxidase homologue D
Manes.10G103400	2.04439e-05	2.31063	3.3267e-06	0.000648104	Manes.10G103400.1		GO:GO:0008270,GO:GO:0005515	#REF!	AT1G72220		RING/U-box superfamily protein
Manes.10G148500	3.62902e-07	2.89225	3.33495e-06	2.0812e-05	Manes.10G148500.1			#REF!	AT4G12735
Manes.08G111900	1.88008e-12	6.18774	3.3381e-06	3.61074e-10	Manes.08G111900.1	3.6.1.1	GO:GO:0016020,GO:GO:0015992,GO:GO:0009678,GO:GO:0004427	#REF!	AT1G15690	ATAVP3,AtVHP1;1,AVP-3,AVP1	Inorganic H pyrophosphatase family protein
Manes.05G171900	1.12815e-07	4.9431	3.34585e-06	7.54375e-06	Manes.05G171900.1			#REF!	AT1G47410
Manes.17G029000	1.9819e-07	2.9491	3.36072e-06	1.23292e-05	Manes.17G029000.1		GO:GO:0043565,GO:GO:0006355,GO:GO:0003700	#REF!	AT1G62300	ATWRKY6,WRKY6	WRKY family transcription factor
Manes.04G070100	1.81904e-05	2.32026	3.36815e-06	0.000592586	Manes.04G070100.1			#REF!	AT1G62260	MEF9	mitochondrial editing factor 9
Manes.06G071700	0.000437064	2.55328	3.37236e-06	0.0077085	Manes.06G071700.1		GO:GO:0006355,GO:GO:0003700,GO:GO:0003677	#REF!	AT1G25560	EDF1,TEM1	AP2/B3 transcription factor family protein
Manes.15G064000	0.000533541	2.06345	3.40269e-06	0.00898211	Manes.15G064000.1		GO:GO:0007264,GO:GO:0005525	#REF!	AT5G55540	LOP1,TRN1	tornado 1
Manes.08G031400	5.85961e-05	2.18431	3.40679e-06	0.00156983	Manes.08G031400.1			#REF!	AT2G36020	HVA22J	HVA22-like protein J
Manes.12G156400	5.01776e-07	2.94444	3.41482e-06	2.7594e-05	Manes.12G156400.1	6.3.2.19	GO:GO:0016567,GO:GO:0004842	#REF!	AT3G19380	PUB25	plant U-box 25
Manes.01G134300	2.219e-05	2.43354	3.42601e-06	0.000692677	Manes.01G134300.1		GO:GO:0005737	#REF!	AT5G66550		Maf-like protein
Manes.11G013000	2.74853e-05	2.29772	3.42986e-06	0.000834488	Manes.11G013000.1			#REF!	AT3G14280
Manes.11G157300	1.85177e-06	4.2178	3.43275e-06	8.55519e-05	Manes.11G157300.1	4.2.1.91	GO:GO:0009094,GO:GO:0004664	#REF!	AT1G08250	ADT6	arogenate dehydratase 6
Manes.03G164700	7.13021e-06	2.96877	3.44064e-06	0.000271403	Manes.03G164700.1	3.6.3.27	GO:GO:0055085,GO:GO:0016021	#REF!	AT3G54700	PHT1;7	phosphate transporter 1;7
Manes.07G035600	9.43414e-07	6.13948	3.44103e-06	4.80076e-05	Manes.07G035600.1			#REF!	AT5G64310	AGP1,ATAGP1	arabinogalactan protein 1
Manes.02G038600	1.29023e-07	3.17447	3.45543e-06	8.50703e-06	Manes.02G038600.1			#REF!	AT2G35736
Manes.07G043600	9.09606e-06	2.73797	3.46741e-06	0.00033055	Manes.07G043600.1	2.7.11.1	GO:GO:0006468,GO:GO:0005524,GO:GO:0004672,GO:GO:0030246	#REF!	AT5G10530		Concanavalin A-like lectin protein kinase family protein
Manes.14G149300	1.88194e-11	11.9457	3.50004e-06	2.97445e-09	Manes.14G149300.1			#REF!	AT1G53540		HSP20-like chaperones superfamily protein
Manes.12G138500	7.49769e-08	3.32958	3.52009e-06	5.38416e-06	Manes.12G138500.1	1.10.3.2,1.10.3.3	GO:GO:0005507,GO:GO:0055114,GO:GO:0016491	#REF!	AT4G39830		Cupredoxin superfamily protein
Manes.05G139700	2.89874e-16	28.446	3.52661e-06	1.21208e-13	Manes.05G139700.1		GO:GO:0055114,GO:GO:0020037,GO:GO:0016705,GO:GO:0005506	#REF!	AT4G31500	ATR4,CYP83B1,RED1,RNT1,SUR2	cytochrome P450, family 83, subfamily B, polypeptide 1
Manes.07G094200	3.3381e-09	36.8134	3.57971e-06	3.32131e-07	Manes.07G094200.1			#REF!	AT4G01575		serine protease inhibitor, Kazal-type family protein
Manes.16G031500	3.74252e-09	4.41308	3.58034e-06	3.6576e-07	Manes.16G031500.1	2.5.1.18	GO:GO:0005515	#REF!	AT1G78380	ATGSTU19,GST8,GSTU19	glutathione S-transferase TAU 19
Manes.11G148700	9.93281e-15	15.2019	3.58405e-06	3.30066e-12	Manes.11G148700.1			#REF!	AT5G60720		Protein of unknown function, DUF547
Manes.06G042400	2.76576e-12	8.36028	3.59347e-06	5.13266e-10	Manes.06G042400.1		GO:GO:0005515	#REF!	AT1G74190	AtRLP15,RLP15	receptor like protein 15
Manes.08G087900	0.000437079	2.21075	3.60278e-06	0.0077085	Manes.08G087900.1			#REF!	AT3G09060		Pentatricopeptide repeat (PPR) superfamily protein
Manes.07G103200	1.25575e-05	2.32793	3.60926e-06	0.000435726	Manes.07G103200.1			#REF!	AT4G25030
Manes.09G035900	2.45837e-11	8.75187	3.62593e-06	3.79473e-09	Manes.09G035900.1	2.7.11.1	GO:GO:0006468,GO:GO:0005524,GO:GO:0004672,GO:GO:0030246	#REF!	AT5G06740		Concanavalin A-like lectin protein kinase family protein
Manes.12G151000	2.68818e-11	6.59062	3.64025e-06	4.11105e-09	Manes.12G151000.1			#REF!
Manes.17G060100	0.000159975	2.29655	3.64025e-06	0.00352189	Manes.17G060100.1	2.7.11.1	GO:GO:0048544,GO:GO:0006468,GO:GO:0005524,GO:GO:0004672	#REF!	AT4G32300	SD2-5	S-domain-2 5
Manes.05G157300	4.49274e-05	2.52138	3.65083e-06	0.00125134	Manes.05G157300.1			#REF!	AT1G75310	AUL1	auxin-like 1 protein
Manes.09G069500	8.45564e-05	2.15288	3.66876e-06	0.00211123	Manes.09G069500.1			#REF!	AT5G03160	ATP58IPK,P58IPK	homolog of mamallian P58IPK
Manes.08G173700	1.92875e-27	30.9239	3.72907e-06	1.8739e-24	Manes.08G173700.1		GO:GO:0003677	#REF!	AT2G30400	ATOFP2,OFP2	ovate family protein 2
Manes.11G117300	2.149e-09	4.60556	3.73993e-06	2.21503e-07	Manes.11G117300.1	3.1.4.46	GO:GO:0030247,GO:GO:0006468,GO:GO:0005524,GO:GO:0004672	#REF!	AT5G38280	PR5K	PR5-like receptor kinase
Manes.11G061400	0.000205951	2.17888	3.74005e-06	0.00426799	Manes.11G061400.1			#REF!	AT4G02750		Tetratricopeptide repeat (TPR)-like superfamily protein
Manes.05G002200	3.21444e-07	2.70816	3.79344e-06	1.88602e-05	Manes.05G002200.1		GO:GO:0006629	#REF!	AT1G02660		alpha/beta-Hydrolases superfamily protein
Manes.11G066500	2.83826e-06	2.53019	3.79651e-06	0.00012418	Manes.11G066500.1		GO:GO:0043565,GO:GO:0006355,GO:GO:0003700	#REF!	AT1G80840	ATWRKY40,WRKY40	WRKY DNA-binding protein 40
Manes.06G159000	7.97565e-06	2.26223	3.79743e-06	0.000296689	Manes.06G159000.1	3.1.4.46	GO:GO:0006468,GO:GO:0005524,GO:GO:0004672	#REF!	AT1G66920		Protein kinase superfamily protein
Manes.S064000	6.25013e-05	2.62083	3.81916e-06	0.00165168	Manes.S064000.1	2.7.11.1	GO:GO:0005515	#REF!	AT1G74170	AtRLP13,RLP13	receptor like protein 13
Manes.09G049900	6.23544e-05	6.06402	3.83001e-06	0.00164912	Manes.09G049900.1	1.1.1.331		#REF!	AT1G52340	ABA2,ATABA2,ATSDR1,GIN1,ISI4,SDR1,SIS4,SRE1	NAD(P)-binding Rossmann-fold superfamily protein
Manes.13G105100	2.01133e-05	2.13268	3.86056e-06	0.000641314	Manes.13G105100.1			#REF!	AT3G49645
Manes.03G170300	0.000264996	2.09113	3.88076e-06	0.00524797	Manes.03G170300.1	2.7.11.1	GO:GO:0007165	#REF!	AT3G23000	ATSR2,ATSRPK1,CIPK7,PKS7,SnRK3.10	CBL-interacting protein kinase 7
Manes.01G195600	1.84586e-07	2.94523	3.89465e-06	1.15807e-05	Manes.01G195600.1	3.4.24.7	GO:GO:0031012,GO:GO:0008270,GO:GO:0006508,GO:GO:0004222	#REF!	AT1G70170	MMP	matrix metalloproteinase
Manes.16G126500	4.24961e-05	2.07922	3.89769e-06	0.00120083	Manes.16G126500.1	2.7.10.2	GO:GO:0006468,GO:GO:0005524,GO:GO:0004672	#REF!	AT4G32000		Protein kinase superfamily protein
Manes.14G149700	7.88161e-14	9.3172	3.91228e-06	2.11669e-11	Manes.14G149700.1			#REF!	AT1G53540		HSP20-like chaperones superfamily protein
Manes.10G026500	2.78113e-24	84.1725	3.92884e-06	2.35562e-21	Manes.10G026500.1	1.1.1.206,1.1.1.236		#REF!	AT5G06060		NAD(P)-binding Rossmann-fold superfamily protein
Manes.02G025800	6.31695e-12	82.8144	3.9369e-06	1.07326e-09	Manes.02G025800.1	1.11.1.7	GO:GO:0055114,GO:GO:0020037,GO:GO:0006979,GO:GO:0004601	#REF!	AT1G14550		Peroxidase superfamily protein
Manes.08G096900	4.32186e-07	3.1438	3.95298e-06	2.41563e-05	Manes.08G096900.1		GO:GO:0006355,GO:GO:0003700	#REF!	AT2G40340	AtERF48,DREB2C	Integrase-type DNA-binding superfamily protein
Manes.02G078900	1.19999e-08	5.21685	3.97745e-06	1.03227e-06	Manes.02G078900.1			#REF!
Manes.11G031100	2.82371e-11	5.75644	3.98337e-06	4.29841e-09	Manes.11G031100.1	2.7.11.1,2.7.10.1	GO:GO:0005515,GO:GO:0006468,GO:GO:0004672	#REF!	AT2G19230		Leucine-rich repeat transmembrane protein kinase protein
Manes.12G000600	6.4086e-13	6.05732	4.02363e-06	1.37465e-10	Manes.12G000600.1	3.2.1.4	GO:GO:0005975,GO:GO:0004553	#REF!	AT1G65610	ATGH9A2,KOR2	Six-hairpin glycosidases superfamily protein
Manes.08G043700	5.50308e-07	3.79526	4.03054e-06	2.98495e-05	Manes.08G043700.1	1.11.1.7	GO:GO:0055114,GO:GO:0020037,GO:GO:0006979,GO:GO:0004601	#REF!	AT5G06720	ATPA2,PA2	peroxidase 2
Manes.11G058700	5.11124e-05	2.0601	4.03474e-06	0.00139652	Manes.11G058700.1	4.2.99.18,3.2.2.23	GO:GO:0016799,GO:GO:0008270,GO:GO:0006284,GO:GO:0003906,GO:GO:0003684,GO:GO:0006289	#REF!	AT1G52500	ATFPG-1,ATFPG-2,ATMMH-1,ATMMH-2,FPG-1,FPG-2,MMH-1,MMH-2	MUTM homolog-1
Manes.11G117000	1.43463e-09	4.16758	4.04517e-06	1.55377e-07	Manes.11G117000.1	3.1.4.46	GO:GO:0006468,GO:GO:0005524,GO:GO:0004672	#REF!	AT1G66920		Protein kinase superfamily protein
Manes.13G066700	0.000235345	2.09817	4.07345e-06	0.00476357	Manes.13G066700.1	3.6.3.44	GO:GO:0016887,GO:GO:0005524,GO:GO:0055085,GO:GO:0042626,GO:GO:0016021,GO:GO:0006810	#REF!	AT1G02520	PGP11	P-glycoprotein 11
Manes.08G034400	1.77233e-06	2.83171	4.09198e-06	8.25745e-05	Manes.08G034400.1		GO:GO:0005515,GO:GO:0016020	#REF!	AT3G11820	AT-SYR1,ATSYP121,ATSYR1,PEN1,SYP121,SYR1	syntaxin of plants 121
Manes.01G091600	2.90564e-05	2.46576	4.10993e-06	0.000873357	Manes.01G091600.1	2.4.1.134	GO:GO:0030246,GO:GO:0016020,GO:GO:0008378,GO:GO:0006486	#REF!	AT1G26810	GALT1	galactosyltransferase1
Manes.S052500	0.000429158	2.01256	4.13119e-06	0.0076217	Manes.S052500.1	2.7.11.1	GO:GO:0048544,GO:GO:0006468,GO:GO:0004672	#REF!	AT1G11340		S-locus lectin protein kinase family protein
Manes.05G086100	5.14103e-06	2.99938	4.13456e-06	0.000206097	Manes.05G086100.1			#REF!
Manes.14G092500	4.2418e-06	2.55601	4.14975e-06	0.000175809	Manes.14G092500.1	2.2.1.9,4.2.99.20,4.2.1.113	GO:GO:0030976,GO:GO:0003824	#REF!	AT1G68890		magnesium ion binding;thiamin pyrophosphate binding;hydro-lyases;catalytics;2-succinyl-5-enolpyruvyl-6-hydroxy-3-cyclohexene-1-carboxylic-acid synthases
Manes.09G168200	2.62543e-05	2.1696	4.16312e-06	0.000801534	Manes.09G168200.1	2.7.11.1	GO:GO:0006468,GO:GO:0004672	#REF!	AT3G57710		Protein kinase superfamily protein
Manes.09G009300	0.000555516	2.20626	4.17413e-06	0.00928402	Manes.09G009300.1	3.1.1.3	GO:GO:0006629,GO:GO:0004806	#REF!	AT5G04040	SDP1	Patatin-like phospholipase family protein
Manes.01G126300	2.46789e-05	20.5891	4.18736e-06	0.000761174	Manes.01G126300.1		GO:GO:0004866	#REF!	AT1G73260	ATKTI1,KTI1	kunitz trypsin inhibitor 1
Manes.02G155900	1.04483e-07	3.60803	4.2077e-06	7.05802e-06	Manes.02G155900.1			#REF!	AT4G21410	CRK29	cysteine-rich RLK (RECEPTOR-like protein kinase) 29
Manes.S047500	2.3655e-10	3.97846	4.23685e-06	3.0643e-08	Manes.S047500.1	2.7.11.1,2.7.10.1	GO:GO:0005515,GO:GO:0006468,GO:GO:0004672	#REF!	AT2G19230		Leucine-rich repeat transmembrane protein kinase protein
Manes.05G121800	1.04651e-08	5.08301	4.28257e-06	9.07332e-07	Manes.05G121800.1	2.7.11.1,2.7.10.1	GO:GO:0006468,GO:GO:0005524,GO:GO:0004672	#REF!	AT5G48380	BIR1	BAK1-interacting receptor-like kinase 1
Manes.15G180600	6.70577e-20	11.9847	4.28328e-06	4.17947e-17	Manes.15G180600.1		GO:GO:0008270	#REF!	AT3G28210	PMZ,SAP12	zinc finger (AN1-like) family protein
Manes.10G144900	5.73101e-11	4.52407	4.28401e-06	8.33976e-09	Manes.10G144900.1			#REF!
Manes.02G079400	7.98859e-26	48.248	4.35449e-06	7.33019e-23	Manes.02G079400.1			#REF!	AT5G55490	ATGEX1,GEX1	gamete expressed protein 1
Manes.01G034800	4.30842e-13	7.4901	4.36266e-06	9.55168e-11	Manes.01G034800.1			#REF!	AT1G69560	ATMYB105,LOF2,MYB105	myb domain protein 105
Manes.06G120300	7.78129e-08	3.20963	4.46357e-06	5.56362e-06	Manes.06G120300.1			#REF!	AT5G53150		DNAJ heat shock N-terminal domain-containing protein
Manes.18G009300	0.000445785	2.43312	4.47333e-06	0.00782327	Manes.18G009300.1			#REF!	AT1G76070
Manes.03G051100	0.000393529	2.3184	4.47683e-06	0.00712533	Manes.03G051100.1	3.4.11.2	GO:GO:0008270,GO:GO:0008237,GO:GO:0006508	#REF!	AT4G33090	APM1,ATAPM1	aminopeptidase M1
Manes.S050000	6.94479e-09	3.22374	4.47945e-06	6.37243e-07	Manes.S050000.1			#REF!	AT3G22160		VQ motif-containing protein
Manes.07G115600	2.11441e-14	17.1536	4.52542e-06	6.29236e-12	Manes.07G115600.1			#REF!	AT2G16050		Cysteine/Histidine-rich C1 domain family protein
Manes.S041700	1.46428e-07	2.7649	4.54309e-06	9.54035e-06	Manes.S041700.1		GO:GO:0008283,GO:GO:0008083,GO:GO:0005576	#REF!	AT3G44735	ATPSK3,PSK1,PSK3	PHYTOSULFOKINE 3 PRECURSOR
Manes.01G252400	0.000124927	2.45098	4.62598e-06	0.00289797	Manes.01G252400.1		GO:GO:0043565,GO:GO:0006355,GO:GO:0003700	#REF!	AT4G01250	AtWRKY22,WRKY22	WRKY family transcription factor
Manes.01G146000	0.000104267	2.08982	4.63248e-06	0.00249764	Manes.01G146000.1	4.2.99.18	GO:GO:0008270,GO:GO:0006281,GO:GO:0004518	#REF!	AT4G36050		endonuclease/exonuclease/phosphatase family protein
Manes.06G049000	2.37171e-05	2.37191	4.64134e-06	0.000734252	Manes.06G049000.1	3.4.21.89	GO:GO:0016020,GO:GO:0008233,GO:GO:0006465	#REF!	AT1G52600		Peptidase S24/S26A/S26B/S26C family protein
Manes.17G094000	5.91936e-09	4.23651	4.65704e-06	5.53922e-07	Manes.17G094000.1			#REF!
Manes.S045100	0.000172128	2.26959	4.66649e-06	0.00372846	Manes.S045100.1	3.2.1.14	GO:GO:0008061,GO:GO:0016998,GO:GO:0006032,GO:GO:0004568	#REF!	AT3G54420	ATCHITIV,ATEP3,CHIV,EP3	homolog of carrot EP3-3 chitinase
Manes.14G104500	0.000184742	2.1647	4.67442e-06	0.00394478	Manes.14G104500.1			#REF!	AT1G68330
Manes.11G051900	0.000258097	2.33585	4.68826e-06	0.00513113	Manes.11G051900.1			#REF!	AT1G80420	ATXRCC1	BRCT domain-containing DNA repair protein
Manes.08G118000	1.51574e-09	4.92077	4.6973e-06	1.63093e-07	Manes.08G118000.1			#REF!	AT4G15800	RALFL33	ralf-like 33
Manes.17G085300	6.18597e-06	2.43654	4.71776e-06	0.000241253	Manes.17G085300.1			#REF!	AT1G14780		MAC/Perforin domain-containing protein
Manes.05G133200	1.58937e-05	2.37511	4.73271e-06	0.000528297	Manes.05G133200.1	3.1.4.46	GO:GO:0006468,GO:GO:0004672	#REF!	AT5G38260		Protein kinase superfamily protein
Manes.08G135200	3.27438e-07	28.7818	4.74933e-06	1.91438e-05	Manes.08G135200.1		GO:GO:0050832,GO:GO:0042742	#REF!	AT3G04720	HEL,PR-4,PR4	pathogenesis-related 4
Manes.04G117100	0.000499959	2.40595	4.75704e-06	0.00857039	Manes.04G117100.1		GO:GO:0005515	#REF!	AT1G15440	ATPWP2,PWP2	periodic tryptophan protein 2
Manes.03G179100	1.47068e-09	3.5571	4.77258e-06	1.58761e-07	Manes.03G179100.1			#REF!	AT1G54520
Manes.13G148300	0.000149219	2.08362	4.77915e-06	0.0033346	Manes.13G148300.1		GO:GO:0006355,GO:GO:0003700	#REF!	AT2G20880		Integrase-type DNA-binding superfamily protein
Manes.05G198600	0.000418704	4.16302	4.87673e-06	0.00746414	Manes.05G198600.1	5.2.1.8	GO:GO:0006457	#REF!	AT3G25230	ATFKBP62,FKBP62,ROF1	rotamase FKBP 1
Manes.05G171400	2.55845e-06	2.44877	4.97864e-06	0.000112986	Manes.05G171400.1	3.1.1.26	GO:GO:0006629	#REF!	AT2G26560	PLA IIA,PLA2A,PLP2	phospholipase A 2A
Manes.14G136500	3.33583e-10	7.06714	4.99901e-06	4.14258e-08	Manes.14G136500.1	2.7.11.1	GO:GO:0005515	#REF!	AT1G07390	AtRLP1,RLP1	receptor like protein 1
Manes.09G065400	6.08066e-13	7.56128	5.02628e-06	1.31283e-10	Manes.09G065400.1			#REF!	AT5G65790	ATMYB68,MYB68	myb domain protein 68
Manes.08G061200	1.27156e-10	5.4703	5.03526e-06	1.72146e-08	Manes.08G061200.1	3.4.16.6	GO:GO:0006508,GO:GO:0004185	#REF!	AT1G28110	SCPL45	serine carboxypeptidase-like 45
Manes.15G079300	7.20819e-30	36.0367	5.12906e-06	8.50386e-27	Manes.15G079300.1	3.2.1.21	GO:GO:0005975,GO:GO:0004553	#REF!	AT5G54570	BGLU41	beta glucosidase 41
Manes.06G042200	4.62179e-10	4.83863	5.14209e-06	5.57196e-08	Manes.06G042200.1	2.7.11.1	GO:GO:0005515	#REF!	AT1G58190	AtRLP9,RLP9	receptor like protein 9
Manes.06G169300	9.88263e-05	3.3043	5.16207e-06	0.00239335	Manes.06G169300.1			#REF!
Manes.14G161600	1.81622e-13	10.5389	5.1826e-06	4.41142e-11	Manes.14G161600.1	2.2.1.7	GO:GO:0008152,GO:GO:0003824,GO:GO:0016114,GO:GO:0008661	#REF!	AT4G15560	CLA,CLA1,DEF,DXPS2,DXS	Deoxyxylulose-5-phosphate synthase
Manes.07G073900	3.21502e-08	2.72427	5.21214e-06	2.50476e-06	Manes.07G073900.1	2.7.11.1,2.7.10.1	GO:GO:0006468,GO:GO:0004672	#REF!	AT5G48380	BIR1	BAK1-interacting receptor-like kinase 1
Manes.11G070900	0.0005266	2.08915	5.22035e-06	0.00889778	Manes.11G070900.1	2.7.11.1		#REF!	AT1G79640		Protein kinase superfamily protein
Manes.11G114600	0.000166926	2.63825	5.22194e-06	0.00364445	Manes.11G114600.1			#REF!
Manes.06G133200	0.000239978	2.69605	5.23906e-06	0.00483366	Manes.06G133200.1		GO:GO:0016021,GO:GO:0006869,GO:GO:0005319	#REF!	AT5G07630		lipid transporters
Manes.06G050300	7.89162e-05	2.04765	5.24771e-06	0.00199758	Manes.06G050300.1			#REF!	AT1G52720
Manes.16G128900	2.86322e-05	2.47849	5.24974e-06	0.00086139	Manes.16G128900.1		GO:GO:0043565,GO:GO:0006355,GO:GO:0003700	#REF!	AT1G80840	ATWRKY40,WRKY40	WRKY DNA-binding protein 40
Manes.11G117100	3.88082e-12	4.31274	5.28557e-06	7.0052e-10	Manes.11G117100.1	3.1.4.46	GO:GO:0030247,GO:GO:0006468,GO:GO:0005524,GO:GO:0004672	#REF!	AT5G38280	PR5K	PR5-like receptor kinase
Manes.11G005900	4.50552e-06	2.15126	5.31273e-06	0.000184654	Manes.11G005900.1		GO:GO:0005515	#REF!	AT2G34930		disease resistance family protein / LRR family protein
Manes.11G134200	9.55677e-05	2.18557	5.3721e-06	0.00233325	Manes.11G134200.1			#REF!	AT5G59790		Domain of unknown function (DUF966)
Manes.18G035500	3.22815e-05	2.01323	5.48997e-06	0.000953974	Manes.18G035500.1	3.1.3.16	GO:GO:0003824,GO:GO:0006470,GO:GO:0004722	#REF!	AT1G47380		Protein phosphatase 2C family protein
Manes.11G030500	7.24404e-05	27.6461	5.52267e-06	0.00185601	Manes.11G030500.1			#REF!	AT3G21351
Manes.04G097600	2.53653e-11	4.59786	5.56905e-06	3.89718e-09	Manes.04G097600.1	6.3.2.19	GO:GO:0046872,GO:GO:0016567,GO:GO:0004842	#REF!	AT3G14250		RING/U-box superfamily protein
Manes.09G174000	2.3079e-06	2.25194	5.57256e-06	0.000103442	Manes.09G174000.1	3.1.3.16	GO:GO:0006470,GO:GO:0004722	#REF!	AT5G27930		Protein phosphatase 2C family protein
Manes.16G010100	0.000179632	2.01492	5.68465e-06	0.00386315	Manes.16G010100.1	3.1.1.32	GO:GO:0005515,GO:GO:0006629	#REF!	AT1G61850		phospholipases;galactolipases
Manes.05G187800	8.62529e-09	3.23669	5.71444e-06	7.72138e-07	Manes.05G187800.1		GO:GO:0006355,GO:GO:0005634,GO:GO:0003700	#REF!	AT4G37940	AGL21	AGAMOUS-like 21
Manes.S053800	1.72896e-08	5.45722	5.71556e-06	1.42782e-06	Manes.S053800.1	2.7.11.1	GO:GO:0005515	#REF!	AT2G25470	AtRLP21,RLP21	receptor like protein 21
Manes.15G040400	0.000559769	2.16104	5.72317e-06	0.00932939	Manes.15G040400.1	2.7.11.1		#REF!	AT1G08650	ATPPCK1,PPCK1	phosphoenolpyruvate carboxylase kinase 1
Manes.16G022300	4.25956e-05	2.14261	5.76795e-06	0.00120261	Manes.16G022300.1	1.6.5.9	GO:GO:0055114,GO:GO:0016491	#REF!	AT1G07180	ATNDI1,NDA1	alternative NAD(P)H dehydrogenase 1
Manes.02G087600	6.31611e-09	2.84947	5.80809e-06	5.86068e-07	Manes.02G087600.1	2.7.11.1	GO:GO:0006468,GO:GO:0005524,GO:GO:0004672	#REF!	AT4G32300	SD2-5	S-domain-2 5
Manes.02G019700	1.27557e-05	3.2033	5.82594e-06	0.000441677	Manes.02G019700.1			#REF!	AT4G00440		Protein of unknown function (DUF3741)
Manes.13G152800	2.28023e-06	2.57604	5.92162e-06	0.00010262	Manes.13G152800.1		GO:GO:0016021,GO:GO:0006810,GO:GO:0005337	#REF!	AT4G05120	ATENT3,ENT3,FUR1	Major facilitator superfamily protein
Manes.17G091800	0.000311859	3.67776	5.92391e-06	0.00595126	Manes.17G091800.1			#REF!	AT2G40260		Homeodomain-like superfamily protein
Manes.01G139500	8.06223e-08	2.55635	5.93518e-06	5.71501e-06	Manes.01G139500.1		GO:GO:0005524	#REF!	AT2G18193		P-loop containing nucleoside triphosphate hydrolases superfamily protein
Manes.04G095300	2.80469e-06	2.94776	5.94991e-06	0.000122874	Manes.04G095300.1	6.2.1.34,6.2.1.12	GO:GO:0008152,GO:GO:0003824	#REF!	AT1G51680	4CL.1,4CL1,AT4CL1	4-coumarate:CoA ligase 1
Manes.07G049200	2.65498e-08	4.21596	5.97354e-06	2.08318e-06	Manes.07G049200.1	2.7.11.1	GO:GO:0005515,GO:GO:0006468,GO:GO:0005524,GO:GO:0004672	#REF!	AT1G09970	LRR XI-23,RLK7	Leucine-rich receptor-like protein kinase family protein
Manes.13G122600	4.72641e-10	5.01424	6.05784e-06	5.67736e-08	Manes.13G122600.1	2.1.1.104	GO:GO:0008171	#REF!	AT4G34050	CCoAOMT1	S-adenosyl-L-methionine-dependent methyltransferases superfamily protein
Manes.02G065900	2.77101e-07	5.91648	6.06978e-06	1.66427e-05	Manes.02G065900.1			#REF!	AT5G16020	GEX3	gamete-expressed 3
Manes.02G125800	9.72576e-07	2.41106	6.1257e-06	4.91992e-05	Manes.02G125800.1	2.5.1.18	GO:GO:0005515	#REF!	AT2G29420	ATGSTU7,GST25,GSTU7	glutathione S-transferase tau 7
Manes.07G092900	9.11942e-17	9.84579	6.22263e-06	4.1266e-14	Manes.07G092900.1	3.4.24.22	GO:GO:0031012,GO:GO:0008270,GO:GO:0006508,GO:GO:0004222	#REF!	AT1G24140		Matrixin family protein
Manes.04G022500	3.33931e-13	3.91018	6.22356e-06	7.52538e-11	Manes.04G022500.1	3.2.1.145,3.2.1.23	GO:GO:0030246,GO:GO:0005975,GO:GO:0004553	#REF!	AT2G28470	BGAL8	beta-galactosidase 8
Manes.02G085100	9.76458e-05	2.77562	6.25439e-06	0.00237171	Manes.02G085100.1		GO:GO:0043565,GO:GO:0006355,GO:GO:0003700	#REF!	AT1G29860	ATWRKY71,WRKY71	WRKY DNA-binding protein 71
Manes.17G015100	1.60668e-07	3.72317	6.25573e-06	1.02855e-05	Manes.17G015100.1	2.4.1.207	GO:GO:0048046,GO:GO:0016762,GO:GO:0006073,GO:GO:0005618,GO:GO:0005975,GO:GO:0004553	#REF!	AT1G32170	XTH30,XTR4	xyloglucan endotransglucosylase/hydrolase 30
Manes.08G112800	7.08293e-08	2.63276	6.26772e-06	5.1197e-06	Manes.08G112800.1		GO:GO:0006950,GO:GO:0005516	#REF!	AT5G26920	CBP60G	Cam-binding protein 60-like G
Manes.11G130700	5.22146e-06	43.3827	6.27652e-06	0.000208926	Manes.11G130700.1	3.2.1.14	GO:GO:0016998,GO:GO:0006032,GO:GO:0004568	#REF!	AT3G54420	ATCHITIV,ATEP3,CHIV,EP3	homolog of carrot EP3-3 chitinase
Manes.08G154000	0.000289103	2.16307	6.28483e-06	0.00560443	Manes.08G154000.1			#REF!	AT1G14060		GCK domain-containing protein
Manes.15G098300	2.72815e-07	3.86624	6.29798e-06	1.65053e-05	Manes.15G098300.1	2.4.1.85	GO:GO:0016758,GO:GO:0008152	#REF!	AT1G22360	AtUGT85A2,UGT85A2	UDP-glucosyl transferase 85A2
Manes.02G153200	1.13833e-08	2.69419	6.38103e-06	9.81788e-07	Manes.02G153200.1		GO:GO:0003723	#REF!	AT1G78160	APUM7,PUM7	pumilio 7
Manes.S047400	9.72407e-12	4.17718	6.42683e-06	1.60608e-09	Manes.S047400.1	2.7.11.1,2.7.10.1	GO:GO:0005515,GO:GO:0006468,GO:GO:0004672	#REF!	AT4G29990		Leucine-rich repeat transmembrane protein kinase protein
Manes.S103300	0.000571337	2.02825	6.4292e-06	0.00947399	Manes.S103300.1		GO:GO:0016758,GO:GO:0008152	#REF!	AT2G43820	ATSAGT1,GT,SAGT1,SGT1,UGT74F2	UDP-glucosyltransferase 74F2
Manes.17G097000	2.07946e-21	23.6911	6.4796e-06	1.63549e-18	Manes.17G097000.1		GO:GO:0031683,GO:GO:0019001,GO:GO:0007186,GO:GO:0004871,GO:GO:0003924	#REF!	AT2G23460	ATXLG1,XLG1	extra-large G-protein 1
Manes.02G083500	0.000160033	22.8164	6.48684e-06	0.00352189	Manes.02G083500.1		GO:GO:0004866	#REF!	AT1G73260	ATKTI1,KTI1	kunitz trypsin inhibitor 1
Manes.14G140100	7.22206e-06	2.02795	6.50195e-06	0.00027397	Manes.14G140100.1		GO:GO:0033014,GO:GO:0004852	#REF!
Manes.06G042900	2.13493e-13	5.97161	6.52982e-06	5.11037e-11	Manes.06G042900.1	2.7.11.1	GO:GO:0005515	#REF!	AT1G74190	AtRLP15,RLP15	receptor like protein 15
Manes.10G007000	6.07447e-06	2.12441	6.54234e-06	0.000237184	Manes.10G007000.1	3.1.31.1		#REF!	AT2G40410		Staphylococcal nuclease homologue
Manes.03G158000	8.53517e-08	2.93934	6.54424e-06	5.96296e-06	Manes.03G158000.1		GO:GO:0005509	#REF!	AT4G13440		Calcium-binding EF-hand family protein
Manes.06G040100	1.87352e-14	7.68541	6.65786e-06	5.73036e-12	Manes.06G040100.1	2.7.11.1	GO:GO:0005515	#REF!	AT3G53240	AtRLP45,RLP45	receptor like protein 45
Manes.03G074500	2.67777e-19	8.75042	6.65983e-06	1.52508e-16	Manes.03G074500.1			#REF!	AT4G39720		VQ motif-containing protein
Manes.17G091400	0.000310402	2.09058	6.70915e-06	0.00592689	Manes.17G091400.1	4.1.1.15	GO:GO:0030170,GO:GO:0019752,GO:GO:0016831	#REF!	AT2G02010	GAD4	glutamate decarboxylase 4
Manes.11G129300	9.14418e-06	2.10587	6.72062e-06	0.000331934	Manes.11G129300.1			#REF!	AT1G05710		basic helix-loop-helix (bHLH) DNA-binding superfamily protein
Manes.05G121900	1.60685e-18	8.86207	6.72295e-06	8.42526e-16	Manes.05G121900.1	2.7.11.1,2.7.10.1	GO:GO:0006468,GO:GO:0004672	#REF!	AT5G48380	BIR1	BAK1-interacting receptor-like kinase 1
Manes.09G173700	8.94263e-05	2.68468	6.73904e-06	0.00220449	Manes.09G173700.1			#REF!	AT5G27920		F-box family protein
Manes.15G030500	6.69208e-06	4.09393	6.93118e-06	0.000257345	Manes.15G030500.1			#REF!	AT3G22600		Bifunctional inhibitor/lipid-transfer protein/seed storage 2S albumin superfamily protein
Manes.07G070800	0.000246169	3.26727	6.94005e-06	0.00493728	Manes.07G070800.1		GO:GO:0016758,GO:GO:0008152	#REF!	AT4G15480	UGT84A1	UDP-Glycosyltransferase superfamily protein
Manes.09G164200	1.65701e-05	2.17367	7.03033e-06	0.000548457	Manes.09G164200.1		GO:GO:0008270,GO:GO:0005515	#REF!	AT3G05200	ATL6	RING/U-box superfamily protein
Manes.03G100000	0.000114751	2.05386	7.03639e-06	0.00270369	Manes.03G100000.1			#REF!	AT1G53380		Plant protein of unknown function (DUF641)
Manes.S054100	9.4907e-11	5.61795	7.06212e-06	1.30628e-08	Manes.S054100.1		GO:GO:0005515	#REF!	AT1G74170	AtRLP13,RLP13	receptor like protein 13
Manes.01G220100	6.16967e-09	3.2231	7.0717e-06	5.74092e-07	Manes.01G220100.1	2.4.2.30	GO:GO:0006471,GO:GO:0003950	#REF!	AT4G02390	APP,ATPARP1,PARP1,PP	poly(ADP-ribose) polymerase
Manes.12G048500	0.00037515	5.43228	7.07293e-06	0.00685037	Manes.12G048500.1		GO:GO:0055114,GO:GO:0020037,GO:GO:0016705,GO:GO:0005506	#REF!	AT4G31940	CYP82C4	cytochrome P450, family 82, subfamily C, polypeptide 4
Manes.12G003000	1.22231e-08	3.34337	7.11512e-06	1.04874e-06	Manes.12G003000.1	3.1.26.3	GO:GO:0016787,GO:GO:0005524,GO:GO:0003677,GO:GO:0005515,GO:GO:0016891,GO:GO:0006396,GO:GO:0004525,GO:GO:0003723	#REF!	AT3G03300	ATDCL2,DCL2	dicer-like 2
Manes.01G065500	3.61128e-07	69.8251	7.14363e-06	2.07825e-05	Manes.01G065500.1	1.11.1.7	GO:GO:0055114,GO:GO:0020037,GO:GO:0006979,GO:GO:0004601	#REF!	AT1G14550		Peroxidase superfamily protein
Manes.01G138900	1.34642e-10	3.39252	7.15679e-06	1.81536e-08	Manes.01G138900.1		GO:GO:0005524	#REF!	AT3G50930	BCS1	cytochrome BC1 synthesis
Manes.06G007100	1.69224e-05	2.76114	7.19256e-06	0.000557883	Manes.06G007100.1	2.1.1.103	GO:GO:0008168,GO:GO:0008152	#REF!	AT3G18000	NMT1,PEAMT,XPL1	S-adenosyl-L-methionine-dependent methyltransferases superfamily protein
Manes.11G059800	3.84128e-11	5.92145	7.21238e-06	5.6901e-09	Manes.11G059800.1	2.7.11.1	GO:GO:0005515	#REF!	AT1G74180	AtRLP14,RLP14	receptor like protein 14
Manes.09G079400	3.10917e-07	2.38649	7.26765e-06	1.8406e-05	Manes.09G079400.1	1.14.13.121	GO:GO:0055114,GO:GO:0020037,GO:GO:0016705,GO:GO:0005506	#REF!	AT3G26310	CYP71B35	cytochrome P450, family 71, subfamily B, polypeptide 35
Manes.01G084800	9.63166e-16	6.89789	7.26945e-06	3.74309e-13	Manes.01G084800.1			#REF!	AT5G53110		RING/U-box superfamily protein
Manes.11G148400	8.49526e-06	3.76751	7.28513e-06	0.000313196	Manes.11G148400.1			#REF!
Manes.04G035800	6.41929e-05	2.16444	7.30183e-06	0.00168963	Manes.04G035800.1			#REF!	AT1G05710		basic helix-loop-helix (bHLH) DNA-binding superfamily protein
Manes.09G099000	1.41172e-08	2.53264	7.33431e-06	1.18359e-06	Manes.09G099000.1		GO:GO:0006950	#REF!	AT3G53990		Adenine nucleotide alpha hydrolases-like superfamily protein
Manes.11G031000	1.15267e-11	3.76502	7.52074e-06	1.88496e-09	Manes.11G031000.1	2.7.11.1,2.7.10.1	GO:GO:0005515,GO:GO:0006468,GO:GO:0004672	#REF!	AT4G29990		Leucine-rich repeat transmembrane protein kinase protein
Manes.06G120000	1.19281e-05	2.16806	7.59866e-06	0.000416955	Manes.06G120000.1	2.8.1.9		#REF!	AT2G23520		Pyridoxal phosphate (PLP)-dependent transferases superfamily protein
Manes.01G069500	1.60869e-15	4.51432	7.6337e-06	6.10803e-13	Manes.01G069500.1	3.1.4.4	GO:GO:0003824,GO:GO:0005515	#REF!	AT2G42010	PLDBETA,PLDBETA1	phospholipase D beta 1
Manes.S091500	8.69587e-14	8.35382	7.64296e-06	2.28214e-11	Manes.S091500.1			#REF!
Manes.09G169600	0.000496852	2.30978	7.66367e-06	0.00853041	Manes.09G169600.1			#REF!	AT3G05470		Actin-binding FH2 (formin homology 2) family protein
Manes.11G117200	9.54013e-10	3.06403	7.67241e-06	1.08723e-07	Manes.11G117200.1	3.1.4.46	GO:GO:0006468,GO:GO:0005524,GO:GO:0004672	#REF!	AT1G70250		receptor serine/threonine kinase, putative
Manes.14G133900	7.61475e-20	36.3077	7.69995e-06	4.65811e-17	Manes.14G133900.1		GO:GO:0009055	#REF!	AT3G53330		plastocyanin-like domain-containing protein
Manes.09G147500	8.68075e-06	2.18323	7.70126e-06	0.000319064	Manes.09G147500.1	1.13.11.58	GO:GO:0005515,GO:GO:0055114,GO:GO:0046872,GO:GO:0016702	#REF!	AT1G55020	ATLOX1,LOX1	lipoxygenase 1
Manes.02G109900	2.1308e-19	7.46319	7.75122e-06	1.25691e-16	Manes.02G109900.1			#REF!	AT1G21740		Protein of unknown function (DUF630 and DUF632)
Manes.09G051600	1.06384e-06	2.24375	7.79579e-06	5.3245e-05	Manes.09G051600.1			#REF!	AT2G36090		F-box family protein
Manes.03G173200	0.000104969	2.05343	7.80711e-06	0.00251263	Manes.03G173200.1		GO:GO:0043565,GO:GO:0006355,GO:GO:0005634,GO:GO:0003700,GO:GO:0009408	#REF!	AT3G22830	AT-HSFA6B,HSFA6B	heat shock transcription factor A6B
Manes.14G148600	2.23673e-19	8.98655	7.84697e-06	1.29624e-16	Manes.14G148600.1			#REF!	AT1G53540		HSP20-like chaperones superfamily protein
Manes.12G072800	0.000228071	2.0162	7.87616e-06	0.00464194	Manes.12G072800.1		GO:GO:0043565,GO:GO:0006355,GO:GO:0003700	#REF!	AT1G62300	ATWRKY6,WRKY6	WRKY family transcription factor
Manes.06G148700	0.00025656	3.17511	7.89706e-06	0.00511462	Manes.06G148700.1		GO:GO:0016787	#REF!	AT5G23870		Pectinacetylesterase family protein
Manes.15G008400	0.000257628	5.58928	8.0308e-06	0.00512665	Manes.15G008400.1		GO:GO:0009607,GO:GO:0006952	#REF!	AT1G24020	MLP423	MLP-like protein 423
Manes.12G111100	7.90381e-05	2.50232	8.04917e-06	0.00199913	Manes.12G111100.1	1.11.1.7	GO:GO:0055114,GO:GO:0020037,GO:GO:0006979,GO:GO:0004601	#REF!	AT5G67400	RHS19	root hair specific 19
Manes.04G057600	9.17799e-08	3.90142	8.0553e-06	6.3559e-06	Manes.04G057600.1	3.2.1.55,3.2.1.37	GO:GO:0005975,GO:GO:0004553	#REF!	AT5G64570	ATBXL4,XYL4	beta-D-xylosidase 4
Manes.02G082000	0.000295992	2.18018	8.08258e-06	0.00571449	Manes.02G082000.1	6.2.1.12	GO:GO:0008152,GO:GO:0003824	#REF!	AT1G66120		AMP-dependent synthetase and ligase family protein
Manes.03G026800	4.39216e-06	2.17775	8.23439e-06	0.000181358	Manes.03G026800.1	2.7.11.1	GO:GO:0005515,GO:GO:0006468,GO:GO:0005524,GO:GO:0004672	#REF!	AT5G25930		Protein kinase family protein with leucine-rich repeat domain
Manes.03G167400	7.90342e-07	2.18124	8.3236e-06	4.10451e-05	Manes.03G167400.1	2.7.11.1	GO:GO:0005515,GO:GO:0000160	#REF!	AT3G23150	ETR2	Signal transduction histidine kinase, hybrid-type, ethylene sensor
Manes.03G176700	1.6701e-08	2.37135	8.32938e-06	1.38266e-06	Manes.03G176700.1	2.3.1.82	GO:GO:0008080	#REF!	AT2G32030		Acyl-CoA N-acyltransferases (NAT) superfamily protein
Manes.18G041000	1.85034e-08	2.5717	8.38e-06	1.50919e-06	Manes.18G041000.1		GO:GO:0043565,GO:GO:0006355,GO:GO:0003700	#REF!	AT4G24240	ATWRKY7,WRKY7	WRKY DNA-binding protein 7
Manes.07G115500	4.26561e-20	14.99	8.40138e-06	2.87563e-17	Manes.07G115500.1			#REF!	AT2G16050		Cysteine/Histidine-rich C1 domain family protein
Manes.01G226600	1.00647e-25	9.39767	8.40748e-06	8.98564e-23	Manes.01G226600.1		GO:GO:0005515	#REF!	AT4G02110		transcription coactivators
Manes.12G048200	7.95411e-10	2.60544	8.41203e-06	9.18699e-08	Manes.12G048200.1		GO:GO:0055114,GO:GO:0020037,GO:GO:0016705,GO:GO:0005506	#REF!	AT4G31970	CYP82C2	cytochrome P450, family 82, subfamily C, polypeptide 2
Manes.05G113000	1.18914e-06	2.02844	8.74896e-06	5.87156e-05	Manes.05G113000.1	2.7.7.59	GO:GO:0016597,GO:GO:0008152	#REF!	AT1G69040	ACR4	ACT domain repeat 4
Manes.05G082100	1.01684e-08	2.46528	8.82143e-06	8.88606e-07	Manes.05G082100.1	3.6.3.8	GO:GO:0046872,GO:GO:0000166	#REF!	AT3G63380		ATPase E1-E2 type family protein / haloacid dehalogenase-like hydrolase family protein
Manes.08G049600	3.50166e-07	2.49949	8.82692e-06	2.02931e-05	Manes.08G049600.1	2.4.1.82		#REF!	AT3G57520	AtSIP2,SIP2	seed imbibition 2
Manes.05G192800	1.3052e-05	2.0789	8.87286e-06	0.00044958	Manes.05G192800.1		GO:GO:0055085	#REF!	AT5G53550	ATYSL3,YSL3	YELLOW STRIPE like 3
Manes.10G114900	6.92611e-12	3.62228	8.88812e-06	1.16137e-09	Manes.10G114900.1	2.7.11.1	GO:GO:0006468,GO:GO:0005524,GO:GO:0004672	#REF!	AT3G47570		Leucine-rich repeat protein kinase family protein
Manes.04G100100	1.62538e-05	4.74714	9.00991e-06	0.000539069	Manes.04G100100.1	2.7.11.1	GO:GO:0016021,GO:GO:0004674,GO:GO:0005509,GO:GO:0030247,GO:GO:0006468,GO:GO:0005524,GO:GO:0004672	#REF!	AT1G79670	RFO1,WAKL22	Wall-associated kinase family protein
Manes.03G148000	2.02851e-15	5.36157	9.06653e-06	7.52897e-13	Manes.03G148000.1	2.7.11.1	GO:GO:0006468,GO:GO:0005524,GO:GO:0004672	#REF!	AT2G32800	AP4.3A	protein kinase family protein
Manes.06G042100	2.61477e-14	5.91944	9.10988e-06	7.6437e-12	Manes.06G042100.1	2.7.11.1	GO:GO:0005515	#REF!	AT2G25470	AtRLP21,RLP21	receptor like protein 21
Manes.05G131000	7.21527e-11	2.72675	9.11331e-06	1.01855e-08	Manes.05G131000.1	2.7.11.1,2.7.10.2	GO:GO:0006468,GO:GO:0004672	#REF!	AT1G76360		Protein kinase superfamily protein
Manes.01G138700	2.06728e-14	6.96737	9.16826e-06	6.20806e-12	Manes.01G138700.1		GO:GO:0046872,GO:GO:0030001	#REF!	AT3G05920		Heavy metal transport/detoxification superfamily protein
Manes.11G114700	0.000188324	2.46588	9.24917e-06	0.00400112	Manes.11G114700.1			#REF!	AT3G09925		Pollen Ole e 1 allergen and extensin family protein
Manes.05G046700	0.000301942	2.01781	9.32044e-06	0.0057955	Manes.05G046700.1			#REF!	AT2G45320
Manes.16G016100	0.000450206	2.57569	9.4629e-06	0.00788444	Manes.16G016100.1	4.2.3.48	GO:GO:0016829,GO:GO:0010333,GO:GO:0008152,GO:GO:0000287	#REF!	AT1G61680	ATTPS14,TPS14	terpene synthase 14
Manes.S002400	4.99515e-06	2.42481	9.47669e-06	0.000200736	Manes.S002400.1		GO:GO:0005524	#REF!	AT5G40010	AATP1	AAA-ATPase 1
Manes.12G017300	8.58031e-05	19.7743	9.55542e-06	0.00213262	Manes.12G017300.1			#REF!	AT4G27670	HSP21	heat shock protein 21
Manes.14G013900	9.72784e-08	2.74088	9.57324e-06	6.70368e-06	Manes.14G013900.1	1.14.11.27		#REF!	AT3G20810		2-oxoglutarate (2OG) and Fe(II)-dependent oxygenase superfamily protein
Manes.01G068800	4.70276e-09	2.44155	9.5996e-06	4.47926e-07	Manes.01G068800.1	2.8.1.9		#REF!	AT4G22980
Manes.03G185800	7.02569e-05	2.04293	9.63116e-06	0.00181738	Manes.03G185800.1	3.1.1.45		#REF!	AT3G23570		alpha/beta-Hydrolases superfamily protein
Manes.03G009300	5.49372e-21	13.592	9.74061e-06	3.94509e-18	Manes.03G009300.1		GO:GO:0043565,GO:GO:0006355,GO:GO:0003700	#REF!	AT1G80840	ATWRKY40,WRKY40	WRKY DNA-binding protein 40
Manes.09G185800	4.58838e-14	3.95613	9.74395e-06	1.29545e-11	Manes.09G185800.1			#REF!	AT5G13190
Manes.11G060100	9.76466e-11	5.47434	9.74477e-06	1.33288e-08	Manes.11G060100.1	2.7.11.1	GO:GO:0005515	#REF!	AT1G58190	AtRLP9,RLP9	receptor like protein 9
Manes.10G015200	9.33903e-11	2.59936	9.7844e-06	1.29078e-08	Manes.10G015200.1			#REF!
Manes.10G080100	9.97415e-14	6.46542	9.78629e-06	2.55408e-11	Manes.10G080100.1			#REF!	AT5G42900	COR27	cold regulated gene 27
Manes.01G192700	2.95385e-07	2.54061	9.99942e-06	1.76446e-05	Manes.01G192700.1	2.5.1.18	GO:GO:0005515	#REF!	AT1G10370	ATGSTU17,ERD9,GST30,GST30B	Glutathione S-transferase family protein
Manes.S106300	0.000216047	3.56679	1.01051e-05	0.00443547	Manes.S106300.1			#REF!
Manes.04G101700	1.41216e-06	2.27514	1.01413e-05	6.79087e-05	Manes.04G101700.1	2.3.1.133	GO:GO:0016747	#REF!	AT5G48930	HCT	hydroxycinnamoyl-CoA shikimate/quinate hydroxycinnamoyl transferase
Manes.07G092700	1.15828e-17	11.6032	1.0335e-05	5.46593e-15	Manes.07G092700.1	3.4.24.34	GO:GO:0031012,GO:GO:0008270,GO:GO:0006508,GO:GO:0004222	#REF!	AT1G24140		Matrixin family protein
Manes.S047800	1.07867e-13	5.38263	1.03669e-05	2.69938e-11	Manes.S047800.1	2.7.11.1	GO:GO:0005515	#REF!	AT1G58190	AtRLP9,RLP9	receptor like protein 9
Manes.02G033500	1.81202e-15	3.82374	1.03685e-05	6.80188e-13	Manes.02G033500.1			#REF!	AT3G60780		Protein of unknown function (DUF1442)
Manes.10G114500	1.22231e-16	17.0226	1.03871e-05	5.45628e-14	Manes.10G114500.1			#REF!
Manes.09G127000	0.000573493	2.34777	1.04851e-05	0.00949869	Manes.09G127000.1	6.2.1.34,6.2.1.12	GO:GO:0008152,GO:GO:0003824	#REF!	AT1G65060	4CL3	4-coumarate:CoA ligase 3
Manes.16G000900	1.31034e-11	4.01253	1.04851e-05	2.12178e-09	Manes.16G000900.1	4.2.3.19	GO:GO:0016829,GO:GO:0010333,GO:GO:0008152,GO:GO:0000287	#REF!	AT1G79460	ATKS,ATKS1,GA2,KS,KS1	Terpenoid cyclases/Protein prenyltransferases superfamily protein
Manes.05G086300	3.17166e-10	3.10822	1.0532e-05	3.95357e-08	Manes.05G086300.1		GO:GO:0055114,GO:GO:0020037,GO:GO:0016705,GO:GO:0005506	#REF!	AT5G63450	CYP94B1	cytochrome P450, family 94, subfamily B, polypeptide 1
Manes.11G071600	1.65567e-27	10.5742	1.06028e-05	1.65733e-24	Manes.11G071600.1	6.3.2.19	GO:GO:0046872,GO:GO:0016567,GO:GO:0004842	#REF!	AT3G14250		RING/U-box superfamily protein
Manes.10G114800	1.82871e-17	8.13594	1.06703e-05	8.50816e-15	Manes.10G114800.1	2.7.11.1	GO:GO:0005515,GO:GO:0006468,GO:GO:0005524,GO:GO:0004672	#REF!	AT3G47570		Leucine-rich repeat protein kinase family protein
Manes.05G172200	1.81346e-09	2.31445	1.07148e-05	1.91387e-07	Manes.05G172200.1	3.1.3.16	GO:GO:0003824,GO:GO:0006470,GO:GO:0004722	#REF!	AT1G47380		Protein phosphatase 2C family protein
Manes.13G040200	3.97602e-09	2.3614	1.07224e-05	3.86716e-07	Manes.13G040200.1			#REF!	AT5G43980	PDLP1,PDLP1A	plasmodesmata-located protein 1
Manes.17G055400	1.61044e-05	5.06723	1.09847e-05	0.00053465	Manes.17G055400.1	3.4.22.33	GO:GO:0008234,GO:GO:0006508	#REF!	AT3G49340		Cysteine proteinases superfamily protein
Manes.15G154300	1.31463e-09	3.13673	1.10698e-05	1.45238e-07	Manes.15G154300.1		GO:GO:0005515	#REF!	AT5G14370		CCT motif family protein
Manes.14G125300	8.07368e-05	2.37671	1.11449e-05	0.00202966	Manes.14G125300.1	1.3.3.8	GO:GO:0055114,GO:GO:0050660,GO:GO:0016491	#REF!	AT1G11770		FAD-binding Berberine family protein
Manes.01G074600	3.4888e-07	2.64548	1.11629e-05	2.02897e-05	Manes.01G074600.1			#REF!	AT1G62790		Bifunctional inhibitor/lipid-transfer protein/seed storage 2S albumin superfamily protein
Manes.09G095400	2.75835e-06	2.02593	1.12206e-05	0.000121327	Manes.09G095400.1	1.1.1.206		#REF!	AT2G29260		NAD(P)-binding Rossmann-fold superfamily protein
Manes.S016800	2.85033e-11	6.23813	1.1228e-05	4.31903e-09	Manes.S016800.1	3.4.24.23	GO:GO:0031012,GO:GO:0008270,GO:GO:0006508,GO:GO:0004222	#REF!	AT1G24140		Matrixin family protein
Manes.10G011900	3.09486e-07	2.2187	1.12492e-05	1.83871e-05	Manes.10G011900.1	2.7.11.1	GO:GO:0006468,GO:GO:0004672	#REF!	AT2G40120		Protein kinase superfamily protein
Manes.04G122700	5.55309e-20	7.15129	1.12828e-05	3.5276e-17	Manes.04G122700.1		GO:GO:0005515	#REF!	AT1G79990		structural molecules
Manes.14G111400	0.000201773	11.0832	1.14272e-05	0.0042078	Manes.14G111400.1		GO:GO:0005975,GO:GO:0004553	#REF!	AT4G19810		Glycosyl hydrolase family protein with chitinase insertion domain
Manes.11G078800	4.29131e-18	6.11205	1.15329e-05	2.11574e-15	Manes.11G078800.1			#REF!	AT5G13200		GRAM domain family protein
Manes.14G100200	4.8643e-10	2.87342	1.16537e-05	5.80081e-08	Manes.14G100200.1			#REF!	AT1G13340		Regulator of Vps4 activity in the MVB pathway protein
Manes.10G020600	6.2315e-07	9.97788	1.1674e-05	3.34164e-05	Manes.10G020600.1			#REF!	AT1G53540		HSP20-like chaperones superfamily protein
Manes.12G039900	9.22606e-13	3.59168	1.19944e-05	1.88126e-10	Manes.12G039900.1	2.5.1.18	GO:GO:0005515	#REF!	AT2G29420	ATGSTU7,GST25,GSTU7	glutathione S-transferase tau 7
Manes.18G037600	1.57011e-10	2.69537	1.23148e-05	2.09982e-08	Manes.18G037600.1			#REF!	AT5G42900	COR27	cold regulated gene 27
Manes.03G053400	9.99846e-11	4.65008	1.26092e-05	1.35917e-08	Manes.03G053400.1	3.6.3.4	GO:GO:0046872,GO:GO:0030001,GO:GO:0000166	#REF!	AT5G21930	ATHMA8,HMA8,PAA2	P-type ATPase of Arabidopsis 2
Manes.10G047500	7.74388e-11	4.44797	1.26608e-05	1.08391e-08	Manes.10G047500.1	4.3.1.24		#REF!	AT2G37040	ATPAL1,PAL1	PHE ammonia lyase 1
Manes.11G029800	4.49809e-14	6.66459	1.26928e-05	1.28091e-11	Manes.11G029800.1	2.7.11.1,2.7.10.1	GO:GO:0005515,GO:GO:0006468,GO:GO:0004672	#REF!	AT1G51800		Leucine-rich repeat protein kinase family protein
Manes.02G093500	8.88693e-05	2.56117	1.27742e-05	0.00219461	Manes.02G093500.1			#REF!
Manes.15G163300	3.73901e-07	2.02145	1.2829e-05	2.13686e-05	Manes.15G163300.1	2.7.11.1	GO:GO:0005515,GO:GO:0006468,GO:GO:0004672	#REF!	AT2G16250		Leucine-rich repeat protein kinase family protein
Manes.10G044600	9.56058e-14	5.13568	1.28732e-05	2.4673e-11	Manes.10G044600.1		GO:GO:0016021,GO:GO:0006952	#REF!	AT2G39200	ATMLO12,MLO12	Seven transmembrane MLO family protein
Manes.11G019300	1.86216e-13	9.40231	1.28814e-05	4.48998e-11	Manes.11G019300.1	2.7.11.1	GO:GO:0006468,GO:GO:0004672	#REF!	AT2G05940		Protein kinase superfamily protein
Manes.01G209000	7.8789e-09	2.52162	1.3034e-05	7.13051e-07	Manes.01G209000.1	5.3.3.17	GO:GO:0009058,GO:GO:0003824	#REF!	AT4G02860		Phenazine biosynthesis PhzC/PhzF protein
Manes.16G032500	5.3269e-19	4.19987	1.33516e-05	2.93273e-16	Manes.16G032500.1		GO:GO:0006355,GO:GO:0003677	#REF!	AT1G28470	ANAC010,NAC010,SND3	NAC domain containing protein 10
Manes.03G155300	4.04597e-09	3.13212	1.35911e-05	3.89652e-07	Manes.03G155300.1	2.5.1.18	GO:GO:0005515	#REF!	AT2G29420	ATGSTU7,GST25,GSTU7	glutathione S-transferase tau 7
Manes.12G143500	1.03967e-09	2.93937	1.36172e-05	1.18018e-07	Manes.12G143500.1		GO:GO:0043565,GO:GO:0006355,GO:GO:0003700	#REF!	AT5G64810	ATWRKY51,WRKY51	WRKY DNA-binding protein 51
Manes.11G068200	2.21955e-13	3.01399	1.36212e-05	5.2747e-11	Manes.11G068200.1		GO:GO:0005524	#REF!	AT5G40010	AATP1	AAA-ATPase 1
Manes.13G059400	5.45736e-14	5.16709	1.3638e-05	1.5149e-11	Manes.13G059400.1			#REF!	AT5G48290		Heavy metal transport/detoxification superfamily protein
Manes.06G042600	2.38098e-13	5.86787	1.4052e-05	5.5388e-11	Manes.06G042600.1	2.7.11.1	GO:GO:0005515	#REF!	AT1G74170	AtRLP13,RLP13	receptor like protein 13
Manes.01G235400	5.71792e-14	4.842	1.44109e-05	1.574e-11	Manes.01G235400.1		GO:GO:0043565,GO:GO:0006355,GO:GO:0003700	#REF!	AT4G01720	AtWRKY47,WRKY47	WRKY family transcription factor
Manes.09G009400	8.99956e-22	9.19942	1.455e-05	7.25079e-19	Manes.09G009400.1			#REF!
Manes.11G162000	1.13751e-06	2.0157	1.46381e-05	5.64194e-05	Manes.11G162000.1	3.2.1.39	GO:GO:0005975,GO:GO:0004553	#REF!	AT2G27500		Glycosyl hydrolase superfamily protein
Manes.14G013800	7.85059e-09	3.35903	1.46638e-05	7.12441e-07	Manes.14G013800.1	1.14.11.27		#REF!	AT3G20810		2-oxoglutarate (2OG) and Fe(II)-dependent oxygenase superfamily protein
Manes.02G032500	9.32907e-13	2.69159	1.46646e-05	1.8906e-10	Manes.02G032500.1	2.7.7.59	GO:GO:0016597,GO:GO:0008152	#REF!	AT1G12420	ACR8	ACT domain repeat 8
Manes.16G044200	2.27628e-09	2.49601	1.47585e-05	2.29946e-07	Manes.16G044200.1	2.7.11.1	GO:GO:0006468,GO:GO:0004672	#REF!	AT1G29750	RKF1	receptor-like kinase in flowers 1
Manes.07G138600	8.89589e-05	3.83592	1.48597e-05	0.00219461	Manes.07G138600.1	1.11.1.7	GO:GO:0055114,GO:GO:0020037,GO:GO:0006979,GO:GO:0004601	#REF!	AT5G05340		Peroxidase superfamily protein
Manes.17G028100	1.76114e-18	3.97937	1.48913e-05	9.02372e-16	Manes.17G028100.1	2.7.11.1	GO:GO:0006468,GO:GO:0004672	#REF!	AT3G21630	CERK1,LYSM RLK1	chitin elicitor receptor kinase 1
Manes.14G147000	6.99973e-05	3.23795	1.49458e-05	0.00181351	Manes.14G147000.1			#REF!	AT2G18660	PNP-A	plant natriuretic peptide A
Manes.02G177700	2.57237e-05	2.97505	1.49653e-05	0.000787518	Manes.02G177700.1			#REF!
Manes.03G019200	6.71074e-11	3.91035	1.5071e-05	9.63808e-09	Manes.03G019200.1		GO:GO:0043565	#REF!	AT3G24500	ATMBF1C,MBF1C	multiprotein bridging factor 1C
Manes.11G030900	3.86356e-21	5.31889	1.51411e-05	2.90057e-18	Manes.11G030900.1	2.7.11.1,2.7.10.1	GO:GO:0005515,GO:GO:0006468,GO:GO:0004672	#REF!	AT4G29990		Leucine-rich repeat transmembrane protein kinase protein
Manes.02G097400	5.27825e-11	2.37885	1.52607e-05	7.71488e-09	Manes.02G097400.1		GO:GO:0043531	#REF!	AT3G50950	ZAR1	HOPZ-ACTIVATED RESISTANCE 1
Manes.11G065500	1.00215e-07	3.01519	1.53058e-05	6.85385e-06	Manes.11G065500.1	1.2.1.44	GO:GO:0055114,GO:GO:0016616,GO:GO:0006694,GO:GO:0003854	#REF!	AT1G15950	ATCCR1,CCR1,IRX4	cinnamoyl coa reductase 1
Manes.06G005300	1.03598e-28	11.0255	1.54282e-05	1.18006e-25	Manes.06G005300.1		GO:GO:0006412,GO:GO:0005840,GO:GO:0005622,GO:GO:0003735	#REF!	AT3G16780		Ribosomal protein L19e family protein
Manes.07G111900	2.41937e-38	15.5148	1.54456e-05	3.07381e-35	Manes.07G111900.1			#REF!	AT2G37430		C2H2 and C2HC zinc fingers superfamily protein
Manes.02G058100	1.13704e-28	7.18476	1.59323e-05	1.25199e-25	Manes.02G058100.1		GO:GO:0031225,GO:GO:0016049,GO:GO:0010215	#REF!	AT3G02210	COBL1	COBRA-like protein 1 precursor
Manes.03G088800	1.56727e-07	3.05301	1.598e-05	1.00919e-05	Manes.03G088800.1			#REF!	AT1G55210		Disease resistance-responsive (dirigent-like protein) family protein
Manes.13G059300	6.05154e-10	2.79404	1.6078e-05	7.1139e-08	Manes.13G059300.1			#REF!	AT3G20180		Copper transport protein family
Manes.09G144800	1.10371e-07	2.21856	1.64225e-05	7.39533e-06	Manes.09G144800.1			#REF!	AT2G38430
Manes.14G097300	6.8741e-13	3.13079	1.68828e-05	1.46498e-10	Manes.14G097300.1	1.17.1.3	GO:GO:0050662,GO:GO:0003824	#REF!	AT1G75290		NAD(P)-binding Rossmann-fold superfamily protein
Manes.03G172000	5.06033e-41	26.518	1.70319e-05	6.68632e-38	Manes.03G172000.1	3.6.3.8	GO:GO:0046872,GO:GO:0000166	#REF!	AT3G22910		ATPase E1-E2 type family protein / haloacid dehalogenase-like hydrolase family protein
Manes.06G060800	1.91626e-05	2.22502	1.75254e-05	0.000615758	Manes.06G060800.1	3.6.3.44	GO:GO:0016887,GO:GO:0005524,GO:GO:0055085,GO:GO:0042626,GO:GO:0016021,GO:GO:0006810	#REF!	AT1G30400	ATABCC1,ATMRP1,EST1,MRP1	multidrug resistance-associated protein 1
Manes.08G106400	3.58801e-16	3.15125	1.76291e-05	1.48153e-13	Manes.08G106400.1			#REF!	AT3G62020	GLP10	germin-like protein 10
Manes.08G093300	2.00177e-19	4.87748	1.78923e-05	1.20226e-16	Manes.08G093300.1		GO:GO:0043565,GO:GO:0006351	#REF!	AT1G09950	RAS1	RESPONSE TO ABA AND SALT 1
Manes.12G029400	1.58157e-09	2.28701	1.82325e-05	1.68529e-07	Manes.12G029400.1			#REF!	AT5G40270		HD domain-containing metal-dependent phosphohydrolase family protein
Manes.05G135800	3.27262e-12	3	1.8339e-05	6.0058e-10	Manes.05G135800.1			#REF!	AT4G35190		Putative lysine decarboxylase family protein
Manes.12G002800	5.62309e-12	3.39838	1.87495e-05	9.72501e-10	Manes.12G002800.1	3.1.26.3	GO:GO:0016787,GO:GO:0005524,GO:GO:0003677,GO:GO:0005515,GO:GO:0016891,GO:GO:0006396,GO:GO:0004525,GO:GO:0003723	#REF!	AT3G03300	ATDCL2,DCL2	dicer-like 2
Manes.04G097500	3.83777e-14	3.42875	1.90624e-05	1.11204e-11	Manes.04G097500.1		GO:GO:0046872,GO:GO:0016567,GO:GO:0004842	#REF!	AT3G14250		RING/U-box superfamily protein
Manes.10G002200	2.18154e-09	2.57788	1.91324e-05	2.23105e-07	Manes.10G002200.1		GO:GO:0043565,GO:GO:0006355,GO:GO:0003700	#REF!	AT3G56400	ATWRKY70,WRKY70	WRKY DNA-binding protein 70
Manes.17G044200	5.81272e-10	2.08998	1.91631e-05	6.87891e-08	Manes.17G044200.1			#REF!	AT3G15390	SDE5	silencing defective 5
Manes.17G101700	2.57506e-12	2.59421	1.95954e-05	4.83307e-10	Manes.17G101700.1			#REF!	AT4G39235
Manes.15G155400	9.25073e-19	3.85678	1.98357e-05	5.0095e-16	Manes.15G155400.1			#REF!	AT5G40690
Manes.11G034200	1.45318e-08	2.06016	2.02587e-05	1.21219e-06	Manes.11G034200.1	3.6.3.25	GO:GO:0016887,GO:GO:0005524,GO:GO:0016020	#REF!	AT1G59870	ABCG36,ATABCG36,ATPDR8,PDR8,PEN3	ABC-2 and Plant PDR ABC-type transporter family protein
Manes.07G100100	7.94206e-13	3.09652	2.06476e-05	1.66044e-10	Manes.07G100100.1	4.2.3.19	GO:GO:0016829,GO:GO:0010333,GO:GO:0008152,GO:GO:0000287	#REF!	AT1G79460	ATKS,ATKS1,GA2,KS,KS1	Terpenoid cyclases/Protein prenyltransferases superfamily protein
Manes.11G043100	7.31378e-15	3.21547	2.06757e-05	2.46527e-12	Manes.11G043100.1	2.7.11.1	GO:GO:0006468,GO:GO:0005524,GO:GO:0004672	#REF!	AT3G24550	ATPERK1,PERK1	proline extensin-like receptor kinase 1
Manes.04G135800	6.23365e-25	6.53359	2.06793e-05	5.41884e-22	Manes.04G135800.1		GO:GO:0003676	#REF!	AT3G16380	PAB6	poly(A) binding protein 6
Manes.04G011400	5.83082e-10	2.33589	2.1257e-05	6.87891e-08	Manes.04G011400.1		GO:GO:0005515,GO:GO:0003676	#REF!	AT2G27880	AGO5	Argonaute family protein
Manes.09G168500	3.62782e-17	4.87077	2.13073e-05	1.66441e-14	Manes.09G168500.1		GO:GO:0031625,GO:GO:0006511	#REF!	AT4G02570	ATCUL1,AXR6,CUL1	cullin 1
Manes.17G108200	9.59882e-11	2.51343	2.15405e-05	1.31568e-08	Manes.17G108200.1			#REF!	AT5G40690
Manes.09G183900	5.90448e-09	2.41842	2.16041e-05	5.53922e-07	Manes.09G183900.1		GO:GO:0005525,GO:GO:0003924	#REF!	AT1G60500	DRP4C	Dynamin related protein 4C
Manes.16G004100	8.66686e-07	2.30981	2.1867e-05	4.47332e-05	Manes.16G004100.1		GO:GO:0043565,GO:GO:0006355,GO:GO:0003700	#REF!	AT1G62300	ATWRKY6,WRKY6	WRKY family transcription factor
Manes.06G041900	3.52573e-19	7.17635	2.18753e-05	1.97399e-16	Manes.06G041900.1	2.7.11.1	GO:GO:0005515	#REF!	AT1G74190	AtRLP15,RLP15	receptor like protein 15
Manes.06G131100	9.07724e-06	2.2355	2.21845e-05	0.00033055	Manes.06G131100.1		GO:GO:0006355,GO:GO:0003700	#REF!	AT4G17500	ATERF-1,ERF-1	ethylene responsive element binding factor 1
Manes.04G138400	2.5934e-10	5.10118	2.25938e-05	3.29492e-08	Manes.04G138400.1			#REF!	AT1G53540		HSP20-like chaperones superfamily protein
Manes.03G009500	9.78704e-19	3.08717	2.33794e-05	5.21444e-16	Manes.03G009500.1		GO:GO:0043565,GO:GO:0006355,GO:GO:0003700	#REF!	AT1G80840	ATWRKY40,WRKY40	WRKY DNA-binding protein 40
Manes.02G129800	3.99154e-06	2.29635	2.34183e-05	0.000166902	Manes.02G129800.1			#REF!	AT3G46640	LUX,PCL1	Homeodomain-like superfamily protein
Manes.08G055100	9.28413e-09	2.48576	2.37591e-05	8.22205e-07	Manes.08G055100.1			#REF!
Manes.13G021700	3.32441e-05	2.02196	2.3865e-05	0.000979618	Manes.13G021700.1	1.14.13.68	GO:GO:0055114,GO:GO:0020037,GO:GO:0016705,GO:GO:0005506	#REF!	AT3G26300	CYP71B34	cytochrome P450, family 71, subfamily B, polypeptide 34
Manes.07G142400	3.87389e-11	4.37415	2.43471e-05	5.71277e-09	Manes.07G142400.1		GO:GO:0043565,GO:GO:0006355,GO:GO:0003700	#REF!	AT3G56400	ATWRKY70,WRKY70	WRKY DNA-binding protein 70
Manes.01G226300	1.74735e-10	2.15076	2.44249e-05	2.30881e-08	Manes.01G226300.1			#REF!	AT3G62600	ATERDJ3B,ERDJ3B	DNAJ heat shock family protein
Manes.08G051600	5.53021e-20	5.29311	2.53074e-05	3.5276e-17	Manes.08G051600.1		GO:GO:0043565,GO:GO:0006355,GO:GO:0005634,GO:GO:0003700	#REF!	AT2G41690	AT-HSFB3,HSFB3	heat shock transcription factor B3
Manes.03G141300	3.30908e-07	2.4676	2.57342e-05	1.93125e-05	Manes.03G141300.1	3.6.1.22,3.6.1.53,3.6.1.13	GO:GO:0016787	#REF!	AT5G47650	ATNUDT2,ATNUDX2,NUDT2	nudix hydrolase homolog 2
Manes.S053300	9.36879e-06	2.12784	2.63717e-05	0.000338599	Manes.S053300.1		GO:GO:0055114,GO:GO:0020037,GO:GO:0016705,GO:GO:0005506	#REF!	AT3G48520	CYP94B3	cytochrome P450, family 94, subfamily B, polypeptide 3
Manes.12G048400	1.808e-09	5.021	2.63747e-05	1.91387e-07	Manes.12G048400.1		GO:GO:0055114,GO:GO:0020037,GO:GO:0016705,GO:GO:0005506	#REF!	AT4G31940	CYP82C4	cytochrome P450, family 82, subfamily C, polypeptide 4
Manes.05G142200	0.000160615	2.56162	2.67023e-05	0.00352979	Manes.05G142200.1		GO:GO:0055085,GO:GO:0016021	#REF!	AT2G16980		Major facilitator superfamily protein
Manes.13G059800	1.66438e-16	2.64944	2.75913e-05	7.33059e-14	Manes.13G059800.1		GO:GO:0005515	#REF!	AT3G07650	COL9	CONSTANS-like 9
Manes.09G124900	1.15389e-60	45.1	2.76752e-05	2.00613e-57	Manes.09G124900.1		GO:GO:0006355,GO:GO:0003677	#REF!	AT4G01550	anac069,NAC069	NAC domain containing protein 69
Manes.13G124500	1.54611e-11	2.19088	2.76834e-05	2.47926e-09	Manes.13G124500.1		GO:GO:0043565,GO:GO:0006355,GO:GO:0005634,GO:GO:0003700	#REF!	AT4G36990	AT-HSFB1,ATHSF4,HSF4,HSFB1	heat shock factor 4
Manes.S099400	1.32942e-09	2.00937	2.77714e-05	1.46383e-07	Manes.S099400.1		GO:GO:0008270,GO:GO:0005622,GO:GO:0005515	#REF!	AT3G07650	COL9	CONSTANS-like 9
Manes.12G031900	6.10208e-05	2.47849	2.79925e-05	0.00162034	Manes.12G031900.1	3.6.3.27	GO:GO:0055085,GO:GO:0016021	#REF!	AT3G54700	PHT1;7	phosphate transporter 1;7
Manes.18G010500	5.79498e-12	2.43569	2.83199e-05	9.91842e-10	Manes.18G010500.1			#REF!	AT4G35890		winged-helix DNA-binding transcription factor family protein
Manes.18G054100	6.17565e-11	2.19884	3.00136e-05	8.94737e-09	Manes.18G054100.1	2.7.11.1	GO:GO:0005515,GO:GO:0006468,GO:GO:0005524,GO:GO:0004672	#REF!	AT1G09970	LRR XI-23,RLK7	Leucine-rich receptor-like protein kinase family protein
Manes.14G101600	4.82313e-26	5.53781	3.06804e-05	4.55207e-23	Manes.14G101600.1			#REF!	AT3G25882	NIMIN-2	NIM1-interacting 2
Manes.14G025400	1.98089e-16	14.0068	3.09297e-05	8.60983e-14	Manes.14G025400.1			#REF!	AT5G52390		PAR1 protein
Manes.01G012300	5.25809e-15	3.22639	3.11999e-05	1.80928e-12	Manes.01G012300.1			#REF!	AT3G25882	NIMIN-2	NIM1-interacting 2
Manes.13G084800	2.84385e-05	2.45486	3.16942e-05	0.000857061	Manes.13G084800.1			#REF!
Manes.16G085400	3.8492e-21	5.76509	3.28127e-05	2.90057e-18	Manes.16G085400.1	1.3.3.9	GO:GO:0055114,GO:GO:0020037,GO:GO:0016705,GO:GO:0005506	#REF!	AT3G14690	CYP72A15	cytochrome P450, family 72, subfamily A, polypeptide 15
Manes.10G006800	5.06554e-18	2.87046	3.30684e-05	2.46073e-15	Manes.10G006800.1			#REF!	AT3G10985	ATWI-12,SAG20,WI12	senescence associated gene 20
Manes.01G238300	8.46129e-58	10.5904	3.34688e-05	1.33096e-54	Manes.01G238300.1		GO:GO:0006355,GO:GO:0003677	#REF!	AT5G24590	ANAC091,TIP	TCV-interacting protein
Manes.09G098800	2.54589e-43	10.872	3.47444e-05	3.5041e-40	Manes.09G098800.1	2.5.1.18	GO:GO:0005515	#REF!	AT3G09270	ATGSTU8,GSTU8	glutathione S-transferase TAU 8
Manes.08G054400	2.54516e-08	9.71496	3.5447e-05	2.00177e-06	Manes.08G054400.1	3.2.1.39	GO:GO:0005975,GO:GO:0004553	#REF!	AT3G57240	BG3	beta-1,3-glucanase 3
Manes.07G092600	1.25944e-27	5.21564	3.66494e-05	1.31075e-24	Manes.07G092600.1	3.4.24.65	GO:GO:0031012,GO:GO:0008270,GO:GO:0006508,GO:GO:0004222	#REF!	AT1G59970		Matrixin family protein
Manes.02G010700	2.24866e-09	2.15425	3.78464e-05	2.27853e-07	Manes.02G010700.1		GO:GO:0006355,GO:GO:0003700	#REF!	AT1G64380		Integrase-type DNA-binding superfamily protein
Manes.S092100	1.10094e-07	2.2298	3.80554e-05	7.39171e-06	Manes.S092100.1		GO:GO:0016021	#REF!	AT5G35735		Auxin-responsive family protein
Manes.07G023100	2.12279e-44	17.5749	3.98587e-05	3.04879e-41	Manes.07G023100.1		GO:GO:0005515,GO:GO:0003676	#REF!	AT1G31280	AGO2	Argonaute family protein
Manes.02G097200	1.02428e-44	7.40311	4.09829e-05	1.53795e-41	Manes.02G097200.1		GO:GO:0005524	#REF!	AT2G18193		P-loop containing nucleoside triphosphate hydrolases superfamily protein
Manes.02G125200	6.45665e-06	4.27957	4.22692e-05	0.000250038	Manes.02G125200.1			#REF!	AT1G07400		HSP20-like chaperones superfamily protein
Manes.11G071700	1.01299e-14	3.22438	4.42558e-05	3.31309e-12	Manes.11G071700.1		GO:GO:0031047	#REF!	AT5G23570	ATSGS3,SGS3	XS domain-containing protein / XS zinc finger domain-containing protein-related
Manes.16G129000	1.19676e-07	4.42674	4.8011e-05	7.93827e-06	Manes.16G129000.1		GO:GO:0043565,GO:GO:0006355,GO:GO:0003700	#REF!	AT1G80840	ATWRKY40,WRKY40	WRKY DNA-binding protein 40
Manes.12G048600	2.69561e-15	4.84008	4.83123e-05	9.67872e-13	Manes.12G048600.1		GO:GO:0055114,GO:GO:0020037,GO:GO:0016705,GO:GO:0005506	#REF!	AT4G31940	CYP82C4	cytochrome P450, family 82, subfamily C, polypeptide 4
Manes.14G147200	6.71751e-12	2.75227	4.88242e-05	1.13214e-09	Manes.14G147200.1			#REF!	AT2G18680
Manes.S095100	3.41908e-06	2.58522	5.61778e-05	0.00014592	Manes.S095100.1			#REF!	AT5G59320	LTP3	lipid transfer protein 3
Manes.11G030800	6.3501e-11	2.21952	5.71025e-05	9.15995e-09	Manes.11G030800.1	2.7.11.1,2.7.10.1	GO:GO:0005515,GO:GO:0006468,GO:GO:0004672	#REF!	AT4G29990		Leucine-rich repeat transmembrane protein kinase protein
Manes.18G088600	2.1038e-07	2.23652	5.87734e-05	1.29897e-05	Manes.18G088600.1			#REF!	AT1G78780		pathogenesis-related family protein
Manes.08G008400	6.07707e-05	2.79471	5.90807e-05	0.00161592	Manes.08G008400.1	4.3.1.24		#REF!	AT3G53260	ATPAL2,PAL2	phenylalanine ammonia-lyase 2
Manes.16G083600	1.14461e-05	6.47917	5.95186e-05	0.00040352	Manes.16G083600.1			#REF!	AT5G12020	HSP17.6II	17.6 kDa class II heat shock protein
Manes.01G116700	4.80766e-20	3.66477	6.15564e-05	3.17623e-17	Manes.01G116700.1			#REF!	AT1G66400	CML23	calmodulin like 23
Manes.09G168400	6.74425e-30	5.34027	6.21365e-05	8.25122e-27	Manes.09G168400.1		GO:GO:0031625,GO:GO:0006511	#REF!	AT4G02570	ATCUL1,AXR6,CUL1	cullin 1
Manes.15G126800	2.21877e-12	3.14114	6.62722e-05	4.18815e-10	Manes.15G126800.1	1.3.3.5	GO:GO:0055114,GO:GO:0016491,GO:GO:0005507	#REF!	AT1G23010	LPR1	Cupredoxin superfamily protein
Manes.02G028800	4.39717e-119	11.1393	7.31359e-05	8.54423e-116	Manes.02G028800.1		GO:GO:0046872,GO:GO:0030001,GO:GO:0055114,GO:GO:0006801,GO:GO:0016532,GO:GO:0005507	#REF!	AT1G12520	ATCCS,CCS	copper chaperone for SOD1
Manes.17G084800	9.11521e-91	38.5853	7.35477e-05	1.67279e-87	Manes.17G084800.1	2.7.7.48	GO:GO:0003968	#REF!	AT1G14790	ATRDRP1,RDR1	RNA-dependent RNA polymerase 1
Manes.02G124800	2.05495e-18	9.9118	8.37404e-05	1.0285e-15	Manes.02G124800.1			#REF!	AT1G07400		HSP20-like chaperones superfamily protein
Manes.01G043500	1.02656e-08	2.19437	9.15668e-05	8.94731e-07	Manes.01G043500.1	1.14.11.9	GO:GO:0055114,GO:GO:0016491	#REF!	AT5G24530	DMR6	2-oxoglutarate (2OG) and Fe(II)-dependent oxygenase superfamily protein
Manes.18G041700	2.07577e-09	2.69048	9.88793e-05	2.15626e-07	Manes.18G041700.1	3.5.1.1	GO:GO:0016787	#REF!	AT3G16150		N-terminal nucleophile aminohydrolases (Ntn hydrolases) superfamily protein
Manes.02G200000	1.43482e-14	3.33529	0.000111376	4.55734e-12	Manes.02G200000.1	2.7.4.14	GO:GO:0019205,GO:GO:0006139,GO:GO:0005524	#REF!	AT5G26667	PYR6	P-loop containing nucleoside triphosphate hydrolases superfamily protein
Manes.09G160400	1.35941e-08	2.7315	0.000111604	1.14554e-06	Manes.09G160400.1	1.15.1.1	GO:GO:0055114,GO:GO:0046872,GO:GO:0006801	#REF!	AT1G08830	CSD1	copper/zinc superoxide dismutase 1
Manes.01G003200	1.65607e-07	2.40356	0.000111797	1.05405e-05	Manes.01G003200.1		GO:GO:0008430	#REF!	AT4G14040	EDA38,SBP2	selenium-binding protein 2
Manes.15G027300	8.82132e-09	4.95376	0.000133814	7.87553e-07	Manes.15G027300.1		GO:GO:0055085,GO:GO:0016021	#REF!	AT5G26340	ATSTP13,MSS1,STP13	Major facilitator superfamily protein
Manes.07G129600	1.26976e-27	3.47431	0.000141872	1.31075e-24	Manes.07G129600.1			#REF!	AT2G40080	ELF4	Protein of unknown function (DUF1313)
Manes.08G125400	1.83522e-60	7.4519	0.000145654	3.03115e-57	Manes.08G125400.1	1.15.1.1	GO:GO:0055114,GO:GO:0046872,GO:GO:0006801	#REF!	AT1G08830	CSD1	copper/zinc superoxide dismutase 1
Manes.15G039800	0.000516027	2.79924	0.000594045	0.0087775	Manes.15G039800.1			#REF!

## Sheet: KBH 200618
Feature ID	EDGE test: KBH18_ninf vs KBH18_inf, tagwise dispersions - P-value	EDGE test: KBH18_ninf vs KBH18_inf, tagwise dispersions - Fold change	EDGE test: KBH18_ninf vs KBH18_inf, tagwise dispersions - Weighted difference	EDGE test: KBH18_ninf vs KBH18_inf, tagwise dispersions - FDR p-value correction	Annotations - Transcript ID	Annotations - EC	Annotations - Go annotations	Pfam	Annotations - Synonym	Annotations - Protein product	Annotations - Annotation description
Manes.17G066800	1.56144e-11	-3.59967	-0.00451667	9.37801e-09	Manes.17G066800.1		GO:GO:0016020,GO:GO:0009765	#N/A	AT2G34430.1	LHB1B1,LHCB1.4	light-harvesting chlorophyll-protein complex II subunit B1
Manes.13G058600	1.09971e-09	-3.32628	-0.00321379	4.17548e-07	Manes.13G058600.1		GO:GO:0016020,GO:GO:0009765	#N/A	AT1G61520.3	LHCA3	photosystem I light harvesting complex gene 3
Manes.08G091700	1.68503e-07	-3.6513	-0.00281896	2.85445e-05	Manes.08G091700.1		GO:GO:0016020,GO:GO:0009765	#N/A	AT3G08940.2	LHCB4.2	light harvesting complex photosystem II
Manes.17G066900	1.90803e-12	-4.10746	-0.00249624	1.50067e-09	Manes.17G066900.1		GO:GO:0016020,GO:GO:0009765	#N/A	AT2G34430.1	LHB1B1,LHCB1.4	light-harvesting chlorophyll-protein complex II subunit B1
Manes.10G027600	8.27194e-07	-3.11547	-0.0021972	0.000103112	Manes.10G027600.1		GO:GO:0005524	#N/A	AT2G39730.1	RCA	rubisco activase
Manes.01G175700	5.02043e-13	-7.79102	-0.0019807	4.60666e-10	Manes.01G175700.1		GO:GO:0016020,GO:GO:0009765	#N/A	AT2G05100.1	LHCB2,LHCB2.1	photosystem II light harvesting complex gene 2.1
Manes.15G183900	6.16113e-09	-3.28144	-0.00182929	1.78527e-06	Manes.15G183900.1		GO:GO:0016020,GO:GO:0009765	#N/A	AT4G10340.1	LHCB5	light harvesting complex of photosystem II 5
Manes.14G167100	3.52076e-05	-2.31827	-0.00142056	0.00226708	Manes.14G167100.1		GO:GO:0016020,GO:GO:0009765	#N/A	AT1G15820.1	CP24,LHCB6	light harvesting complex photosystem II subunit 6
Manes.04G078000	3.52733e-11	-9.81705	-0.00140324	1.94197e-08	Manes.04G078000.1			#N/A
Manes.12G055600	5.35679e-06	-2.38364	-0.00130088	0.000479541	Manes.12G055600.1	1.97.1.12	GO:GO:0015979,GO:GO:0009538,GO:GO:0009522	#N/A	AT4G12800.1	PSAL	photosystem I subunit l
Manes.13G012100	4.4634e-05	-2.48592	-0.00127028	0.00271029	Manes.13G012100.1		GO:GO:0016020,GO:GO:0009765	#N/A	AT3G61470.1	LHCA2	photosystem I light harvesting complex gene 2
Manes.01G175600	7.25642e-13	-6.54335	-0.00117543	6.14619e-10	Manes.01G175600.1		GO:GO:0016020,GO:GO:0009765	#N/A	AT2G05100.1	LHCB2,LHCB2.1	photosystem II light harvesting complex gene 2.1
Manes.16G017000	0.000204598	-2.44713	-0.00115884	0.00892798	Manes.16G017000.1		GO:GO:0019898,GO:GO:0015979,GO:GO:0009654,GO:GO:0009523,GO:GO:0005509	#N/A	AT4G05180.1	PSBQ,PSBQ-2,PSII-Q	photosystem II subunit Q-2
Manes.02G143000	2.85556e-05	-2.14133	-0.00107222	0.00192899	Manes.02G143000.1		GO:GO:0015979,GO:GO:0009538,GO:GO:0009522	#N/A	AT1G03130.1	PSAD-2	photosystem I subunit D-2
Manes.17G066700	2.61715e-11	-7.76026	-0.00103985	1.51671e-08	Manes.17G066700.1		GO:GO:0016020,GO:GO:0009765	#N/A	AT1G29930.1	AB140,CAB1,CAB140,LHCB1.3	chlorophyll A/B binding protein 1
Manes.06G091400	5.39013e-07	-2.6078	-0.000932118	7.2272e-05	Manes.06G091400.1		GO:GO:0016020,GO:GO:0009765	#N/A	AT3G47470.1	CAB4,LHCA4	light-harvesting chlorophyll-protein complex I subunit A4
Manes.12G011200	5.85549e-06	-2.79129	-0.000926173	0.000514298	Manes.12G011200.1		GO:GO:0016020,GO:GO:0009765	#N/A	AT3G61470.1	LHCA2	photosystem I light harvesting complex gene 2
Manes.01G006400	1.8489e-05	-2.07477	-0.000904875	0.00134526	Manes.01G006400.1		GO:GO:0016020,GO:GO:0015979,GO:GO:0009522	#N/A	AT1G55670.1	PSAG	photosystem I subunit G
Manes.07G104600	1.64853e-07	-2.42165	-0.000898252	2.80701e-05	Manes.07G104600.1		GO:GO:0016020,GO:GO:0009765	#N/A	AT3G54890.1	LHCA1	photosystem I light harvesting complex gene 1
Manes.14G079800	9.46335e-07	-2.48209	-0.000875704	0.000113262	Manes.14G079800.1		GO:GO:0016020,GO:GO:0009765	#N/A	AT3G47470.1	CAB4,LHCA4	light-harvesting chlorophyll-protein complex I subunit A4
Manes.04G000900	3.95583e-06	-2.96284	-0.000810299	0.000375497	Manes.04G000900.1	1.97.1.12		#N/A	AT1G08380.1	PSAO	photosystem I subunit O
Manes.03G116700	4.66003e-11	-4.0546	-0.000776337	2.40523e-08	Manes.03G116700.1		GO:GO:0016020,GO:GO:0009765	#N/A	AT5G54270.1	LHCB3,LHCB3*1	light-harvesting chlorophyll B-binding protein 3
Manes.15G183500	3.07021e-12	-4.63658	-0.000765178	2.23673e-09	Manes.15G183500.1	1.14.99.42,1.13.11.51		#N/A	AT4G19170.1	CCD4,NCED4	nine-cis-epoxycarotenoid dioxygenase 4
Manes.13G092100	0.000144304	-2.05737	-0.000695604	0.00675182	Manes.13G092100.1	4.1.2.47		#N/A	AT5G10300.1	ATMES5,HNL,MES5	methyl esterase 5
Manes.11G031200	1.13628e-05	-2.5686	-0.000682424	0.000908835	Manes.11G031200.1	3.1.1.3	GO:GO:0016788	#N/A	AT3G16370.1		GDSL-like Lipase/Acylhydrolase superfamily protein
Manes.09G073800	3.12146e-05	-2.27818	-0.000514273	0.00207051	Manes.09G073800.1	1.14.13.81	GO:GO:0055114,GO:GO:0046872,GO:GO:0016491	#N/A	AT3G56940.1	ACSF,CHL27,CRD1	dicarboxylate diiron protein, putative (Crd1)
Manes.10G044900	1.46786e-05	-2.00832	-0.000449008	0.00111981	Manes.10G044900.1		GO:GO:0016020,GO:GO:0009765	#N/A	AT3G54890.1	LHCA1	photosystem I light harvesting complex gene 1
Manes.14G134800	2.11834e-07	-2.56196	-0.000402576	3.41341e-05	Manes.14G134800.1		GO:GO:0016020,GO:GO:0015979,GO:GO:0009522	#N/A	AT1G30380.1	PSAK	photosystem I subunit K
Manes.11G038100	4.16446e-06	-2.6022	-0.000347155	0.000390378	Manes.11G038100.1		GO:GO:0015979,GO:GO:0009538,GO:GO:0009522	#N/A	AT1G52230.1	PSAH-2,PSAH2,PSI-H	photosystem I subunit H2
Manes.16G097300	3.75077e-05	-2.32221	-0.000290453	0.00238267	Manes.16G097300.1		GO:GO:0016020,GO:GO:0015979,GO:GO:0009523	#N/A	AT2G06520.1	PSBX	photosystem II subunit X
Manes.15G184200	3.51109e-09	-3.53934	-0.000279363	1.10459e-06	Manes.15G184200.1		GO:GO:0016020,GO:GO:0009765	#N/A	AT4G10340.1	LHCB5	light harvesting complex of photosystem II 5
Manes.07G089100	6.94148e-05	-3.4998	-0.000248573	0.0038218	Manes.07G089100.1		GO:GO:0046872,GO:GO:0030001	#N/A	AT1G66240.1	ATATX1,ATX1	homolog of anti-oxidant 1
Manes.10G148800	1.84354e-07	-4.59265	-0.000245342	3.09125e-05	Manes.10G148800.1	1.13.11.12	GO:GO:0005515,GO:GO:0055114,GO:GO:0046872,GO:GO:0016702	#N/A	AT3G45140.1	ATLOX2,LOX2	lipoxygenase 2
Manes.06G061100	1.5919e-06	-2.55121	-0.000226831	0.000177054	Manes.06G061100.1		GO:GO:0016020,GO:GO:0015979,GO:GO:0009522	#N/A	AT1G30380.1	PSAK	photosystem I subunit K
Manes.09G187300	1.59669e-08	-5.6245	-0.000226023	3.92377e-06	Manes.09G187300.1			#N/A	AT3G26740.1	CCL	CCR-like
Manes.12G156000	2.57949e-12	-5.05478	-0.000222029	1.98159e-09	Manes.12G156000.1		GO:GO:0042651,GO:GO:0015979,GO:GO:0009522,GO:GO:0005516	#N/A	AT5G64040.1	PSAN	photosystem I reaction center subunit PSI-N, chloroplast, putative / PSI-N, putative (PSAN)
Manes.08G148200	1.12781e-06	-2.12168	-0.000220021	0.000131643	Manes.08G148200.1	3.5.1.52	GO:GO:0045454,GO:GO:0015035,GO:GO:0006662	#N/A	AT1G08570.1	ACHT4	atypical CYS HIS rich thioredoxin 4
Manes.04G129900	0.000133015	-2.09206	-0.000215048	0.00635368	Manes.04G129900.1		GO:GO:0015979,GO:GO:0009538,GO:GO:0009522	#N/A	AT3G16140.1	PSAH-1	photosystem I subunit H-1
Manes.11G089300	5.48177e-10	-4.41687	-0.00021164	2.23555e-07	Manes.11G089300.1		GO:GO:0016020,GO:GO:0006810,GO:GO:0005215	#N/A	AT3G61430.1	ATPIP1,PIP1,PIP1;1,PIP1A	plasma membrane intrinsic protein 1A
Manes.06G160100	7.12763e-14	-3.26268	-0.000187571	8.11886e-11	Manes.06G160100.1			#N/A	AT5G25610.1	ATRD22,RD22	BURP domain-containing protein
Manes.14G169200	6.00473e-08	-2.76943	-0.000180615	1.17369e-05	Manes.14G169200.1	3.2.1.21	GO:GO:0005975,GO:GO:0004553	#N/A	AT3G18080.1	BGLU44	B-S glucosidase 44
Manes.04G101600	1.46771e-13	-2.77297	-0.000154696	1.42597e-10	Manes.04G101600.1			#N/A	AT1G80920.1	J8	Chaperone DnaJ-domain superfamily protein
Manes.06G028200	4.76606e-08	-2.12654	-0.000151866	9.83983e-06	Manes.06G028200.1		GO:GO:0008270,GO:GO:0005622,GO:GO:0005515	#N/A	AT5G57660.1	ATCOL5,COL5	CONSTANS-like 5
Manes.17G116700	4.79695e-08	-2.38928	-0.000145615	9.84209e-06	Manes.17G116700.1			#N/A	AT2G15020.1
Manes.16G123200	1.54131e-08	-9.49239	-0.000138696	3.82814e-06	Manes.16G123200.1			#N/A	AT2G45180.1		Bifunctional inhibitor/lipid-transfer protein/seed storage 2S albumin superfamily protein
Manes.14G094000	0.000105754	-2.12656	-0.000137007	0.00533339	Manes.14G094000.1	4.1.1.50	GO:GO:0008295,GO:GO:0006597,GO:GO:0004014	#N/A	AT3G25570.1		Adenosylmethionine decarboxylase family protein
Manes.02G128600	1.05487e-08	-3.3431	-0.000127054	2.78763e-06	Manes.02G128600.1			#N/A	AT3G46780.1	PTAC16	plastid transcriptionally active 16
Manes.01G059800	1.19813e-09	-8.63006	-0.000116402	4.30193e-07	Manes.01G059800.1	1.14.14.1	GO:GO:0055114,GO:GO:0020037,GO:GO:0016705,GO:GO:0005506	#N/A	AT2G45970.1	CYP86A8,LCR	cytochrome P450, family 86, subfamily A, polypeptide 8
Manes.13G119500	2.61147e-05	-2.14663	-0.00011362	0.00179718	Manes.13G119500.1	3.4.22.14	GO:GO:0008234,GO:GO:0006508	#N/A	AT5G43060.1		Granulin repeat cysteine protease family protein
Manes.15G133000	4.65404e-05	-2.47478	-0.00011134	0.00280316	Manes.15G133000.1			#N/A	AT3G17860.1	JAI3,JAZ3,TIFY6B	jasmonate-zim-domain protein 3
Manes.02G046900	0.000223662	-2.3836	-0.000107877	0.00958835	Manes.02G046900.1	2.4.1.21		#N/A	AT3G01180.1	AtSS2,SS2	starch synthase 2
Manes.06G099100	2.38342e-08	-2.13531	-9.94953e-05	5.56391e-06	Manes.06G099100.1			#N/A	AT1G74840.2		Homeodomain-like superfamily protein
Manes.02G031000	1.04618e-08	-2.94	-9.80786e-05	2.78698e-06	Manes.02G031000.1		GO:GO:0055114,GO:GO:0016614,GO:GO:0050660	#N/A	AT1G12570.1		Glucose-methanol-choline (GMC) oxidoreductase family protein
Manes.15G085400	3.14085e-07	-2.51189	-9.04384e-05	4.73752e-05	Manes.15G085400.1	1.3.1.33	GO:GO:0016491,GO:GO:0008152	#N/A	AT5G54190.1	PORA	protochlorophyllide oxidoreductase A
Manes.02G025200	7.50087e-05	-2.23117	-9.01398e-05	0.00404863	Manes.02G025200.1			#N/A	AT4G11650.1	ATOSM34,OSM34	osmotin 34
Manes.06G159700	3.33692e-09	-2.42149	-8.87794e-05	1.05989e-06	Manes.06G159700.1	2.7.11.1	GO:GO:0006468,GO:GO:0005524,GO:GO:0004672	#N/A	AT5G53450.1	ORG1	OBP3-responsive gene 1
Manes.18G122500	1.20596e-06	-2.12397	-8.83121e-05	0.000140269	Manes.18G122500.1		GO:GO:0055114,GO:GO:0020037,GO:GO:0016705,GO:GO:0005506	#N/A	AT5G24910.1	CYP714A1	cytochrome P450, family 714, subfamily A, polypeptide 1
Manes.02G041800	8.40141e-11	-2.48906	-8.7492e-05	4.14215e-08	Manes.02G041800.1		GO:GO:0043565,GO:GO:0006355,GO:GO:0003700,GO:GO:0003677,GO:GO:0005634	#N/A	AT4G16780.1	ATHB-2,ATHB2,HAT4,HB-2	homeobox protein 2
Manes.13G142200	1.77636e-15	-2.93069	-7.61315e-05	2.55123e-12	Manes.13G142200.1			#N/A	AT2G20570.1	ATGLK1,GLK1,GPRI1	GBF\'s pro-rich region-interacting factor 1
Manes.15G139400	3.3328e-05	-2.1113	-7.06433e-05	0.00217145	Manes.15G139400.1			#N/A	AT1G59960.1		NAD(P)-linked oxidoreductase superfamily protein
Manes.06G076800	5.87084e-08	-3.78939	-6.91664e-05	1.15435e-05	Manes.06G076800.1	4.3.3.2	GO:GO:0016844,GO:GO:0009058	#N/A	AT3G57030.1		Calcium-dependent phosphotriesterase superfamily protein
Manes.10G101300	6.00542e-12	-6.16201	-6.73157e-05	4.13285e-09	Manes.10G101300.1			#N/A
Manes.07G027900	3.66551e-05	-2.19885	-6.71548e-05	0.00234203	Manes.07G027900.1		GO:GO:0005975,GO:GO:0004553	#N/A	AT1G26560.1	BGLU40	beta glucosidase 40
Manes.09G045200	1.71049e-06	-2.36525	-6.44663e-05	0.00018852	Manes.09G045200.1	2.7.11.1	GO:GO:0005515,GO:GO:0006468,GO:GO:0004672	#N/A	AT2G01820.1		Leucine-rich repeat protein kinase family protein
Manes.01G012400	1.63321e-07	-2.08209	-6.39523e-05	2.80032e-05	Manes.01G012400.1			#N/A	AT1G13360.1
Manes.06G151000	4.10233e-06	-2.05577	-6.2208e-05	0.000388287	Manes.06G151000.1	2.3.1.99	GO:GO:0016747	#N/A	AT5G23940.1	DCR,EMB3009,PEL3	HXXXD-type acyl-transferase family protein
Manes.13G024300	1.03179e-08	-2.07165	-6.19232e-05	2.771e-06	Manes.13G024300.1		GO:GO:0005515	#N/A	AT3G26510.3		Octicosapeptide/Phox/Bem1p family protein
Manes.12G017100	2.27339e-07	-2.2824	-6.19197e-05	3.62787e-05	Manes.12G017100.1			#N/A	AT1G67700.2
Manes.17G077500	0	-4.09081	-5.92426e-05	0	Manes.17G077500.1	2.7.11.24	GO:GO:0006468,GO:GO:0005524,GO:GO:0004672	#N/A	AT1G73670.1	ATMPK15,MPK15	MAP kinase 15
Manes.15G061400	5.49639e-06	-2.05813	-5.66521e-05	0.000489386	Manes.15G061400.1			#N/A	AT5G55620.1
Manes.03G041400	6.52671e-07	-2.27721	-5.65603e-05	8.45477e-05	Manes.03G041400.1	4.3.3.2	GO:GO:0016844,GO:GO:0009058	#N/A	AT3G51420.1	ATSSL4,SSL4	strictosidine synthase-like 4
Manes.15G038800	3.26494e-06	-3.27733	-5.54114e-05	0.000319085	Manes.15G038800.1			#N/A	AT5G55630.1	ATKCO1,ATTPK1,KCO1,TPK1	Outward rectifying potassium channel protein
Manes.18G039200	1.14028e-05	-2.06929	-5.42071e-05	0.000909827	Manes.18G039200.1	3.4.14.10	GO:GO:0006508,GO:GO:0004252	#N/A	AT5G67090.1		Subtilisin-like serine endopeptidase family protein
Manes.02G119600	0.000121629	-2.75617	-5.37254e-05	0.00594347	Manes.02G119600.1		GO:GO:0055085,GO:GO:0016021	#N/A	AT3G51860.1	ATCAX3,ATHCX1,CAX1-LIKE,CAX3	cation exchanger 3
Manes.08G081300	4.07603e-07	-3.42982	-5.30072e-05	5.754e-05	Manes.08G081300.1			#N/A	AT5G02160.1
Manes.04G165400	4.78462e-06	-2.02883	-5.242e-05	0.0004354	Manes.04G165400.1			#N/A	AT3G54500.1
Manes.06G163500	1.11404e-06	-3.39222	-5.1681e-05	0.000130585	Manes.06G163500.1			#N/A	AT1G51400.1		Photosystem II 5 kD protein
Manes.14G161500	7.99361e-14	-2.66095	-4.98082e-05	8.80176e-11	Manes.14G161500.1		GO:GO:0008270,GO:GO:0005622,GO:GO:0005515	#N/A	AT5G57660.1	ATCOL5,COL5	CONSTANS-like 5
Manes.18G080200	1.34448e-09	-2.39752	-4.90496e-05	4.77551e-07	Manes.18G080200.1		GO:GO:0016020,GO:GO:0006810,GO:GO:0005215	#N/A	AT1G15960.1	ATNRAMP6,NRAMP6	NRAMP metal ion transporter 6
Manes.01G134500	1.52854e-05	-2.77105	-4.88449e-05	0.0011599	Manes.01G134500.1		GO:GO:0016021	#N/A	AT2G25737.1		Sulfite exporter TauE/SafE family protein
Manes.17G073900	5.30085e-05	-2.3672	-4.79331e-05	0.00309369	Manes.17G073900.1	2.7.11.1	GO:GO:0007165	#N/A	AT1G30270.1	ATCIPK23,CIPK23,LKS1,SnRK3.23	CBL-interacting protein kinase 23
Manes.16G119100	1.20181e-08	-2.66633	-4.73639e-05	3.10152e-06	Manes.16G119100.1			#N/A	AT5G11420.1		Protein of unknown function, DUF642
Manes.01G230600	5.06476e-09	-2.15073	-4.72473e-05	1.5349e-06	Manes.01G230600.1	6.2.1.3	GO:GO:0008152,GO:GO:0003824	#N/A	AT2G47240.2	CER8,LACS1	AMP-dependent synthetase and ligase family protein
Manes.10G000900	6.88338e-15	-3.88038	-4.70237e-05	9.47412e-12	Manes.10G000900.1			#N/A	AT2G40610.1	ATEXP8,ATEXPA8,ATHEXP ALPHA 1.11,EXP8,EXPA8	expansin A8
Manes.09G103700	1.76816e-05	-3.11231	-4.37274e-05	0.00129794	Manes.09G103700.1		GO:GO:0055085,GO:GO:0016021	#N/A	AT3G51860.1	ATCAX3,ATHCX1,CAX1-LIKE,CAX3	cation exchanger 3
Manes.13G129900	1.89206e-05	-2.17582	-4.32386e-05	0.00137363	Manes.13G129900.1			#N/A	AT2G23610.1	ATMES3,MES3	methyl esterase 3
Manes.11G092100	4.65295e-08	-2.24594	-4.32161e-05	9.7279e-06	Manes.11G092100.1	2.5.1.21	GO:GO:0016740,GO:GO:0009058	#N/A	AT4G34640.1	ERG9,SQS1	squalene synthase 1
Manes.18G111000	1.51785e-09	-2.27835	-4.20579e-05	5.27781e-07	Manes.18G111000.1	3.1.1.1		#N/A	AT5G23530.1	AtCXE18,CXE18	carboxyesterase 18
Manes.09G095000	1.12625e-09	-2.41733	-4.16959e-05	4.17883e-07	Manes.09G095000.1		GO:GO:0005524	#N/A	AT2G39730.1	RCA	rubisco activase
Manes.14G110600	4.01603e-07	-3.17753	-4.03978e-05	5.7237e-05	Manes.14G110600.1	3.1.1.3		#N/A	AT2G04570.1		GDSL-like Lipase/Acylhydrolase superfamily protein
Manes.01G038100	2.31137e-05	-8.76449	-3.97223e-05	0.00162105	Manes.01G038100.1		GO:GO:0055085	#N/A	AT5G53550.2	ATYSL3,YSL3	YELLOW STRIPE like 3
Manes.04G068400	7.4197e-05	-2.31829	-3.89439e-05	0.0040231	Manes.04G068400.1		GO:GO:0009055	#N/A	AT2G32300.1	UCC1	uclacyanin 1
Manes.18G004800	7.14411e-09	-2.37195	-3.87901e-05	2.0521e-06	Manes.18G004800.1		GO:GO:0005515	#N/A	AT2G30600.2		BTB/POZ domain-containing protein
Manes.07G027700	1.35766e-05	-2.29096	-3.87238e-05	0.00104784	Manes.07G027700.1		GO:GO:0005975,GO:GO:0004553	#N/A	AT3G60140.1	BGLU30,DIN2,SRG2	Glycosyl hydrolase superfamily protein
Manes.03G114500	1.71417e-23	-6.80642	-3.77583e-05	1.88747e-19	Manes.03G114500.1		GO:GO:0016021	#N/A	AT1G52870.2		Peroxisomal membrane 22 kDa (Mpv17/PMP22) family protein
Manes.07G027800	1.9461e-05	-2.29048	-3.67895e-05	0.00140168	Manes.07G027800.1		GO:GO:0005975,GO:GO:0004553	#N/A	AT2G44480.1	BGLU17	beta glucosidase 17
Manes.02G182500	1.73862e-09	-2.4622	-3.61859e-05	5.9753e-07	Manes.02G182500.1	1.11.1.7	GO:GO:0055114,GO:GO:0020037,GO:GO:0006979,GO:GO:0004601	#N/A	AT1G71695.1		Peroxidase superfamily protein
Manes.02G047800	3.62887e-10	-2.57587	-3.40934e-05	1.57727e-07	Manes.02G047800.1		GO:GO:0006355,GO:GO:0003677	#N/A	AT5G61430.1	ANAC100,ATNAC5,NAC100	NAC domain containing protein 100
Manes.03G140400	1.55384e-06	-2.39574	-3.24611e-05	0.000173406	Manes.03G140400.1			#N/A	AT5G55630.2	ATKCO1,ATTPK1,KCO1,TPK1	Outward rectifying potassium channel protein
Manes.05G090000	2.39178e-08	-4.30926	-3.21518e-05	5.56391e-06	Manes.05G090000.1		GO:GO:0009607,GO:GO:0006952	#N/A	AT1G24020.1	MLP423	MLP-like protein 423
Manes.02G053000	5.81495e-11	-2.40314	-3.08802e-05	2.95516e-08	Manes.02G053000.1			#N/A	AT2G03090.1	ATEXP15,ATEXPA15,ATHEXP ALPHA 1.3,EXP15,EXPA15	expansin A15
Manes.07G098700	1.72715e-05	-2.31178	-3.0314e-05	0.00127636	Manes.07G098700.1	4.3.1.24		#N/A	AT2G37040.1	ATPAL1,PAL1	PHE ammonia lyase 1
Manes.18G029100	2.24984e-05	-2.0943	-3.02631e-05	0.00158801	Manes.18G029100.1			#N/A	AT1G75100.1	JAC1	J-domain protein required for chloroplast accumulation response 1
Manes.03G173800	9.45747e-07	-2.10069	-3.00346e-05	0.000113262	Manes.03G173800.1			#N/A	AT3G22810.1		Plant protein of unknown function (DUF828) with plant pleckstrin homology-like region
Manes.17G018000	8.05623e-05	-2.23501	-2.84849e-05	0.00427161	Manes.17G018000.1			#N/A	AT4G17030.1	AT-EXPR,ATEXLB1,ATEXPR1,ATHEXP BETA 3.1,EXLB1,EXPR	expansin-like B1
Manes.11G145500	2.36684e-06	-2.96814	-2.76281e-05	0.000247417	Manes.11G145500.1			#N/A	AT5G60680.1		Protein of unknown function, DUF584
Manes.01G012300	0.000119329	-2.01854	-2.74404e-05	0.00586906	Manes.01G012300.1			#N/A	AT3G25882.1	NIMIN-2	NIM1-interacting 2
Manes.16G089000	3.02487e-06	-3.07547	-2.6742e-05	0.000300965	Manes.16G089000.1	3.1.1.11	GO:GO:0004857,GO:GO:0042545,GO:GO:0030599,GO:GO:0005618	#N/A	AT3G14310.1	ATPME3,PME3	pectin methylesterase 3
Manes.12G001800	3.56417e-07	-5.97187	-2.66846e-05	5.2103e-05	Manes.12G001800.1	2.3.1.188	GO:GO:0016747	#N/A	AT1G65450.1		HXXXD-type acyl-transferase family protein
Manes.16G076700	8.88178e-16	-2.68846	-2.6322e-05	1.3971e-12	Manes.16G076700.1		GO:GO:0046872	#N/A	AT4G29190.1		Zinc finger C-x8-C-x5-C-x3-H type family protein
Manes.02G163700	0	-3.724	-2.59264e-05	0	Manes.02G163700.1	1.14.13.122	GO:GO:0055114,GO:GO:0010277,GO:GO:0051537,GO:GO:0016491	#N/A	AT1G44446.1	ATCAO,CAO,CH1	Pheophorbide a oxygenase family protein with Rieske [2Fe-2S] domain
Manes.13G000900	3.09431e-06	-2.76737	-2.58322e-05	0.00030695	Manes.13G000900.1	2.3.1.188	GO:GO:0016747	#N/A	AT1G65450.1		HXXXD-type acyl-transferase family protein
Manes.17G097400	3.11475e-12	-6.73806	-2.54338e-05	2.23673e-09	Manes.17G097400.1	6.2.1.3	GO:GO:0008152,GO:GO:0003824	#N/A	AT1G49430.1	LACS2,LRD2	long-chain acyl-CoA synthetase 2
Manes.01G161800	6.31775e-06	-2.99933	-2.52601e-05	0.000542063	Manes.01G161800.1		GO:GO:0055085,GO:GO:0016021	#N/A	AT3G51860.1	ATCAX3,ATHCX1,CAX1-LIKE,CAX3	cation exchanger 3
Manes.16G117200	2.6513e-06	-2.27666	-2.44517e-05	0.00026938	Manes.16G117200.1	1.2.1.3	GO:GO:0055114,GO:GO:0016491,GO:GO:0008152	#N/A	AT3G24503.1	ALDH1A,ALDH2C4,REF1	aldehyde dehydrogenase 2C4
Manes.03G139000	4.53094e-08	-2.56242	-2.43409e-05	9.53316e-06	Manes.03G139000.1	2.3.1.30	GO:GO:0009001,GO:GO:0006535,GO:GO:0005737	#N/A	AT3G13110.1	ATSERAT2;2,SAT-1,SAT-A,SAT-M,SAT3,SERAT2;2	serine acetyltransferase 2;2
Manes.03G019700	6.95088e-12	-2.985	-2.39636e-05	4.41995e-09	Manes.03G019700.1			#N/A	AT3G13227.1		serine-rich protein-related
Manes.S012800	5.15143e-14	-2.70089	-2.395e-05	6.07741e-11	Manes.S012800.1		GO:GO:0055085,GO:GO:0016021	#N/A	AT5G47560.1	ATSDAT,ATTDT,TDT	tonoplast dicarboxylate transporter
Manes.06G003700	1.83322e-08	-2.37081	-2.37072e-05	4.3566e-06	Manes.06G003700.1	2.7.11.1	GO:GO:0006468,GO:GO:0005524,GO:GO:0004672	#N/A	AT1G48480.1	RKL1	receptor-like kinase 1
Manes.15G048700	6.08907e-16	-4.10404	-2.28335e-05	1.05863e-12	Manes.15G048700.1	4.2.2.2		#N/A	AT4G13710.2		Pectin lyase-like superfamily protein
Manes.05G009800	5.35141e-06	-17.526	-2.27438e-05	0.000479541	Manes.05G009800.1			#N/A
Manes.03G160100	5.46664e-05	-2.13731	-2.24148e-05	0.00317363	Manes.03G160100.1			#N/A	AT2G05620.1	PGR5	proton gradient regulation 5
Manes.15G149000	1.10919e-07	-3.17246	-2.23225e-05	2.01318e-05	Manes.15G149000.1		GO:GO:0016021,GO:GO:0016020	#N/A	AT3G01550.1	ATPPT2,PPT2	phosphoenolpyruvate (pep)/phosphate translocator 2
Manes.01G112600	5.83909e-07	-2.66283	-2.21359e-05	7.68457e-05	Manes.01G112600.1			#N/A	AT3G18280.1		Bifunctional inhibitor/lipid-transfer protein/seed storage 2S albumin superfamily protein
Manes.01G151800	1.26979e-13	-5.25505	-2.21228e-05	1.31078e-10	Manes.01G151800.1	2.8.1.1		#N/A	AT4G35770.1	ATSEN1,DIN1,SEN1	Rhodanese/Cell cycle control phosphatase superfamily protein
Manes.03G166500	3.46757e-07	-2.28995	-2.20684e-05	5.13651e-05	Manes.03G166500.1			#N/A	AT5G55630.1	ATKCO1,ATTPK1,KCO1,TPK1	Outward rectifying potassium channel protein
Manes.06G160800	1.27769e-05	-2.08267	-2.17894e-05	0.000997773	Manes.06G160800.1			#N/A	AT5G25610.1	ATRD22,RD22	BURP domain-containing protein
Manes.11G105100	3.09094e-10	-2.83386	-2.15693e-05	1.36137e-07	Manes.11G105100.1	3.2.1.58	GO:GO:0005975,GO:GO:0004553	#N/A	AT5G20950.1		Glycosyl hydrolase family protein
Manes.02G007900	7.31046e-09	-2.20817	-2.11193e-05	2.08178e-06	Manes.02G007900.1		GO:GO:0045454,GO:GO:0015035,GO:GO:0009055	#N/A	AT1G64500.1		Glutaredoxin family protein
Manes.14G056400	1.97841e-07	-3.89154	-2.06104e-05	3.25139e-05	Manes.14G056400.1	4.2.2.2		#N/A	AT1G67750.1		Pectate lyase family protein
Manes.09G102800	6.52747e-10	-2.55946	-2.03642e-05	2.59785e-07	Manes.09G102800.1	2.3.1.99,2.3.1.133	GO:GO:0016747	#N/A	AT5G01210.1		HXXXD-type acyl-transferase family protein
Manes.13G032400	4.16923e-08	-3.1119	-2.03635e-05	9.00144e-06	Manes.13G032400.1	1.14.11.20	GO:GO:0055114,GO:GO:0016491	#N/A	AT1G06620.1		2-oxoglutarate (2OG) and Fe(II)-dependent oxygenase superfamily protein
Manes.07G050300	3.28554e-06	-3.87645	-2.02608e-05	0.000320151	Manes.07G050300.1			#N/A	AT2G14580.1	ATPRB1,PRB1	basic pathogenesis-related protein 1
Manes.11G092200	5.72804e-09	-2.14934	-2.0062e-05	1.70463e-06	Manes.11G092200.1	2.5.1.21		#N/A	AT4G34640.1	ERG9,SQS1	squalene synthase 1
Manes.17G081100	9.51213e-05	-2.03112	-1.96299e-05	0.00488422	Manes.17G081100.1	3.1.1.11	GO:GO:0004857,GO:GO:0042545,GO:GO:0030599,GO:GO:0005618	#N/A	AT1G23200.1		Plant invertase/pectin methylesterase inhibitor superfamily
Manes.08G153000	0.000127654	-3.49838	-1.93512e-05	0.00616491	Manes.08G153000.1		GO:GO:0055085,GO:GO:0016021	#N/A	AT5G17860.1	CAX7	calcium exchanger 7
Manes.02G066900	2.57623e-07	-2.0856	-1.89524e-05	4.01417e-05	Manes.02G066900.1	3.4.21.105	GO:GO:0016021,GO:GO:0004252,GO:GO:0006508	#N/A	AT5G38510.2		Rhomboid-related intramembrane serine protease family protein
Manes.02G194900	3.84678e-09	-3.13215	-1.88758e-05	1.18758e-06	Manes.02G194900.1			#N/A	AT4G09350.1		Chaperone DnaJ-domain superfamily protein
Manes.15G094200	1.76705e-21	-7.83274	-1.86084e-05	1.45927e-17	Manes.15G094200.1		GO:GO:0048544	#N/A	AT1G78860.1		D-mannose binding lectin protein with Apple-like carbohydrate-binding domain
Manes.02G126600	3.42982e-06	-3.43309	-1.80604e-05	0.00033225	Manes.02G126600.1			#N/A	AT5G02020.1
Manes.14G013200	1.67437e-15	-2.92036	-1.77756e-05	2.51407e-12	Manes.14G013200.1	3.5.1.98	GO:GO:0005515	#N/A	AT3G20820.1		Leucine-rich repeat (LRR) family protein
Manes.15G115100	3.03244e-07	-2.42677	-1.75997e-05	4.63753e-05	Manes.15G115100.1		GO:GO:0005515	#N/A	AT3G19850.1		Phototropic-responsive NPH3 family protein
Manes.01G012000	1.18844e-07	-3.67005	-1.74908e-05	2.13358e-05	Manes.01G012000.1		GO:GO:0008270,GO:GO:0005622,GO:GO:0005515	#N/A	AT1G25440.1		B-box type zinc finger protein with CCT domain
Manes.11G069400	9.25188e-07	-2.06256	-1.70482e-05	0.000112359	Manes.11G069400.1			#N/A	AT2G24100.1
Manes.16G063600	2.97578e-08	-2.17182	-1.68536e-05	6.77924e-06	Manes.16G063600.1	1.3.3.8	GO:GO:0055114,GO:GO:0050660,GO:GO:0016491	#N/A	AT4G20800.1		FAD-binding Berberine family protein
Manes.01G034500	1.55482e-16	-6.23424	-1.63307e-05	3.03319e-13	Manes.01G034500.1			#N/A	AT1G69530.2	AT-EXP1,ATEXP1,ATEXPA1,ATHEXP ALPHA 1.2,EXP1,EXPA1	expansin A1
Manes.12G087200	2.47505e-18	-4.41885	-1.62841e-05	1.16798e-14	Manes.12G087200.1			#N/A	AT4G03400.1	DFL2,GH3-10	Auxin-responsive GH3 family protein
Manes.08G139300	0.000167904	-2.28825	-1.62326e-05	0.00766072	Manes.08G139300.1			#N/A	AT1G07090.1	LSH6	Protein of unknown function (DUF640)
Manes.15G006300	2.64046e-09	-5.27494	-1.58639e-05	8.81034e-07	Manes.15G006300.1	3.2.1.55,3.2.1.37	GO:GO:0005975,GO:GO:0004553	#N/A	AT5G49360.1	ATBXL1,BXL1	beta-xylosidase 1
Manes.17G075400	4.01992e-07	-3.1311	-1.57269e-05	5.7237e-05	Manes.17G075400.1			#N/A	AT1G23000.1		Heavy metal transport/detoxification superfamily protein
Manes.07G110100	8.9779e-09	-4.95525	-1.5702e-05	2.45097e-06	Manes.07G110100.1	3.4.17.23		#N/A	AT3G55240.1		Plant protein 1589 of unknown function
Manes.02G177700	3.31692e-09	-3.64148	-1.56716e-05	1.05989e-06	Manes.02G177700.1			#N/A
Manes.15G122400	1.12044e-08	-2.80768	-1.54015e-05	2.93741e-06	Manes.15G122400.1	1.13.11.51		#N/A	AT1G30100.1	ATNCED5,NCED5	nine-cis-epoxycarotenoid dioxygenase 5
Manes.11G034000	6.15108e-12	-2.5026	-1.53352e-05	4.14671e-09	Manes.11G034000.1	1.1.1.40	GO:GO:0055114,GO:GO:0004471,GO:GO:0051287	#N/A	AT1G79750.1	ATNADP-ME4,NADP-ME4	NADP-malic enzyme 4
Manes.15G067000	2.99462e-05	-2.28306	-1.51065e-05	0.00199997	Manes.15G067000.1	3.2.1.39	GO:GO:0005975,GO:GO:0004553	#N/A	AT5G55180.1		O-Glycosyl hydrolases family 17 protein
Manes.S101700	0.000212366	-2.57022	-1.47058e-05	0.00917005	Manes.S101700.1			#N/A	AT5G54490.1	PBP1	pinoid-binding protein 1
Manes.09G103500	1.24554e-10	-6.87062	-1.46995e-05	5.87772e-08	Manes.09G103500.1	2.3.1.198,2.3.1.15	GO:GO:0016746,GO:GO:0008152	#N/A	AT2G38110.1	ATGPAT6,GPAT6	glycerol-3-phosphate acyltransferase 6
Manes.05G203100	2.0432e-10	-2.29255	-1.46e-05	9.37403e-08	Manes.05G203100.1	2.7.11.1	GO:GO:0005515,GO:GO:0006468,GO:GO:0005524,GO:GO:0004672	#N/A	AT5G56040.2		Leucine-rich receptor-like protein kinase family protein
Manes.16G117700	9.57359e-06	-6.48144	-1.44077e-05	0.000784725	Manes.16G117700.1			#N/A	AT2G25625.2
Manes.11G106100	2.23909e-06	-3.25066	-1.44024e-05	0.000237063	Manes.11G106100.1	3.2.1.14	GO:GO:0008061,GO:GO:0016998,GO:GO:0006032,GO:GO:0004568	#N/A	AT3G12500.1	ATHCHIB,B-CHI,CHI-B,HCHIB,PR-3,PR3	basic chitinase
Manes.13G135300	3.74168e-06	-2.02804	-1.43878e-05	0.000358258	Manes.13G135300.1			#N/A	AT3G50770.1	CML41	calmodulin-like 41
Manes.10G008900	2.6339e-07	-2.26119	-1.43435e-05	4.06568e-05	Manes.10G008900.1	1.16.3.1	GO:GO:0008199,GO:GO:0006879,GO:GO:0006826	#N/A	AT2G40300.1	ATFER4,FER4	ferritin 4
Manes.14G089200	1.13854e-09	-2.62105	-1.404e-05	4.17883e-07	Manes.14G089200.1			#N/A	AT2G03810.3		18S pre-ribosomal assembly protein gar2-related
Manes.15G034900	6.09259e-18	-6.18045	-1.36615e-05	2.51571e-14	Manes.15G034900.1	2.3.1.199,2.3.1.119	GO:GO:0016747,GO:GO:0008610,GO:GO:0016020,GO:GO:0006633	#N/A	AT2G26640.1	KCS11	3-ketoacyl-CoA synthase 11
Manes.03G063300	3.63419e-08	-2.77189	-1.34456e-05	8.00215e-06	Manes.03G063300.1	1.11.1.7	GO:GO:0055114,GO:GO:0020037,GO:GO:0006979,GO:GO:0004601	#N/A	AT2G37130.1		Peroxidase superfamily protein
Manes.06G091600	8.45113e-10	-3.26646	-1.32157e-05	3.24612e-07	Manes.06G091600.1		GO:GO:0006355,GO:GO:0003677	#N/A	AT3G47500.1	CDF3	cycling DOF factor 3
Manes.13G027600	1.10211e-16	-4.39457	-1.31397e-05	2.48354e-13	Manes.13G027600.1		GO:GO:0005515	#N/A	AT1G23390.1		Kelch repeat-containing F-box family protein
Manes.06G006500	1.11479e-06	-2.44252	-1.28898e-05	0.000130585	Manes.06G006500.1		GO:GO:0055114,GO:GO:0020037,GO:GO:0016705,GO:GO:0005506	#N/A	AT2G23180.1	CYP96A1	cytochrome P450, family 96, subfamily A, polypeptide 1
Manes.S001800	8.28739e-08	-2.2486	-1.28807e-05	1.56433e-05	Manes.S001800.1	3.2.1.4	GO:GO:0030246,GO:GO:0005975,GO:GO:0004553	#N/A	AT1G64390.1	AtGH9C2,GH9C2	glycosyl hydrolase 9C2
Manes.09G004900	2.50669e-06	-2.29812	-1.28706e-05	0.000259572	Manes.09G004900.1			#N/A	AT3G56710.1	SIB1	sigma factor binding protein 1
Manes.07G027000	0.000180895	-2.32155	-1.28174e-05	0.00816322	Manes.07G027000.1	3.2.1.21	GO:GO:0005975,GO:GO:0004553	#N/A	AT5G42260.1	BGLU12	beta glucosidase 12
Manes.02G036600	2.12324e-10	-3.99521	-1.26304e-05	9.60781e-08	Manes.02G036600.1		GO:GO:0043565,GO:GO:0006355,GO:GO:0003700	#N/A	AT2G30590.1	WRKY21	WRKY DNA-binding protein 21
Manes.05G103100	5.36368e-08	-2.25976	-1.24492e-05	1.07381e-05	Manes.05G103100.1		GO:GO:0006355,GO:GO:0003677	#N/A	AT5G39660.2	CDF2	cycling DOF factor 2
Manes.16G106100	6.77843e-07	-2.13962	-1.22808e-05	8.64525e-05	Manes.16G106100.1	3.4.14.10	GO:GO:0006508,GO:GO:0004252	#N/A	AT1G04110.1	SDD1	Subtilase family protein
Manes.05G131900	4.0713e-07	-3.67313	-1.22357e-05	5.754e-05	Manes.05G131900.1			#N/A	AT1G21500.1
Manes.15G143500	4.438e-11	-3.0514	-1.20617e-05	2.32699e-08	Manes.15G143500.1			#N/A	AT1G49560.1		Homeodomain-like superfamily protein
Manes.05G041900	3.3206e-08	-3.15397	-1.18323e-05	7.3617e-06	Manes.05G041900.1		GO:GO:0006355,GO:GO:0005634,GO:GO:0003700,GO:GO:0046983,GO:GO:0003677	#N/A	AT2G45660.1	AGL20,ATSOC1,SOC1	AGAMOUS-like 20
Manes.07G034500	5.59975e-05	-2.17047	-1.18081e-05	0.00323952	Manes.07G034500.1	3.6.3.36	GO:GO:0016887,GO:GO:0005524,GO:GO:0016020	#N/A	AT1G17840.1	ABCG11,ATWBC11,COF1,DSO,WBC11	white-brown complex homolog protein 11
Manes.01G097500	6.32589e-07	-2.12412	-1.18011e-05	8.2269e-05	Manes.01G097500.1	6.4.1.2		#N/A	AT5G15530.1	BCCP2,CAC1-B	biotin carboxyl carrier protein 2
Manes.12G103500	3.06402e-09	-2.27306	-1.16428e-05	1.00212e-06	Manes.12G103500.1			#N/A	AT5G67070.1	RALFL34	ralf-like 34
Manes.06G101400	3.82023e-11	-2.49815	-1.1498e-05	2.03538e-08	Manes.06G101400.1		GO:GO:0006950,GO:GO:0005516	#N/A	AT5G62570.2		Calmodulin binding protein-like
Manes.02G177900	1.86225e-06	-2.41348	-1.14211e-05	0.000203022	Manes.02G177900.1	4.1.1.22	GO:GO:0030170,GO:GO:0019752,GO:GO:0016831	#N/A	AT1G43710.1	emb1075	Pyridoxal phosphate (PLP)-dependent transferases superfamily protein
Manes.06G133300	8.7172e-06	-2.09951	-1.07394e-05	0.000723506	Manes.06G133300.1	2.7.11.1	GO:GO:0005515,GO:GO:0006468,GO:GO:0005524,GO:GO:0004672	#N/A	AT5G61480.1	PXY	Leucine-rich repeat protein kinase family protein
Manes.07G037600	5.0739e-05	-2.07829	-1.05802e-05	0.00303634	Manes.07G037600.1	1.14.11.9	GO:GO:0055114,GO:GO:0016491	#N/A	AT2G36690.1		2-oxoglutarate (2OG) and Fe(II)-dependent oxygenase superfamily protein
Manes.05G087900	8.13018e-09	-2.65593	-1.04823e-05	2.23804e-06	Manes.05G087900.1	2.4.1.15,3.1.3.12	GO:GO:0005992,GO:GO:0003824	#N/A	AT1G23870.1	ATTPS9,TPS9	trehalose-phosphatase/synthase 9
Manes.05G132600	2.10197e-06	-2.75983	-1.03619e-05	0.000226828	Manes.05G132600.1			#N/A	AT3G18280.1		Bifunctional inhibitor/lipid-transfer protein/seed storage 2S albumin superfamily protein
Manes.S064700	1.32133e-06	-2.00193	-1.0268e-05	0.000151553	Manes.S064700.1	2.4.2.39,2.4.1.168		#N/A	AT3G28180.1	ATCSLC04,ATCSLC4,CSLC04,CSLC4	Cellulose-synthase-like C4
Manes.04G057100	1.25517e-08	-2.24545	-1.02068e-05	3.1894e-06	Manes.04G057100.1	1.2.3.1	GO:GO:0055114,GO:GO:0016491	#N/A	AT2G27150.1	AAO3,AOdelta,At-AO3,AtAAO3	abscisic aldehyde oxidase 3
Manes.16G031700	0.000225653	-2.47606	-1.001e-05	0.00961806	Manes.16G031700.1			#N/A	AT2G33850.1
Manes.08G024900	5.26196e-05	-2.35794	-9.97342e-06	0.00307643	Manes.08G024900.1			#N/A	AT3G52740.1
Manes.01G177600	2.7102e-05	-14.3874	-9.79206e-06	0.00184971	Manes.01G177600.1			#N/A
Manes.06G059100	1.30059e-07	-2.2344	-9.6865e-06	2.29745e-05	Manes.06G059100.1	1.3.3.8	GO:GO:0055114,GO:GO:0050660,GO:GO:0016491	#N/A	AT1G30760.1		FAD-binding Berberine family protein
Manes.16G044700	1.95072e-06	-2.08192	-9.57711e-06	0.000211968	Manes.16G044700.1	2.7.11.1	GO:GO:0005515,GO:GO:0006468,GO:GO:0005524,GO:GO:0004672	#N/A	AT3G14840.2		Leucine-rich repeat transmembrane protein kinase
Manes.13G149000	4.10872e-07	-2.06101	-9.41362e-06	5.77546e-05	Manes.13G149000.1		GO:GO:0046983,GO:GO:0008171	#N/A	AT4G35160.1		O-methyltransferase family protein
Manes.15G166900	0.00011958	-2.08473	-9.24951e-06	0.00586938	Manes.15G166900.1			#N/A	AT5G62960.1
Manes.07G004200	6.99693e-13	-4.03538	-8.99269e-06	6.08236e-10	Manes.07G004200.1	3.2.1.15	GO:GO:0005515	#N/A	AT3G12610.1	DRT100	Leucine-rich repeat (LRR) family protein
Manes.05G151600	2.48717e-07	-4.1546	-8.95559e-06	3.91232e-05	Manes.05G151600.1	1.1.3.9		#N/A	AT1G19900.1		glyoxal oxidase-related protein
Manes.11G093400	1.49509e-06	-2.39518	-8.95492e-06	0.000168558	Manes.11G093400.1		GO:GO:0009733	#N/A	AT1G75580.1		SAUR-like auxin-responsive protein family
Manes.16G021700	3.0472e-07	-2.45786	-8.87097e-06	4.63863e-05	Manes.16G021700.1			#N/A	AT1G61260.1		Protein of unknown function (DUF761)
Manes.11G003300	7.30189e-06	-3.64857	-8.62045e-06	0.000613749	Manes.11G003300.1	2.1.1.68	GO:GO:0046983,GO:GO:0008171	#N/A	AT5G54160.1	ATOMT1,OMT1	O-methyltransferase 1
Manes.12G028400	5.40884e-07	-2.2149	-8.36197e-06	7.2272e-05	Manes.12G028400.1	4.2.1.1	GO:GO:0008270,GO:GO:0004089	#N/A	AT1G23730.1	ATBCA3,BCA3	beta carbonic anhydrase 3
Manes.09G019600	5.54308e-06	-3.04338	-8.28557e-06	0.000492216	Manes.09G019600.1		GO:GO:0016887,GO:GO:0005524,GO:GO:0016020	#N/A	AT3G21090.1		ABC-2 type transporter family protein
Manes.13G139100	0.000183224	-2.4377	-8.20376e-06	0.00824585	Manes.13G139100.1			#N/A	AT2G42570.1	TBL39	TRICHOME BIREFRINGENCE-LIKE 39
Manes.01G142200	4.27861e-08	-2.68896	-7.97912e-06	9.11841e-06	Manes.01G142200.1	2.7.11.1	GO:GO:0005515	#N/A	AT2G33170.1		Leucine-rich repeat receptor-like protein kinase family protein
Manes.07G140700	8.66303e-11	-3.27385	-7.79287e-06	4.20832e-08	Manes.07G140700.1			#N/A	AT2G40610.1	ATEXP8,ATEXPA8,ATHEXP ALPHA 1.11,EXP8,EXPA8	expansin A8
Manes.05G066900	6.34841e-05	-2.66952	-7.77998e-06	0.00357252	Manes.05G066900.1	1.8.1.9	GO:GO:0045454,GO:GO:0015035,GO:GO:0009055	#N/A	AT3G62950.1		Thioredoxin superfamily protein
Manes.06G096700	0.000163526	-2.02824	-7.74948e-06	0.00752335	Manes.06G096700.1	1.1.1.223,1.1.1.243		#N/A	AT2G47140.1		NAD(P)-binding Rossmann-fold superfamily protein
Manes.02G051100	1.34378e-06	-2.29934	-7.6762e-06	0.00015254	Manes.02G051100.1		GO:GO:0055085,GO:GO:0016020,GO:GO:0006811,GO:GO:0005216	#N/A	AT5G15410.1	ATCNGC2,CNGC2,DND1	Cyclic nucleotide-regulated ion channel family protein
Manes.04G057200	3.65628e-09	-2.46934	-7.67223e-06	1.13941e-06	Manes.04G057200.1	1.2.3.1	GO:GO:0055114,GO:GO:0046872,GO:GO:0016491	#N/A	AT5G20960.2	AAO1,AO1,AOalpha,AT-AO1,ATAO,AtAO1	aldehyde oxidase 1
Manes.08G031100	1.33858e-11	-3.17654	-7.53679e-06	8.18838e-09	Manes.08G031100.1			#N/A	AT5G04820.1	ATOFP13,OFP13	ovate family protein 13
Manes.01G209600	2.45452e-05	-2.04678	-7.50425e-06	0.00169979	Manes.01G209600.1			#N/A	AT3G63088.1	DVL14,RTFL14	ROTUNDIFOLIA like 14
Manes.05G042500	4.29554e-05	-2.34219	-7.43636e-06	0.00262768	Manes.05G042500.1	1.1.1.79,1.1.1.81	GO:GO:0055114,GO:GO:0004616,GO:GO:0051287,GO:GO:0016616,GO:GO:0008152	#N/A	AT2G45630.2		D-isomer specific 2-hydroxyacid dehydrogenase family protein
Manes.11G163300	7.85258e-18	-6.21349	-7.40564e-06	2.88216e-14	Manes.11G163300.1			#N/A	AT2G27385.1		Pollen Ole e 1 allergen and extensin family protein
Manes.15G078900	6.27773e-12	-4.27013	-7.23102e-06	4.14745e-09	Manes.15G078900.1	4.2.3.75	GO:GO:0016829,GO:GO:0010333,GO:GO:0008152,GO:GO:0000287	#N/A	AT5G23960.2	ATTPS21,TPS21	terpene synthase 21
Manes.12G019100	1.12095e-20	-6.36628	-7.17538e-06	7.40564e-17	Manes.12G019100.1	4.2.2.2		#N/A	AT1G67750.1		Pectate lyase family protein
Manes.01G191500	2.09679e-07	-2.54581	-7.06715e-06	3.39526e-05	Manes.01G191500.1		GO:GO:0043565,GO:GO:0006355,GO:GO:0003700,GO:GO:0003677	#N/A	AT3G01470.1	ATHB-1,ATHB1,HAT5,HB-1,HD-ZIP-1	homeobox 1
Manes.01G138100	0.000144174	-2.07792	-6.93154e-06	0.00675182	Manes.01G138100.1	3.2.1.78	GO:GO:0005975,GO:GO:0004553	#N/A	AT5G66460.1		Glycosyl hydrolase superfamily protein
Manes.09G145900	1.1312e-09	-8.15741	-6.90239e-06	4.17883e-07	Manes.09G145900.1	3.1.1.3	GO:GO:0016788	#N/A	AT5G33370.1		GDSL-like Lipase/Acylhydrolase superfamily protein
Manes.02G174100	1.34242e-06	-2.47364	-6.7641e-06	0.00015254	Manes.02G174100.1			#N/A	AT1G21460.1		Nodulin MtN3 family protein
Manes.05G127000	1.40621e-10	-7.84733	-6.74619e-06	6.54245e-08	Manes.05G127000.1	3.4.22.6	GO:GO:0008234,GO:GO:0006508	#N/A	AT1G20850.1	XCP2	xylem cysteine peptidase 2
Manes.06G006600	0.000104084	-2.30529	-6.73059e-06	0.00526525	Manes.06G006600.1		GO:GO:0055114,GO:GO:0020037,GO:GO:0016705,GO:GO:0005506	#N/A	AT2G23180.1	CYP96A1	cytochrome P450, family 96, subfamily A, polypeptide 1
Manes.05G145200	3.65247e-05	-2.28745	-6.69635e-06	0.00234203	Manes.05G145200.1	3.6.3.44	GO:GO:0016887,GO:GO:0005524,GO:GO:0055085,GO:GO:0042626,GO:GO:0016021,GO:GO:0006810	#N/A	AT1G27940.1	PGP13	P-glycoprotein 13
Manes.12G076000	2.77258e-05	-3.79125	-6.5514e-06	0.00187677	Manes.12G076000.1	4.1.3.1	GO:GO:0019752,GO:GO:0004451	#N/A	AT3G21720.1	ICL	isocitrate lyase
Manes.S096400	3.34524e-13	-12.8099	-6.53036e-06	3.15724e-10	Manes.S096400.1		GO:GO:0055114,GO:GO:0020037,GO:GO:0016705,GO:GO:0005506	#N/A	AT4G31940.1	CYP82C4	cytochrome P450, family 82, subfamily C, polypeptide 4
Manes.05G134900	8.59408e-13	-3.5376	-6.50588e-06	7.0972e-10	Manes.05G134900.1			#N/A	AT1G42430.1
Manes.12G099300	0.000215198	-2.47705	-6.44554e-06	0.00926812	Manes.12G099300.1			#N/A	AT3G50770.1	CML41	calmodulin-like 41
Manes.14G101700	9.22814e-06	-2.66193	-6.27391e-06	0.000762083	Manes.14G101700.1	3.2.1.177,3.2.1.55,3.2.1.37	GO:GO:0005975,GO:GO:0004553	#N/A	AT1G68560.1	ATXYL1,TRG1,XYL1	alpha-xylosidase 1
Manes.08G004900	5.36749e-10	-3.12127	-6.15824e-06	2.2163e-07	Manes.08G004900.1			#N/A	AT2G42760.1
Manes.06G160500	1.26739e-05	-2.21963	-6.13441e-06	0.000992081	Manes.06G160500.1			#N/A	AT5G25610.1	ATRD22,RD22	BURP domain-containing protein
Manes.12G042000	0.000142152	-2.60384	-6.1301e-06	0.00670551	Manes.12G042000.1			#N/A	AT3G24750.1
Manes.15G081100	0.000148163	-2.65774	-6.11602e-06	0.00690304	Manes.15G081100.1			#N/A	AT4G27280.1		Calcium-binding EF-hand family protein
Manes.15G067100	1.75462e-09	-2.87702	-5.9075e-06	5.9753e-07	Manes.15G067100.1		GO:GO:0008270,GO:GO:0005622	#N/A	AT4G38960.1		B-box type zinc finger family protein
Manes.13G033400	3.71468e-07	-2.66171	-5.87476e-06	5.40559e-05	Manes.13G033400.1	3.6.3.27	GO:GO:0055085,GO:GO:0016021	#N/A	AT3G54700.1	PHT1;7	phosphate transporter 1;7
Manes.08G081200	2.52824e-06	-3.26899	-5.85058e-06	0.000260985	Manes.08G081200.1			#N/A	AT5G02180.1		Transmembrane amino acid transporter family protein
Manes.01G013700	1.01303e-05	-2.32926	-5.67471e-06	0.000828302	Manes.01G013700.1		GO:GO:0055114,GO:GO:0020037,GO:GO:0016705,GO:GO:0005506	#N/A	AT3G26330.1	CYP71B37	cytochrome P450, family 71, subfamily B, polypeptide 37
Manes.09G185600	3.32424e-06	-2.73128	-5.54643e-06	0.000322969	Manes.09G185600.1	2.7.11.1,2.7.10.1	GO:GO:0005515	#N/A	AT5G21090.1		Leucine-rich repeat (LRR) family protein
Manes.01G255400	6.54672e-05	-2.11496	-5.54638e-06	0.00363458	Manes.01G255400.1	4.4.1.9	GO:GO:0050017,GO:GO:0019499,GO:GO:0005739,GO:GO:0004124	#N/A	AT3G61440.1	ARATH;BSAS3;1,ATCYSC1,CYSC1	cysteine synthase C1
Manes.15G140300	3.6149e-11	-3.92355	-5.50186e-06	1.95756e-08	Manes.15G140300.1			#N/A	AT2G37870.1		Bifunctional inhibitor/lipid-transfer protein/seed storage 2S albumin superfamily protein
Manes.16G102400	6.03998e-06	-2.74641	-5.47285e-06	0.000525803	Manes.16G102400.1	3.2.1.23	GO:GO:0030246,GO:GO:0005975,GO:GO:0004553	#N/A	AT3G13750.1	BGAL1	beta galactosidase 1
Manes.14G097600	2.48838e-06	-2.51356	-5.41535e-06	0.000258486	Manes.14G097600.1			#N/A	AT1G13245.1	DVL4,RTFL17	ROTUNDIFOLIA like 17
Manes.05G082700	3.17417e-09	-3.30437	-5.3739e-06	1.02796e-06	Manes.05G082700.1			#N/A	AT3G63430.1
Manes.11G135300	2.954e-05	-2.32003	-5.34676e-06	0.0019793	Manes.11G135300.1		GO:GO:0045735	#N/A	AT2G28680.1		RmlC-like cupins superfamily protein
Manes.01G267200	1.60357e-08	-2.81127	-5.21365e-06	3.92377e-06	Manes.01G267200.1	3.4.21.25	GO:GO:0006508,GO:GO:0004252	#N/A	AT2G04160.1	AIR3	Subtilisin-like serine endopeptidase family protein
Manes.12G110600	8.58114e-07	-4.54083	-5.19404e-06	0.000105769	Manes.12G110600.1			#N/A	AT5G67420.1	ASL39,LBD37	LOB domain-containing protein 37
Manes.01G084500	1.13099e-14	-8.2346	-5.15054e-06	1.4944e-11	Manes.01G084500.1		GO:GO:0043565,GO:GO:0006355,GO:GO:0003700,GO:GO:0003677,GO:GO:0005634	#N/A	AT4G16780.1	ATHB-2,ATHB2,HAT4,HB-2	homeobox protein 2
Manes.03G112200	3.88211e-05	-2.41241	-5.06995e-06	0.00244262	Manes.03G112200.1	6.2.1.26	GO:GO:0008152,GO:GO:0003824	#N/A	AT1G30520.1	AAE14	acyl-activating enzyme 14
Manes.16G007100	6.1511e-06	-2.71499	-5.04752e-06	0.000531909	Manes.16G007100.1			#N/A	AT1G01380.1	ETC1	Homeodomain-like superfamily protein
Manes.11G057500	3.90575e-05	-2.84558	-5.03648e-06	0.00245282	Manes.11G057500.1	2.4.2.7	GO:GO:0009116	#N/A	AT1G80050.1	APT2,ATAPT2,PHT1.1	adenine phosphoribosyl transferase 2
Manes.14G132700	4.94119e-07	-5.08309	-4.96979e-06	6.77272e-05	Manes.14G132700.1		GO:GO:0006355,GO:GO:0003700	#N/A	AT1G15360.1	SHN1,WIN1	Integrase-type DNA-binding superfamily protein
Manes.16G025700	0.000142166	-2.46618	-4.95787e-06	0.00670551	Manes.16G025700.1			#N/A	AT4G27450.1		Aluminium induced protein with YGL and LRDR motifs
Manes.07G067000	6.70779e-07	-3.02364	-4.87972e-06	8.62173e-05	Manes.07G067000.1			#N/A	AT4G06744.1		Leucine-rich repeat (LRR) family protein
Manes.03G121500	3.11491e-07	-3.22485	-4.72869e-06	4.71995e-05	Manes.03G121500.1			#N/A	AT5G54630.1		zinc finger protein-related
Manes.08G134500	0.000147912	-2.41765	-4.70127e-06	0.00690112	Manes.08G134500.1		GO:GO:0043565,GO:GO:0006355,GO:GO:0003700	#N/A	AT5G28770.2	AtbZIP63,BZO2H3	bZIP transcription factor family protein
Manes.01G090700	1.6892e-06	-2.76122	-4.69722e-06	0.000187246	Manes.01G090700.1			#N/A	AT3G28910.1	ATMYB30,MYB30	myb domain protein 30
Manes.01G236500	5.8696e-06	-4.41662	-4.67635e-06	0.000514298	Manes.01G236500.1			#N/A	AT3G62020.1	GLP10	germin-like protein 10
Manes.05G069300	2.55057e-06	-3.43819	-4.64822e-06	0.000261655	Manes.05G069300.1		GO:GO:0007165	#N/A	AT4G03100.1		Rho GTPase activating protein with PAK-box/P21-Rho-binding domain
Manes.02G074700	2.95573e-06	-2.9781	-4.5659e-06	0.000295465	Manes.02G074700.1			#N/A	AT1G23040.1		hydroxyproline-rich glycoprotein family protein
Manes.12G060000	4.75408e-08	-5.75134	-4.43363e-06	9.83983e-06	Manes.12G060000.1	5.2.1.8		#N/A	AT3G60370.1		FKBP-like peptidyl-prolyl cis-trans isomerase family protein
Manes.05G022500	0.000123047	-2.00618	-4.43278e-06	0.00599498	Manes.05G022500.1	3.4.23.12	GO:GO:0006508,GO:GO:0004190	#N/A	AT1G01300.1		Eukaryotic aspartyl protease family protein
Manes.06G162400	0.000118391	-2.28943	-4.41933e-06	0.00583701	Manes.06G162400.1	3.6.3.44	GO:GO:0016887,GO:GO:0005524,GO:GO:0016020	#N/A	AT3G21090.1		ABC-2 type transporter family protein
Manes.14G147000	0.00017057	-2.00382	-4.33168e-06	0.00775026	Manes.14G147000.1			#N/A	AT2G18660.1	PNP-A	plant natriuretic peptide A
Manes.16G026100	1.71211e-06	-2.7735	-4.31245e-06	0.00018852	Manes.16G026100.1		GO:GO:0016021	#N/A	AT2G20740.1		Tetraspanin family protein
Manes.13G082200	1.50484e-06	-2.29306	-4.30681e-06	0.000169079	Manes.13G082200.1		GO:GO:0016021,GO:GO:0016020,GO:GO:0022857	#N/A	AT5G64700.1		nodulin MtN21 /EamA-like transporter family protein
Manes.03G100300	4.12952e-06	-3.23785	-4.30499e-06	0.000389744	Manes.03G100300.1			#N/A	AT1G78780.2		pathogenesis-related family protein
Manes.04G005400	3.89376e-10	-6.45225	-4.19627e-06	1.64901e-07	Manes.04G005400.1	1.2.1.84	GO:GO:0080019	#N/A	AT4G33790.1	CER4,FAR3,G7	Jojoba acyl CoA reductase-related male sterility protein
Manes.05G139400	0.000124589	-57.64	-4.11375e-06	0.00604439	Manes.05G139400.1		GO:GO:0055114,GO:GO:0020037,GO:GO:0016705,GO:GO:0005506	#N/A	AT4G31500.1	ATR4,CYP83B1,RED1,RNT1,SUR2	cytochrome P450, family 83, subfamily B, polypeptide 1
Manes.01G178800	1.14051e-10	-4.04905	-4.07164e-06	5.46006e-08	Manes.01G178800.1			#N/A
Manes.13G030400	0.000235881	-2.64794	-3.96977e-06	0.00995127	Manes.13G030400.1			#N/A	AT1G70370.1	PG2	polygalacturonase 2
Manes.13G128300	4.10517e-05	-2.73735	-3.90764e-06	0.00253944	Manes.13G128300.1			#N/A	AT4G37180.1		Homeodomain-like superfamily protein
Manes.09G080900	7.37172e-05	-2.01814	-3.8816e-06	0.0040051	Manes.09G080900.1			#N/A	AT2G37080.1	RIP3	ROP interactive partner 3
Manes.11G113600	5.15545e-05	-2.33791	-3.8781e-06	0.00305745	Manes.11G113600.1			#N/A	AT2G43120.1		RmlC-like cupins superfamily protein
Manes.S039500	6.47024e-05	-2.90132	-3.85383e-06	0.00361644	Manes.S039500.1			#N/A	AT4G27280.1		Calcium-binding EF-hand family protein
Manes.16G084500	3.27173e-08	-3.32163	-3.83848e-06	7.30237e-06	Manes.16G084500.1		GO:GO:0016020,GO:GO:0015979,GO:GO:0009523	#N/A	AT2G06520.1	PSBX	photosystem II subunit X
Manes.04G081400	7.12956e-05	-2.18299	-3.65099e-06	0.00389918	Manes.04G081400.1		GO:GO:0009733	#N/A	AT4G38840.1		SAUR-like auxin-responsive protein family
Manes.11G155000	6.517e-05	-3.35552	-3.60029e-06	0.00363458	Manes.11G155000.1	2.3.1.138	GO:GO:0016747	#N/A	AT5G48930.1	HCT	hydroxycinnamoyl-CoA shikimate/quinate hydroxycinnamoyl transferase
Manes.13G117100	1.1901e-09	-3.39753	-3.56352e-06	4.30193e-07	Manes.13G117100.1	1.14.13.89	GO:GO:0055114,GO:GO:0020037,GO:GO:0016705,GO:GO:0005506	#N/A	AT4G37370.1	CYP81D8	cytochrome P450, family 81, subfamily D, polypeptide 8
Manes.06G177800	5.08411e-08	-3.44709	-3.55448e-06	1.03033e-05	Manes.06G177800.1			#N/A	AT1G78995.1
Manes.15G031500	7.94306e-05	-2.15603	-3.52397e-06	0.00423199	Manes.15G031500.1			#N/A	AT4G14770.1	ATTCX2,TCX2	TESMIN/TSO1-like CXC 2
Manes.15G144200	6.542e-05	-3.09481	-3.50552e-06	0.00363458	Manes.15G144200.1			#N/A	AT4G33960.1
Manes.04G156300	7.90383e-08	-3.25029	-3.49818e-06	1.5005e-05	Manes.04G156300.1			#N/A	AT5G06980.3
Manes.11G114700	0.000102219	-2.71224	-3.43843e-06	0.00518679	Manes.11G114700.1			#N/A	AT3G09925.1		Pollen Ole e 1 allergen and extensin family protein
Manes.17G113900	4.07988e-05	-3.71471	-3.38382e-06	0.00253563	Manes.17G113900.1			#N/A	AT3G05950.1		RmlC-like cupins superfamily protein
Manes.05G103900	1.8213e-08	-3.66994	-3.35066e-06	4.3566e-06	Manes.05G103900.1			#N/A	AT1G69530.1	AT-EXP1,ATEXP1,ATEXPA1,ATHEXP ALPHA 1.2,EXP1,EXPA1	expansin A1
Manes.02G131900	1.06063e-05	-2.26762	-3.30071e-06	0.000858723	Manes.02G131900.1			#N/A	AT2G39700.1	ATEXP4,ATEXPA4,ATHEXP ALPHA 1.6,EXPA4	expansin A4
Manes.14G048500	0.000135382	-2.87377	-3.23425e-06	0.00644393	Manes.14G048500.1	2.3.1.188	GO:GO:0016747	#N/A	AT5G41040.1		HXXXD-type acyl-transferase family protein
Manes.11G050500	2.54512e-06	-3.44051	-3.11815e-06	0.000261655	Manes.11G050500.1	1.14.11.15	GO:GO:0055114,GO:GO:0016491	#N/A	AT1G15550.1	ATGA3OX1,GA3OX1,GA4	gibberellin 3-oxidase 1
Manes.07G007600	4.65878e-05	-2.41548	-3.06197e-06	0.00280316	Manes.07G007600.1			#N/A	AT3G08030.1		Protein of unknown function, DUF642
Manes.01G243000	0.0001628	-2.0146	-2.98098e-06	0.00751084	Manes.01G243000.1		GO:GO:0005525	#N/A	AT1G01200.1	ATRAB-A3,ATRABA3,RABA3	RAB GTPase homolog A3
Manes.08G023700	5.2224e-05	-2.20743	-2.95378e-06	0.00306701	Manes.08G023700.1	3.1.1.1	GO:GO:0016788	#N/A	AT5G03610.1		GDSL-like Lipase/Acylhydrolase superfamily protein
Manes.15G015500	1.11887e-17	-17.7125	-2.92073e-06	3.35996e-14	Manes.15G015500.1	1.8.1.9	GO:GO:0045454,GO:GO:0015035,GO:GO:0009055	#N/A	AT5G18600.1		Thioredoxin superfamily protein
Manes.01G270700	4.12405e-05	-2.69172	-2.91067e-06	0.00254635	Manes.01G270700.1		GO:GO:0005634,GO:GO:0003677	#N/A	AT1G02065.1	SPL8	squamosa promoter binding protein-like 8
Manes.07G073600	4.26539e-05	-2.86255	-2.88045e-06	0.00261408	Manes.07G073600.1	3.1.1.3		#N/A	AT1G72620.1		alpha/beta-Hydrolases superfamily protein
Manes.16G034300	0.000227048	-8.65277	-2.81681e-06	0.00966504	Manes.16G034300.1	3.1.1.3	GO:GO:0016788	#N/A	AT5G45950.1		GDSL-like Lipase/Acylhydrolase superfamily protein
Manes.15G024700	3.5647e-07	-3.41027	-2.81303e-06	5.2103e-05	Manes.15G024700.1			#N/A	AT5G19190.1
Manes.10G114500	0.000156182	-2.47875	-2.78306e-06	0.00723612	Manes.10G114500.1			#N/A
Manes.10G077900	4.38699e-08	-4.13545	-2.75665e-06	9.28945e-06	Manes.10G077900.1	2.4.1.128	GO:GO:0016758,GO:GO:0008152	#N/A	AT2G15480.1	UGT73B5	UDP-glucosyl transferase 73B5
Manes.06G058200	9.35837e-05	-5.93176	-2.75157e-06	0.00481519	Manes.06G058200.1		GO:GO:0006355,GO:GO:0003700	#N/A	AT1G15360.1	SHN1,WIN1	Integrase-type DNA-binding superfamily protein
Manes.04G007600	1.84019e-07	-3.03421	-2.7417e-06	3.09125e-05	Manes.04G007600.1	3.2.2.22	GO:GO:0030598,GO:GO:0017148	#N/A
Manes.06G148700	5.69181e-06	-2.66223	-2.6701e-06	0.000504068	Manes.06G148700.1		GO:GO:0016787	#N/A	AT5G23870.2		Pectinacetylesterase family protein
Manes.16G017400	1.03464e-05	-2.48873	-2.65632e-06	0.000843883	Manes.16G017400.1		GO:GO:0016021	#N/A	AT1G61740.1		Sulfite exporter TauE/SafE family protein
Manes.16G054700	6.95781e-12	-4.96866	-2.63091e-06	4.41995e-09	Manes.16G054700.1	4.2.3.22,4.2.3.75	GO:GO:0016829,GO:GO:0010333,GO:GO:0008152,GO:GO:0000287	#N/A	AT5G23960.2	ATTPS21,TPS21	terpene synthase 21
Manes.16G117300	1.21637e-05	-5.11152	-2.61661e-06	0.000961255	Manes.16G117300.1	1.2.1.5	GO:GO:0055114,GO:GO:0016491,GO:GO:0008152	#N/A	AT3G24503.1	ALDH1A,ALDH2C4,REF1	aldehyde dehydrogenase 2C4
Manes.12G060100	9.29484e-05	-2.5872	-2.59446e-06	0.00479744	Manes.12G060100.1	5.2.1.8		#N/A	AT3G60370.1		FKBP-like peptidyl-prolyl cis-trans isomerase family protein
Manes.09G120900	6.96205e-05	-2.48305	-2.56121e-06	0.00382658	Manes.09G120900.1	1.14.14.1	GO:GO:0055114,GO:GO:0020037,GO:GO:0016705,GO:GO:0005506	#N/A	AT5G24910.1	CYP714A1	cytochrome P450, family 714, subfamily A, polypeptide 1
Manes.18G138400	0.000173846	-3.50447	-2.54068e-06	0.00786666	Manes.18G138400.1			#N/A	AT2G30300.1		Major facilitator superfamily protein
Manes.04G104100	3.93024e-06	-2.99822	-2.50123e-06	0.000374143	Manes.04G104100.1		GO:GO:0016020,GO:GO:0006810,GO:GO:0005215	#N/A	AT1G80760.1	NIP6,NIP6;1,NLM7	NOD26-like intrinsic protein 6;1
Manes.11G105200	6.605e-07	-3.40257	-2.4981e-06	8.52277e-05	Manes.11G105200.1	2.3.1.98	GO:GO:0016788	#N/A	AT5G45910.1		GDSL-like Lipase/Acylhydrolase superfamily protein
Manes.02G107100	7.5243e-06	-2.58166	-2.46231e-06	0.000630645	Manes.02G107100.1	2.1.1.274	GO:GO:0008168	#N/A	AT5G38020.1		S-adenosyl-L-methionine-dependent methyltransferases superfamily protein
Manes.13G023200	4.95238e-06	-3.21989	-2.40014e-06	0.000448197	Manes.13G023200.1			#N/A
Manes.09G033400	5.863e-07	-10.0185	-2.35715e-06	7.68541e-05	Manes.09G033400.1			#N/A	AT5G06800.1		myb-like HTH transcriptional regulator family protein
Manes.09G104500	5.80132e-05	-2.3709	-2.34725e-06	0.00333859	Manes.09G104500.1	3.2.1.3	GO:GO:2001070,GO:GO:0003824	#N/A	AT5G01260.2		Carbohydrate-binding-like fold
Manes.14G057800	1.21969e-06	-6.12072	-2.33807e-06	0.000140874	Manes.14G057800.1			#N/A	AT5G14410.1
Manes.16G054900	1.69434e-05	-2.31114	-2.29703e-06	0.00126223	Manes.16G054900.1	3.2.2.20	GO:GO:0008725,GO:GO:0006284	#N/A	AT3G12710.1		DNA glycosylase superfamily protein
Manes.02G085500	2.75295e-12	-6.46988	-2.29464e-06	2.06678e-09	Manes.02G085500.1		GO:GO:0046983,GO:GO:0003677,GO:GO:0006355,GO:GO:0005634,GO:GO:0003700	#N/A	AT3G58780.1	AGL1,SHP1	K-box region and MADS-box transcription factor family protein
Manes.15G028000	4.22302e-08	-3.95041	-2.26465e-06	9.05839e-06	Manes.15G028000.1	2.5.1.79		#N/A	AT5G19530.1	ACL5	S-adenosyl-L-methionine-dependent methyltransferases superfamily protein
Manes.03G026300	5.2013e-05	-4.24779	-2.25111e-06	0.00306629	Manes.03G026300.1		GO:GO:0008270,GO:GO:0005515	#N/A	AT3G60080.1		RING/U-box superfamily protein
Manes.02G059300	2.67359e-05	-2.89852	-2.23445e-06	0.0018285	Manes.02G059300.1		GO:GO:0046983,GO:GO:0003677,GO:GO:0006355,GO:GO:0005634,GO:GO:0003700	#N/A	AT5G60910.1	AGL8,FUL	AGAMOUS-like 8
Manes.05G018900	0.000138299	-2.16862	-2.21146e-06	0.00654504	Manes.05G018900.1	1.14.13.21	GO:GO:0055114,GO:GO:0020037,GO:GO:0016705,GO:GO:0005506	#N/A	AT2G46660.1	CYP78A6	cytochrome P450, family 78, subfamily A, polypeptide 6
Manes.09G031500	9.62461e-07	-4.17901	-2.17999e-06	0.000114776	Manes.09G031500.1		GO:GO:0005515	#N/A	AT5G06860.1	ATPGIP1,PGIP1	polygalacturonase inhibiting protein 1
Manes.03G208300	6.96398e-08	-3.37872	-2.1394e-06	1.34527e-05	Manes.03G208300.1	1.14.11.13	GO:GO:0055114,GO:GO:0016491	#N/A	AT1G02400.1	ATGA2OX4,ATGA2OX6,DTA1,GA2OX6	gibberellin 2-oxidase 6
Manes.01G123100	2.12066e-06	-3.11519	-2.13011e-06	0.000227441	Manes.01G123100.1			#N/A	AT5G17300.1	RVE1	Homeodomain-like superfamily protein
Manes.08G089100	0.000198642	-2.9274	-2.08806e-06	0.00873736	Manes.08G089100.1	2.3.1.99	GO:GO:0016747	#N/A	AT5G01210.1		HXXXD-type acyl-transferase family protein
Manes.02G005400	0.00013707	-2.50317	-2.06837e-06	0.00651487	Manes.02G005400.1	3.2.1.28	GO:GO:0005991,GO:GO:0004555	#N/A	AT4G24040.1	ATTRE1,TRE1	trehalase 1
Manes.11G141600	2.41733e-05	-4.52424	-2.01111e-06	0.00167756	Manes.11G141600.1		GO:GO:0045735	#N/A	AT2G28490.1		RmlC-like cupins superfamily protein
Manes.04G007800	3.88096e-05	-2.50243	-1.98895e-06	0.00244262	Manes.04G007800.1			#N/A	AT5G22580.1		Stress responsive A/B Barrel Domain
Manes.16G086300	2.36357e-07	-4.02969	-1.98507e-06	3.73569e-05	Manes.16G086300.1			#N/A	AT5G21940.1
Manes.15G078500	1.87125e-07	-3.78456	-1.93673e-06	3.12187e-05	Manes.15G078500.1	4.2.3.22,4.2.3.75		#N/A	AT5G23960.1	ATTPS21,TPS21	terpene synthase 21
Manes.01G196300	5.77521e-07	-16.6156	-1.92485e-06	7.63089e-05	Manes.01G196300.1			#N/A
Manes.06G098000	1.70589e-11	-8.26082	-1.91935e-06	1.00626e-08	Manes.06G098000.1		GO:GO:0005524	#N/A	AT5G40010.1	AATP1	AAA-ATPase 1
Manes.01G128500	8.75728e-07	-3.20021	-1.87669e-06	0.000106745	Manes.01G128500.1		GO:GO:0046983,GO:GO:0003677,GO:GO:0006355,GO:GO:0005634,GO:GO:0003700	#N/A	AT3G58780.1	AGL1,SHP1	K-box region and MADS-box transcription factor family protein
Manes.02G153700	4.51109e-05	-4.43171	-1.86222e-06	0.00272921	Manes.02G153700.1		GO:GO:0045454	#N/A	AT5G65160.1		tetratricopeptide repeat (TPR)-containing protein
Manes.14G121100	9.05473e-05	-3.09697	-1.85879e-06	0.00469552	Manes.14G121100.1			#N/A	AT1G80530.1		Major facilitator superfamily protein
Manes.18G004000	2.04069e-05	-25.0954	-1.78022e-06	0.00145594	Manes.18G004000.1			#N/A	AT4G38260.1		Protein of unknown function (DUF833)
Manes.15G008500	2.86498e-11	-11.2419	-1.75287e-06	1.60405e-08	Manes.15G008500.1		GO:GO:0009607,GO:GO:0006952	#N/A	AT1G24020.1	MLP423	MLP-like protein 423
Manes.05G171300	1.55706e-05	-4.12033	-1.74081e-06	0.0011743	Manes.05G171300.1	3.1.1.26	GO:GO:0006629	#N/A	AT2G26560.1	PLA IIA,PLA2A,PLP2	phospholipase A 2A
Manes.06G080700	2.56014e-05	-2.95814	-1.65567e-06	0.00176554	Manes.06G080700.1			#N/A
Manes.18G057200	5.00624e-05	-3.03863	-1.60247e-06	0.00300675	Manes.18G057200.1	4.2.2.23		#N/A	AT4G24430.1		Rhamnogalacturonate lyase family protein
Manes.04G101100	1.03665e-06	-3.71195	-1.58862e-06	0.000122298	Manes.04G101100.1	3.4.23.12	GO:GO:0006508,GO:GO:0004190	#N/A	AT1G79720.1		Eukaryotic aspartyl protease family protein
Manes.06G175600	1.42699e-06	-3.69165	-1.58015e-06	0.000161431	Manes.06G175600.1	4.2.3.8	GO:GO:0016829,GO:GO:0010333,GO:GO:0008152,GO:GO:0000287	#N/A	AT5G23960.2	ATTPS21,TPS21	terpene synthase 21
Manes.03G061900	4.08366e-05	-3.15266	-1.47036e-06	0.00253563	Manes.03G061900.1	1.1.3.8,1.1.3.37	GO:GO:0055114,GO:GO:0016020,GO:GO:0003885,GO:GO:0050660,GO:GO:0016491	#N/A	AT5G11540.1		D-arabinono-1,4-lactone oxidase family protein
Manes.03G045600	0.000137821	-4.06814	-1.42693e-06	0.00654115	Manes.03G045600.1	3.1.1.11	GO:GO:0004857,GO:GO:0042545,GO:GO:0030599,GO:GO:0005618	#N/A	AT5G20860.1		Plant invertase/pectin methylesterase inhibitor superfamily
Manes.07G020700	3.15681e-05	-52.9986	-1.39223e-06	0.00208142	Manes.07G020700.1			#N/A	AT4G01500.1	NGA4	AP2/B3-like transcriptional factor family protein
Manes.14G147100	0.000181141	-3.57893	-1.38774e-06	0.00816322	Manes.14G147100.1			#N/A	AT4G30380.1		Barwin-related endoglucanase
Manes.10G021200	6.74965e-07	-4.95513	-1.38762e-06	8.64191e-05	Manes.10G021200.1			#N/A	AT2G39855.2
Manes.01G130900	0.000186758	-4.04653	-1.36149e-06	0.00835785	Manes.01G130900.1	2.5.1.18	GO:GO:0005515	#N/A	AT2G30860.1	ATGSTF7,ATGSTF9,GLUTTR,GSTF9	glutathione S-transferase PHI 9
Manes.11G067900	2.15518e-06	-3.64763	-1.3554e-06	0.000230395	Manes.11G067900.1		GO:GO:0009733	#N/A	AT4G38840.1		SAUR-like auxin-responsive protein family
Manes.16G036600	0.00012042	-4.67996	-1.33822e-06	0.00590184	Manes.16G036600.1	3.1.1.32	GO:GO:0006629	#N/A	AT4G18550.1		alpha/beta-Hydrolases superfamily protein
Manes.02G066400	1.09679e-05	-3.25573	-1.27506e-06	0.000881514	Manes.02G066400.1			#N/A	AT1G67260.1	TCP1	TCP family transcription factor
Manes.07G020500	0.000196835	-23.1502	-1.18438e-06	0.00866939	Manes.07G020500.1		GO:GO:0003677	#N/A	AT4G01500.1	NGA4	AP2/B3-like transcriptional factor family protein
Manes.18G087500	0.000192269	-3.24982	-1.16871e-06	0.00852324	Manes.18G087500.1			#N/A	AT1G43790.1	TED6	tracheary element differentiation-related 6
Manes.15G176200	1.49934e-08	-6.41281	-1.1504e-06	3.75209e-06	Manes.15G176200.1		GO:GO:0006508,GO:GO:0004197	#N/A	AT5G04200.1	AtMC9,MC9	metacaspase 9
Manes.S111500	0.000171998	-3.07397	-1.14335e-06	0.00780443	Manes.S111500.1		GO:GO:0005515	#N/A	AT3G05650.1	AtRLP32,RLP32	receptor like protein 32
Manes.09G125700	6.36855e-05	-4.86196	-1.1403e-06	0.00357776	Manes.09G125700.1		GO:GO:0009116,GO:GO:0003824	#N/A	AT4G24340.1		Phosphorylase superfamily protein
Manes.03G136900	6.4809e-06	-5.10347	-1.03728e-06	0.000551762	Manes.03G136900.1	3.1.1.3	GO:GO:0016788	#N/A	AT4G26790.2		GDSL-like Lipase/Acylhydrolase superfamily protein
Manes.07G020600	2.32484e-06	-269.815	-1.01324e-06	0.000244575	Manes.07G020600.1			#N/A
Manes.14G164100	1.51461e-05	-3.20794	-1.00285e-06	0.00115281	Manes.14G164100.1			#N/A
Manes.06G119800	8.94024e-06	-4.32591	-9.94226e-07	0.000740158	Manes.06G119800.1			#N/A	AT3G48550.1
Manes.04G077000	3.0832e-05	-3.88711	-9.64539e-07	0.00204924	Manes.04G077000.1			#N/A	AT2G17880.1		Chaperone DnaJ-domain superfamily protein
Manes.10G149400	6.20463e-06	-8.46898	-9.48308e-07	0.000533743	Manes.10G149400.1	3.2.1.21	GO:GO:0005975,GO:GO:0004553	#N/A	AT5G42260.1	BGLU12	beta glucosidase 12
Manes.06G128500	4.51096e-05	-6.40108	-9.35709e-07	0.00272921	Manes.06G128500.1			#N/A	AT5G61750.1		RmlC-like cupins superfamily protein
Manes.15G126600	0.000192061	-3.18704	-9.34647e-07	0.00852324	Manes.15G126600.1		GO:GO:0046872,GO:GO:0030001	#N/A	AT1G23000.1		Heavy metal transport/detoxification superfamily protein
Manes.03G116800	3.13228e-05	-3.80802	-9.09499e-07	0.00207352	Manes.03G116800.1		GO:GO:0055085,GO:GO:0016020,GO:GO:0006811,GO:GO:0005216	#N/A	AT5G54250.2	ATCNGC4,CNGC4,DND2,HLM1	cyclic nucleotide-gated cation channel 4
Manes.06G136000	6.94179e-05	-2.88931	-8.86642e-07	0.0038218	Manes.06G136000.1	3.1.1.11	GO:GO:0004857	#N/A	AT5G62360.1		Plant invertase/pectin methylesterase inhibitor superfamily protein
Manes.06G121800	1.84631e-06	-6.31423	-8.60247e-07	0.000201951	Manes.06G121800.1	1.1.1.146		#N/A	AT5G50770.1	AtHSD6,HSD6	hydroxysteroid dehydrogenase 6
Manes.08G154900	4.40263e-06	-43.1907	-8.59922e-07	0.000405103	Manes.08G154900.1	2.1.1.68	GO:GO:0046983,GO:GO:0008171	#N/A	AT5G54160.1	ATOMT1,OMT1	O-methyltransferase 1
Manes.01G194800	2.71343e-06	-8.04306	-8.55196e-07	0.00027327	Manes.01G194800.1			#N/A	AT1G10460.1	GLP7	germin-like protein 7
Manes.05G063900	1.94766e-05	-44.4231	-8.49195e-07	0.00140168	Manes.05G063900.1		GO:GO:0016021	#N/A	AT2G47770.1	ATTSPO,TSPO	TSPO(outer membrane tryptophan-rich sensory protein)-related
Manes.16G065800	5.2876e-07	-6.43811	-8.48999e-07	7.15841e-05	Manes.16G065800.1	4.2.3.19	GO:GO:0016829,GO:GO:0010333,GO:GO:0008152,GO:GO:0000287	#N/A	AT1G79460.1	ATKS,ATKS1,GA2,KS,KS1	Terpenoid cyclases/Protein prenyltransferases superfamily protein
Manes.13G048400	9.66856e-07	-7.50399	-8.40731e-07	0.000114885	Manes.13G048400.1		GO:GO:0006355,GO:GO:0003700,GO:GO:0007275	#N/A	AT1G79700.2		Integrase-type DNA-binding superfamily protein
Manes.06G050100	3.97345e-05	-14.8108	-7.99771e-07	0.002485	Manes.06G050100.1		GO:GO:0008270	#N/A	AT2G26695.1		Ran BP2/NZF zinc finger-like superfamily protein
Manes.S054300	4.25578e-05	-3.19548	-7.61617e-07	0.00261303	Manes.S054300.1	2.7.11.1	GO:GO:0005515	#N/A	AT1G74170.1	AtRLP13,RLP13	receptor like protein 13
Manes.11G137900	0.000120913	-5.12204	-7.5278e-07	0.00591721	Manes.11G137900.1	1.10.3.2	GO:GO:0055114,GO:GO:0016491,GO:GO:0005507	#N/A	AT5G60020.1	ATLAC17,LAC17	laccase 17
Manes.11G122100	6.7183e-05	-3.33442	-7.43483e-07	0.00372358	Manes.11G122100.1		GO:GO:0016020,GO:GO:0006810,GO:GO:0005215	#N/A	AT5G28470.1		Major facilitator superfamily protein
Manes.01G101500	2.99696e-05	-5.52984	-7.35762e-07	0.00199997	Manes.01G101500.1			#N/A
Manes.06G110000	1.38914e-05	-4.2749	-7.19024e-07	0.00106964	Manes.06G110000.1			#N/A	AT5G50175.1
Manes.07G021100	6.11687e-05	-57.9252	-7.06115e-07	0.00346593	Manes.07G021100.1			#N/A
Manes.03G015400	3.80071e-07	-7.85998	-7.04968e-07	5.48248e-05	Manes.03G015400.1		GO:GO:0006355,GO:GO:0003700	#N/A	AT5G25390.2	SHN2	Integrase-type DNA-binding superfamily protein
Manes.15G094100	5.71411e-06	-4.0043	-6.71103e-07	0.00050469	Manes.15G094100.1		GO:GO:0048544	#N/A	AT1G78860.1		D-mannose binding lectin protein with Apple-like carbohydrate-binding domain
Manes.08G039500	3.63343e-06	-4.08239	-6.67286e-07	0.000348904	Manes.08G039500.1			#N/A	AT3G58480.1		calmodulin-binding family protein
Manes.S019900	7.807e-05	-4.08022	-6.57542e-07	0.00417296	Manes.S019900.1	2.3.1.84	GO:GO:0016747	#N/A	AT3G26040.1		HXXXD-type acyl-transferase family protein
Manes.15G113300	0.000128338	-4.9868	-6.5668e-07	0.00618889	Manes.15G113300.1	3.4.22.6	GO:GO:0008234,GO:GO:0006508	#N/A	AT4G35350.1	XCP1	xylem cysteine peptidase 1
Manes.08G142400	3.11232e-06	-14.6269	-6.55689e-07	0.000307812	Manes.08G142400.1	3.1.1.3	GO:GO:0016788	#N/A	AT3G04290.1	ATLTL1,LTL1	Li-tolerant lipase 1
Manes.14G123500	5.15487e-05	-8.77103	-6.51359e-07	0.00305745	Manes.14G123500.1	2.3.1.22		#N/A	AT5G14980.1		alpha/beta-Hydrolases superfamily protein
Manes.03G184100	5.84038e-05	-32.9054	-6.48795e-07	0.00334359	Manes.03G184100.1	3.4.23.12	GO:GO:0006508,GO:GO:0004190	#N/A	AT1G03220.1		Eukaryotic aspartyl protease family protein
Manes.03G002600	3.50457e-06	-169.709	-6.35911e-07	0.000338498	Manes.03G002600.1			#N/A	AT5G10625.1
Manes.18G145000	9.67334e-05	-6.29088	-6.1435e-07	0.00493879	Manes.18G145000.1	3.2.1.14	GO:GO:0008061	#N/A	AT2G43610.1		Chitinase family protein
Manes.09G065400	0.000142299	-5.01843	-5.94686e-07	0.00670551	Manes.09G065400.1			#N/A	AT5G65790.1	ATMYB68,MYB68	myb domain protein 68
Manes.16G123600	0.000129482	-49.6175	-5.71245e-07	0.00622588	Manes.16G123600.1	2.7.7.59	GO:GO:0016597,GO:GO:0008152	#N/A	AT5G25320.1		ACT-like superfamily protein
Manes.02G098200	2.22128e-06	-5.92376	-5.55302e-07	0.000236695	Manes.02G098200.1		GO:GO:0009415,GO:GO:0006950	#N/A	AT3G50980.1	XERO1	dehydrin xero 1
Manes.15G175600	2.60319e-08	-26.9214	-5.47409e-07	6.01336e-06	Manes.15G175600.1			#N/A	AT5G40020.1		Pathogenesis-related thaumatin superfamily protein
Manes.05G066500	0.000196226	-3.24139	-5.45164e-07	0.00865413	Manes.05G066500.1		GO:GO:0005515	#N/A	AT1G03010.1		Phototropic-responsive NPH3 family protein
Manes.08G124400	2.89445e-05	-6.54477	-5.43106e-07	0.00194334	Manes.08G124400.1	2.7.11.1	GO:GO:0006468,GO:GO:0005524,GO:GO:0004672	#N/A	AT2G48010.1	RKF3	receptor-like kinase in in flowers 3
Manes.01G212600	0.000186978	-4.14135	-5.09505e-07	0.00835785	Manes.01G212600.1		GO:GO:0007165	#N/A	AT4G03100.1		Rho GTPase activating protein with PAK-box/P21-Rho-binding domain
Manes.13G072200	0.000167441	-4.32762	-5.0617e-07	0.00765778	Manes.13G072200.1	4.1.3.1	GO:GO:0019752,GO:GO:0004451	#N/A	AT3G21720.1	ICL	isocitrate lyase
Manes.13G039400	1.25187e-05	-5.16705	-4.68719e-07	0.000982258	Manes.13G039400.1	3.4.14.10	GO:GO:0006508,GO:GO:0004252	#N/A	AT1G04110.1	SDD1	Subtilase family protein
Manes.05G019000	0.000211642	-3.96181	-4.62551e-07	0.00915554	Manes.05G019000.1			#N/A	AT2G46640.2
Manes.12G131300	4.58684e-05	-7.73116	-4.36664e-07	0.00276997	Manes.12G131300.1			#N/A
Manes.08G054600	1.05061e-05	-6.63062	-4.35113e-07	0.000852697	Manes.08G054600.1			#N/A
Manes.16G060000	3.65724e-05	-9.07789	-4.32809e-07	0.00234203	Manes.16G060000.1	3.2.2.20	GO:GO:0008725,GO:GO:0006284	#N/A	AT5G44680.1		DNA glycosylase superfamily protein
Manes.14G120700	0.000113497	-4.96784	-3.94386e-07	0.00562935	Manes.14G120700.1			#N/A	AT2G12400.1
Manes.13G114400	5.18516e-05	-6.39075	-3.94359e-07	0.00306629	Manes.13G114400.1			#N/A	AT4G37470.1		alpha/beta-Hydrolases superfamily protein
Manes.17G072700	0.000218367	-3.97779	-3.82358e-07	0.0093879	Manes.17G072700.1		GO:GO:0050662,GO:GO:0003824	#N/A	AT1G75280.1		NmrA-like negative transcriptional regulator family protein
Manes.04G136300	0.000109339	-7.94515	-3.67595e-07	0.00548072	Manes.04G136300.1	1.13.99.1	GO:GO:0055114,GO:GO:0050113,GO:GO:0019310,GO:GO:0005737,GO:GO:0005506	#N/A	AT1G14520.1	MIOX1	myo-inositol oxygenase 1
Manes.03G113900	0.000158859	-4.18012	-3.67215e-07	0.00734955	Manes.03G113900.1			#N/A
Manes.03G002200	7.44119e-05	-88.7703	-3.30831e-07	0.0040231	Manes.03G002200.1		GO:GO:0006355,GO:GO:0003677	#N/A	AT2G24430.1	ANAC038,ANAC039,NAC038	NAC domain containing protein 38
Manes.17G009000	7.23657e-05	-13.9981	-2.7217e-07	0.00395117	Manes.17G009000.1	1.23.1.2,1.23.1.1	GO:GO:0050662,GO:GO:0003824	#N/A	AT1G32100.1	ATPRR1,PRR1	pinoresinol reductase 1
Manes.11G005300	0.000193646	-6.67646	-2.10775e-07	0.00856321	Manes.11G005300.1		GO:GO:0055085,GO:GO:0016021,GO:GO:0016020,GO:GO:0006810,GO:GO:0005215	#N/A	AT3G54450.1		Major facilitator superfamily protein
Manes.03G074600	0.000206347	13.2543	1.95903e-07	0.00896876	Manes.03G074600.1			#N/A	AT5G60490.1	FLA12	FASCICLIN-like arabinogalactan-protein 12
Manes.06G143600	3.50408e-05	17.0564	2.601e-07	0.00226075	Manes.06G143600.1		GO:GO:0055085,GO:GO:0016020,GO:GO:0015297,GO:GO:0015238,GO:GO:0006855	#N/A	AT4G23030.1		MATE efflux family protein
Manes.01G030800	5.14026e-06	77.9032	2.8987e-07	0.00046393	Manes.01G030800.1	1.11.1.7	GO:GO:0055114,GO:GO:0020037,GO:GO:0006979,GO:GO:0004601	#N/A	AT2G41480.1		Peroxidase superfamily protein
Manes.06G067100	0.000223969	5.27476	3.32966e-07	0.00958835	Manes.06G067100.1	2.5.1.112,2.5.1.27	GO:GO:0008033	#N/A	AT1G68460.1	ATIPT1,IPT1	isopentenyltransferase 1
Manes.08G001200	6.88603e-07	8.93203	5.1976e-07	8.7487e-05	Manes.08G001200.1			#N/A
Manes.05G034500	0.000201822	3.38328	5.36268e-07	0.00883731	Manes.05G034500.1		GO:GO:0005515	#N/A	AT4G00467.1		Calcium-dependent lipid-binding (CaLB domain) family protein
Manes.12G133500	4.38848e-07	8.48024	5.70363e-07	6.11666e-05	Manes.12G133500.1	1.14.13.118	GO:GO:0055114,GO:GO:0020037,GO:GO:0016705,GO:GO:0005506	#N/A	AT4G39950.1	CYP79B2	cytochrome P450, family 79, subfamily B, polypeptide 2
Manes.02G040800	2.21687e-07	15.3342	5.81559e-07	3.55484e-05	Manes.02G040800.1		GO:GO:0016020,GO:GO:0006810,GO:GO:0005215	#N/A	AT5G47450.1	ATTIP2;3,DELTA-TIP3,TIP2;3	tonoplast intrinsic protein 2;3
Manes.14G029600	1.69888e-05	4.46259	6.01364e-07	0.00126223	Manes.14G029600.1		GO:GO:0006355,GO:GO:0003700	#N/A	AT5G51990.1	CBF4,DREB1D	C-repeat-binding factor 4
Manes.16G048700	9.81418e-05	7.71714	6.17687e-07	0.00500296	Manes.16G048700.1			#N/A	AT1G07400.1		HSP20-like chaperones superfamily protein
Manes.10G141200	5.72363e-05	6.11596	6.29445e-07	0.00329963	Manes.10G141200.1			#N/A	AT2G28305.1	ATLOG1,LOG1	Putative lysine decarboxylase family protein
Manes.06G137500	0.000165478	3.79172	6.60877e-07	0.00758148	Manes.06G137500.1			#N/A
Manes.03G045800	0.000233071	6.83102	6.79453e-07	0.0098453	Manes.03G045800.1		GO:GO:0055114,GO:GO:0020037,GO:GO:0016705,GO:GO:0005506	#N/A	AT5G24910.1	CYP714A1	cytochrome P450, family 714, subfamily A, polypeptide 1
Manes.02G124700	1.99041e-05	6.02231	7.57899e-07	0.00142933	Manes.02G124700.1			#N/A	AT1G07400.1		HSP20-like chaperones superfamily protein
Manes.01G066400	0.000110062	4.04853	8.08586e-07	0.00550025	Manes.01G066400.1			#N/A	AT1G63100.1		GRAS family transcription factor
Manes.05G012000	4.30422e-05	4.13649	8.32399e-07	0.00262812	Manes.05G012000.1	2.4.1.123	GO:GO:0016757	#N/A	AT2G47180.1	AtGolS1,GolS1	galactinol synthase 1
Manes.12G112700	5.19407e-05	3.79516	1.09094e-06	0.00306629	Manes.12G112700.1			#N/A	AT4G37470.1		alpha/beta-Hydrolases superfamily protein
Manes.15G003200	1.83868e-06	4.90124	1.18611e-06	0.000201784	Manes.15G003200.1	2.4.1.123	GO:GO:0016757	#N/A	AT2G47180.1	AtGolS1,GolS1	galactinol synthase 1
Manes.14G149400	6.02432e-09	8.87023	1.43042e-06	1.76107e-06	Manes.14G149400.1			#N/A	AT1G53540.1		HSP20-like chaperones superfamily protein
Manes.12G028900	3.97954e-05	2.92032	1.46255e-06	0.002485	Manes.12G028900.1		GO:GO:0003677	#N/A	AT1G10585.1		basic helix-loop-helix (bHLH) DNA-binding superfamily protein
Manes.18G104700	5.11451e-05	3.00276	1.46305e-06	0.00305511	Manes.18G104700.1			#N/A	AT1G35460.1		basic helix-loop-helix (bHLH) DNA-binding superfamily protein
Manes.08G097100	6.40457e-05	4.19058	1.5224e-06	0.0035858	Manes.08G097100.1	5.3.2.1,5.3.3.12		#N/A	AT3G51660.1		Tautomerase/MIF superfamily protein
Manes.03G114300	5.37439e-06	4.26827	1.52961e-06	0.000479817	Manes.03G114300.1		GO:GO:0006355,GO:GO:0003677	#N/A	AT3G15510.1	ANAC056,ATNAC2,NAC2,NARS1	NAC domain containing protein 2
Manes.02G059200	8.03733e-06	3.92114	1.6269e-06	0.000668759	Manes.02G059200.1		GO:GO:0006355,GO:GO:0005634,GO:GO:0003700	#N/A	AT3G02310.1	AGL4,SEP2	K-box region and MADS-box transcription factor family protein
Manes.11G014800	5.97157e-06	3.98907	1.65883e-06	0.000521849	Manes.11G014800.1			#N/A	AT1G54050.1		HSP20-like chaperones superfamily protein
Manes.11G146400	9.40223e-08	5.18916	1.68955e-06	1.74485e-05	Manes.11G146400.1		GO:GO:0005515	#N/A	AT3G45180.1		Ubiquitin-like superfamily protein
Manes.14G036000	1.13114e-07	4.94376	1.77517e-06	2.0418e-05	Manes.14G036000.1			#N/A	AT5G51440.1		HSP20-like chaperones superfamily protein
Manes.17G122800	0.00011334	2.62075	1.78288e-06	0.00562935	Manes.17G122800.1		GO:GO:0016758,GO:GO:0008152	#N/A	AT2G16890.2		UDP-Glycosyltransferase superfamily protein
Manes.08G029800	8.77685e-05	3.66442	1.80727e-06	0.00457296	Manes.08G029800.1	1.1.1.198,1.1.1.223,1.1.1.243		#N/A	AT3G51680.1		NAD(P)-binding Rossmann-fold superfamily protein
Manes.17G119000	0.000192484	2.22617	1.94795e-06	0.00852324	Manes.17G119000.1			#N/A
Manes.16G013800	1.64744e-05	2.95214	2.04697e-06	0.00123334	Manes.16G013800.1	2.7.11.1	GO:GO:0006468,GO:GO:0004672	#N/A	AT4G23180.1	CRK10,RLK4	cysteine-rich RLK (RECEPTOR-like protein kinase) 10
Manes.14G149700	8.02662e-05	2.90551	2.11907e-06	0.00426276	Manes.14G149700.1			#N/A	AT1G53540.1		HSP20-like chaperones superfamily protein
Manes.17G041900	4.8889e-07	3.79893	2.25767e-06	6.72896e-05	Manes.17G041900.1		GO:GO:0006355,GO:GO:0003677	#N/A	AT1G61110.1	anac025,NAC025	NAC domain containing protein 25
Manes.02G077800	2.29447e-06	2.85497	2.34809e-06	0.000242151	Manes.02G077800.1	3.6.1.22,3.6.1.13	GO:GO:0016787	#N/A	AT2G01670.1	atnudt17,NUDT17	nudix hydrolase homolog 17
Manes.10G056400	8.11354e-05	2.24514	2.36946e-06	0.0042951	Manes.10G056400.1	3.2.1.1	GO:GO:0005975,GO:GO:0005509,GO:GO:0004556,GO:GO:0043169,GO:GO:0003824	#N/A	AT4G25000.1	AMY1,ATAMY1	alpha-amylase-like
Manes.14G141800	2.06948e-05	4.86733	2.45318e-06	0.0014733	Manes.14G141800.1		GO:GO:0000160	#N/A	AT2G25180.1	ARR12,RR12	response regulator 12
Manes.08G070700	0.000214436	2.44454	2.51519e-06	0.00924733	Manes.08G070700.1			#N/A	AT2G35760.1		Uncharacterised protein family (UPF0497)
Manes.02G125800	0.000143064	2.22491	2.53196e-06	0.00671667	Manes.02G125800.1	2.5.1.18	GO:GO:0005515	#N/A	AT2G29420.1	ATGSTU7,GST25,GSTU7	glutathione S-transferase tau 7
Manes.02G080700	1.52914e-06	4.50208	2.54736e-06	0.000171228	Manes.02G080700.1			#N/A	AT5G17300.1	RVE1	Homeodomain-like superfamily protein
Manes.08G002700	5.20749e-05	2.84211	2.56465e-06	0.00306629	Manes.08G002700.1	1.11.1.11	GO:GO:0055114,GO:GO:0020037,GO:GO:0006979,GO:GO:0004601	#N/A	AT3G09640.2	APX1B,APX2	ascorbate peroxidase 2
Manes.14G149300	4.19414e-07	4.48179	2.59468e-06	5.87055e-05	Manes.14G149300.1			#N/A	AT1G53540.1		HSP20-like chaperones superfamily protein
Manes.11G067500	1.29265e-05	2.48214	2.64458e-06	0.00100708	Manes.11G067500.1			#N/A	AT1G16030.1	Hsp70b	heat shock protein 70B
Manes.16G045200	5.22727e-05	2.68851	2.68182e-06	0.00306701	Manes.16G045200.1	2.7.11.1	GO:GO:0005515,GO:GO:0006468,GO:GO:0005524,GO:GO:0004672	#N/A	AT1G73080.1	ATPEPR1,PEPR1	PEP1 receptor 1
Manes.09G109700	3.15201e-06	3.38789	2.72462e-06	0.000310807	Manes.09G109700.1	2.7.11.1	GO:GO:0006468,GO:GO:0005524,GO:GO:0004672,GO:GO:0030246	#N/A	AT5G01550.1	LECRKA4.2	lectin receptor kinase a4.1
Manes.07G029700	1.09199e-05	2.75375	2.75132e-06	0.0008798	Manes.07G029700.1			#N/A
Manes.10G104100	0.000133102	2.02594	2.79779e-06	0.00635368	Manes.10G104100.1	2.7.11.1	GO:GO:0005515	#N/A	AT2G02220.1	ATPSKR1,PSKR1	phytosulfokin receptor 1
Manes.03G195500	2.5544e-05	2.28504	2.80723e-06	0.00176526	Manes.03G195500.1	3.6.5.2	GO:GO:0005525	#N/A	AT4G02510.1	ATTOC159,PPI2,TOC159,TOC160,TOC86	translocon at the outer envelope membrane of chloroplasts 159
Manes.02G197000	1.70076e-05	2.47639	2.88977e-06	0.00126223	Manes.02G197000.1			#N/A
Manes.12G139000	0.000130655	2.26009	2.97919e-06	0.00625497	Manes.12G139000.1		GO:GO:0046872,GO:GO:0030001	#N/A	AT4G39700.1		Heavy metal transport/detoxification superfamily protein
Manes.07G029200	0.000161548	6.93201	3.08803e-06	0.00746353	Manes.07G029200.1	2.5.1.18	GO:GO:0005515	#N/A	AT2G29420.1	ATGSTU7,GST25,GSTU7	glutathione S-transferase tau 7
Manes.16G082100	1.31091e-05	2.28182	3.32057e-06	0.00101651	Manes.16G082100.1			#N/A	AT5G11950.2		Putative lysine decarboxylase family protein
Manes.05G170800	6.32179e-05	2.04549	3.45021e-06	0.00356361	Manes.05G170800.1	4.2.1.75	GO:GO:0033014,GO:GO:0004852	#N/A	AT2G26540.1	ATDUF3,ATUROS,DUF3,HEMD,UROS	uroporphyrinogen-III synthase family protein
Manes.03G125400	5.12488e-05	2.06029	3.4823e-06	0.00305578	Manes.03G125400.1	2.7.11.1	GO:GO:0005515,GO:GO:0006468,GO:GO:0005524,GO:GO:0004672	#N/A	AT4G08850.1		Leucine-rich repeat receptor-like protein kinase family protein
Manes.10G027000	5.48322e-05	2.49372	3.48312e-06	0.00317767	Manes.10G027000.1			#N/A	AT3G55560.1	AGF2,AHL15	AT-hook protein of GA feedback 2
Manes.06G063800	6.1249e-05	2.78729	3.54003e-06	0.00346593	Manes.06G063800.1			#N/A
Manes.07G029600	1.59938e-07	3.82486	3.54664e-06	2.76609e-05	Manes.07G029600.1			#N/A
Manes.02G139900	3.25263e-06	4.01391	3.56562e-06	0.000318825	Manes.02G139900.1			#N/A	AT5G12340.1
Manes.10G143800	1.33682e-06	2.51927	3.63952e-06	0.00015254	Manes.10G143800.1		GO:GO:0008270,GO:GO:0005515	#N/A	AT3G63530.1	BB,BB2	RING/U-box superfamily protein
Manes.10G103400	3.95535e-05	2.32917	3.6829e-06	0.00247926	Manes.10G103400.1		GO:GO:0008270,GO:GO:0005515	#N/A	AT1G72220.1		RING/U-box superfamily protein
Manes.01G192800	6.92336e-07	3.8898	3.72119e-06	8.76243e-05	Manes.01G192800.1		GO:GO:0030247	#N/A	AT1G10380.1		Putative membrane lipoprotein
Manes.17G052100	3.24971e-07	3.50174	3.75523e-06	4.85736e-05	Manes.17G052100.1		GO:GO:0016020,GO:GO:0004970	#N/A	AT2G29120.1	ATGLR2.7,GLR2.7	glutamate receptor 2.7
Manes.06G153600	1.23061e-08	7.36585	3.85302e-06	3.15123e-06	Manes.06G153600.1		GO:GO:0043565,GO:GO:0006355,GO:GO:0003700	#N/A	AT5G52830.1	ATWRKY27,WRKY27	WRKY DNA-binding protein 27
Manes.15G169500	7.06054e-05	2.76167	3.90642e-06	0.00386784	Manes.15G169500.1		GO:GO:0006355,GO:GO:0003677	#N/A	AT5G46590.1	anac096,NAC096	NAC domain containing protein 96
Manes.05G148900	1.49314e-12	5.57677	4.066e-06	1.20299e-09	Manes.05G148900.1			#N/A	AT5G06300.1		Putative lysine decarboxylase family protein
Manes.18G122800	0.000184721	3.22312	4.0825e-06	0.0082906	Manes.18G122800.1		GO:GO:0055114,GO:GO:0020037,GO:GO:0016705,GO:GO:0005506	#N/A	AT5G24910.1	CYP714A1	cytochrome P450, family 714, subfamily A, polypeptide 1
Manes.05G082100	5.81386e-05	2.19361	4.26183e-06	0.00333999	Manes.05G082100.1	3.6.3.8	GO:GO:0046872,GO:GO:0000166	#N/A	AT3G63380.1		ATPase E1-E2 type family protein / haloacid dehalogenase-like hydrolase family protein
Manes.01G059400	1.30914e-05	2.18016	5.03388e-06	0.00101651	Manes.01G059400.1			#N/A	AT1G63670.1		Protein of unknown function (DUF3741)
Manes.13G093200	0.000227358	2.01952	5.06429e-06	0.00966577	Manes.13G093200.1	3.1.3.12	GO:GO:0005992,GO:GO:0003824	#N/A	AT5G65140.1		Haloacid dehalogenase-like hydrolase (HAD) superfamily protein
Manes.09G069500	5.35421e-07	2.5703	5.08096e-06	7.219e-05	Manes.09G069500.1			#N/A	AT5G03160.1	ATP58IPK,P58IPK	homolog of mamallian P58IPK
Manes.05G167700	0.00020027	2.66221	5.20097e-06	0.00879723	Manes.05G167700.1		GO:GO:0055114,GO:GO:0020037,GO:GO:0016705,GO:GO:0005506	#N/A	AT4G31970.1	CYP82C2	cytochrome P450, family 82, subfamily C, polypeptide 2
Manes.17G091800	0.000218548	3.17966	5.23281e-06	0.0093879	Manes.17G091800.1			#N/A	AT2G40260.1		Homeodomain-like superfamily protein
Manes.05G029500	6.12752e-05	2.95182	5.26707e-06	0.00346593	Manes.05G029500.1		GO:GO:0043565,GO:GO:0006355,GO:GO:0003700	#N/A	AT4G01250.1	AtWRKY22,WRKY22	WRKY family transcription factor
Manes.07G018400	5.43518e-08	2.72653	5.33332e-06	1.08046e-05	Manes.07G018400.1	2.4.1.115	GO:GO:0016758,GO:GO:0008152	#N/A	AT3G21760.1	HYR1	UDP-Glycosyltransferase superfamily protein
Manes.05G131000	2.25748e-05	2.264	5.55207e-06	0.00159001	Manes.05G131000.1	2.7.11.1,2.7.10.2	GO:GO:0006468,GO:GO:0004672	#N/A	AT1G76360.1		Protein kinase superfamily protein
Manes.03G173200	1.82789e-05	2.20278	5.97912e-06	0.00133586	Manes.03G173200.1		GO:GO:0043565,GO:GO:0006355,GO:GO:0005634,GO:GO:0003700,GO:GO:0009408	#N/A	AT3G22830.1	AT-HSFA6B,HSFA6B	heat shock transcription factor A6B
Manes.06G024400	2.77003e-05	2.24586	6.03603e-06	0.00187677	Manes.06G024400.1		GO:GO:0055114,GO:GO:0016491,GO:GO:0006633,GO:GO:0005506	#N/A	AT5G57800.1	CER3,FLP1,WAX2,YRE	Fatty acid hydroxylase superfamily
Manes.05G167600	3.70826e-05	4.57832	6.06783e-06	0.00236021	Manes.05G167600.1		GO:GO:0055114,GO:GO:0020037,GO:GO:0016705,GO:GO:0005506	#N/A	AT4G31970.1	CYP82C2	cytochrome P450, family 82, subfamily C, polypeptide 2
Manes.04G035800	3.38769e-05	2.82725	6.12093e-06	0.00219423	Manes.04G035800.1			#N/A	AT1G05710.4		basic helix-loop-helix (bHLH) DNA-binding superfamily protein
Manes.07G081600	7.93359e-07	2.34382	6.17609e-06	9.92691e-05	Manes.07G081600.1	3.1.1.1		#N/A	AT3G48700.1	ATCXE13,CXE13	carboxyesterase 13
Manes.16G070900	1.15227e-05	2.47368	6.35018e-06	0.000914977	Manes.16G070900.1			#N/A	AT3G24420.1		alpha/beta-Hydrolases superfamily protein
Manes.14G148600	5.79169e-16	5.44743	6.83961e-06	1.05863e-12	Manes.14G148600.1			#N/A	AT1G53540.1		HSP20-like chaperones superfamily protein
Manes.02G017600	4.15284e-06	2.02525	7.16764e-06	0.000390378	Manes.02G017600.1		GO:GO:0046872,GO:GO:0030001	#N/A	AT1G01490.2		Heavy metal transport/detoxification superfamily protein
Manes.15G136000	3.12398e-08	2.40759	7.19863e-06	7.02004e-06	Manes.15G136000.1			#N/A	AT1G14780.1		MAC/Perforin domain-containing protein
Manes.11G134200	3.77087e-08	2.90461	7.48323e-06	8.19494e-06	Manes.11G134200.1			#N/A	AT5G59790.1		Domain of unknown function (DUF966)
Manes.05G158300	7.54109e-06	2.56176	7.51864e-06	0.000630645	Manes.05G158300.1			#N/A	AT1G75250.1	ATRL6,RL6,RSM3	RAD-like 6
Manes.13G077500	0.000153592	2.08068	7.53063e-06	0.00713589	Manes.13G077500.1			#N/A	AT4G14540.1	NF-YB3	nuclear factor Y, subunit B3
Manes.01G252400	2.34269e-07	3.16952	7.89701e-06	3.72048e-05	Manes.01G252400.1		GO:GO:0043565,GO:GO:0006355,GO:GO:0003700	#N/A	AT4G01250.1	AtWRKY22,WRKY22	WRKY family transcription factor
Manes.08G073600	1.73498e-08	2.20241	8.91314e-06	4.21408e-06	Manes.08G073600.1			#N/A	AT5G14420.3	RGLG2	RING domain ligase2
Manes.06G047800	1.88445e-07	2.51645	9.81202e-06	3.12809e-05	Manes.06G047800.1			#N/A	AT2G43290.1	MSS3	Calcium-binding EF-hand family protein
Manes.05G198200	1.02129e-06	2.00181	9.88031e-06	0.000120918	Manes.05G198200.1		GO:GO:0046983	#N/A	AT3G07340.1		basic helix-loop-helix (bHLH) DNA-binding superfamily protein
Manes.02G063900	2.05081e-07	2.40484	1.00329e-05	3.33716e-05	Manes.02G063900.1	1.5.5.2	GO:GO:0006562,GO:GO:0004657	#N/A	AT5G38710.1		Methylenetetrahydrofolate reductase family protein
Manes.13G013400	3.83053e-06	7.83784	1.00508e-05	0.000365705	Manes.13G013400.1			#N/A	AT4G27670.1	HSP21	heat shock protein 21
Manes.01G113400	5.65768e-09	2.7935	1.02524e-05	1.699e-06	Manes.01G113400.1			#N/A
Manes.07G067900	2.81921e-07	2.08524	1.0254e-05	4.33149e-05	Manes.07G067900.1	3.5.1.9	GO:GO:0019441,GO:GO:0004061	#N/A	AT4G35220.1		Cyclase family protein
Manes.03G049500	1.203e-07	4.83287	1.06975e-05	2.14803e-05	Manes.03G049500.1		GO:GO:0043565,GO:GO:0006355,GO:GO:0005634,GO:GO:0003700	#N/A	AT2G26150.1	ATHSFA2,HSFA2	heat shock transcription factor A2
Manes.10G080100	1.56099e-16	4.47488	1.07796e-05	3.03319e-13	Manes.10G080100.1			#N/A	AT5G42900.3	COR27	cold regulated gene 27
Manes.09G025200	6.04865e-06	3.68113	1.14308e-05	0.000525803	Manes.09G025200.1		GO:GO:0006355,GO:GO:0003700	#N/A	AT3G20910.1	NF-YA9	nuclear factor Y, subunit A9
Manes.16G097800	2.00023e-05	2.35599	1.15861e-05	0.00143326	Manes.16G097800.1			#N/A	AT5G20540.1	ATBRXL4,BRX-LIKE4,BRXL4	BREVIS RADIX-like 4
Manes.17G109900	0.000122057	2.49792	1.18837e-05	0.00595554	Manes.17G109900.1		GO:GO:0055114,GO:GO:0020037,GO:GO:0016705,GO:GO:0005506	#N/A	AT5G14400.1	CYP724A1	cytochrome P450, family 724, subfamily A, polypeptide 1
Manes.12G045600	1.48991e-07	2.16324	1.25991e-05	2.61788e-05	Manes.12G045600.1			#N/A	AT3G24100.1		Uncharacterised protein family SERF
Manes.12G142500	1.46025e-08	2.54333	1.28584e-05	3.68216e-06	Manes.12G142500.1	2.4.1.25	GO:GO:0005975,GO:GO:0004134	#N/A	AT5G64860.1	DPE1	disproportionating enzyme
Manes.02G079300	3.65793e-08	2.02361	1.32209e-05	8.00215e-06	Manes.02G079300.1			#N/A	AT1G66140.1	ZFP4	zinc finger protein 4
Manes.17G028100	7.77699e-09	2.36187	1.33734e-05	2.1588e-06	Manes.17G028100.1	2.7.11.1	GO:GO:0006468,GO:GO:0004672	#N/A	AT3G21630.1	CERK1,LYSM RLK1	chitin elicitor receptor kinase 1
Manes.15G154300	4.54394e-10	3.63992	1.34832e-05	1.9e-07	Manes.15G154300.1		GO:GO:0005515	#N/A	AT5G14370.1		CCT motif family protein
Manes.08G116200	5.86467e-13	3.54888	1.35889e-05	5.23588e-10	Manes.08G116200.1			#N/A	AT4G15920.1		Nodulin MtN3 family protein
Manes.04G136900	2.27143e-05	2.16621	1.50727e-05	0.00159643	Manes.04G136900.1			#N/A	AT1G73040.1		Mannose-binding lectin superfamily protein
Manes.18G041000	2.27178e-09	2.32193	1.59132e-05	7.65752e-07	Manes.18G041000.1		GO:GO:0043565,GO:GO:0006355,GO:GO:0003700	#N/A	AT4G24240.1	ATWRKY7,WRKY7	WRKY DNA-binding protein 7
Manes.03G185800	3.28423e-05	2.17113	1.65181e-05	0.00214403	Manes.03G185800.1	3.1.1.45		#N/A	AT3G23570.1		alpha/beta-Hydrolases superfamily protein
Manes.01G068800	7.58348e-08	2.10337	1.67613e-05	1.44801e-05	Manes.01G068800.1	2.8.1.9		#N/A	AT4G22980.1
Manes.12G025400	6.00121e-09	2.063	1.71304e-05	1.76107e-06	Manes.12G025400.1	2.7.11.1	GO:GO:0006468,GO:GO:0004672	#N/A	AT1G70520.1	CRK2	cysteine-rich RLK (RECEPTOR-like protein kinase) 2
Manes.18G037600	1.12775e-16	3.37779	1.73496e-05	2.48354e-13	Manes.18G037600.1			#N/A	AT5G42900.3	COR27	cold regulated gene 27
Manes.03G029100	4.70245e-06	2.26262	1.74863e-05	0.000430294	Manes.03G029100.1	3.6.1.22,3.6.1.53,3.6.1.13	GO:GO:0016787	#N/A	AT5G47240.1	atnudt8,NUDT8	nudix hydrolase homolog 8
Manes.01G125200	2.67944e-06	2.37361	1.81441e-05	0.000270673	Manes.01G125200.1	2.7.11.1	GO:GO:0005515,GO:GO:0006468,GO:GO:0004672	#N/A	AT1G07650.1		Leucine-rich repeat transmembrane protein kinase
Manes.09G135300	5.25469e-05	2.60202	1.87691e-05	0.00307643	Manes.09G135300.1		GO:GO:0055085,GO:GO:0016020,GO:GO:0015297,GO:GO:0015238,GO:GO:0006855	#N/A	AT1G33110.1		MATE efflux family protein
Manes.12G017300	1.76917e-08	32.079	1.88927e-05	4.26576e-06	Manes.12G017300.1			#N/A	AT4G27670.1	HSP21	heat shock protein 21
Manes.14G013300	1.89614e-08	2.08248	1.89424e-05	4.47395e-06	Manes.14G013300.1		GO:GO:0046983	#N/A	AT1G51140.1		basic helix-loop-helix (bHLH) DNA-binding superfamily protein
Manes.05G019200	2.7859e-11	2.56879	1.90133e-05	1.58667e-08	Manes.05G019200.1			#N/A	AT3G61870.1
Manes.16G109300	1.13215e-08	4.53754	1.98118e-05	2.94476e-06	Manes.16G109300.1		GO:GO:0055085,GO:GO:0016020,GO:GO:0015297,GO:GO:0015238,GO:GO:0006855	#N/A	AT4G29140.1		MATE efflux family protein
Manes.01G059300	2.10808e-06	2.02743	2.18333e-05	0.000226828	Manes.01G059300.1		GO:GO:0046983	#N/A	AT5G41315.1	GL3,MYC6.2	basic helix-loop-helix (bHLH) DNA-binding superfamily protein
Manes.17G091400	2.04189e-07	4.08121	2.19637e-05	3.33716e-05	Manes.17G091400.1	4.1.1.15	GO:GO:0030170,GO:GO:0019752,GO:GO:0016831	#N/A	AT2G02010.1	GAD4	glutamate decarboxylase 4
Manes.15G076100	4.38168e-17	5.46683	2.2169e-05	1.11339e-13	Manes.15G076100.1	1.14.11.13	GO:GO:0055114,GO:GO:0016491	#N/A	AT4G21200.1	ATGA2OX8,GA2OX8	gibberellin 2-oxidase 8
Manes.17G101900	9.53962e-08	3.71327	2.33274e-05	1.76046e-05	Manes.17G101900.1			#N/A	AT1G75250.1	ATRL6,RL6,RSM3	RAD-like 6
Manes.16G094900	0.000123948	2.11875	2.34582e-05	0.00603003	Manes.16G094900.1	3.4.14.10	GO:GO:0006508,GO:GO:0004252	#N/A	AT2G05920.1		Subtilase family protein
Manes.18G054100	3.34583e-05	2.16568	2.36722e-05	0.00217565	Manes.18G054100.1	2.7.11.1	GO:GO:0005515,GO:GO:0006468,GO:GO:0005524,GO:GO:0004672	#N/A	AT1G09970.1	LRR XI-23,RLK7	Leucine-rich receptor-like protein kinase family protein
Manes.09G108300	1.00813e-17	5.64581	2.44491e-05	3.33016e-14	Manes.09G108300.1			#N/A
Manes.13G059800	5.42593e-07	2.61596	2.48792e-05	7.2272e-05	Manes.13G059800.1		GO:GO:0005515	#N/A	AT3G07650.1	COL9	CONSTANS-like 9
Manes.S045100	6.52628e-16	6.96652	2.49186e-05	1.07791e-12	Manes.S045100.1	3.2.1.14	GO:GO:0008061,GO:GO:0016998,GO:GO:0006032,GO:GO:0004568	#N/A	AT3G54420.1	ATCHITIV,ATEP3,CHIV,EP3	homolog of carrot EP3-3 chitinase
Manes.03G130600	5.4623e-08	2.33388	2.57433e-05	1.08046e-05	Manes.03G130600.1			#N/A	AT5G54980.1		Uncharacterised protein family (UPF0497)
Manes.12G030000	1.63612e-07	4.54715	2.77306e-05	2.80032e-05	Manes.12G030000.1	2.4.1.207	GO:GO:0048046,GO:GO:0016762,GO:GO:0006073,GO:GO:0005618,GO:GO:0005975,GO:GO:0004553	#N/A	AT1G10550.1	XET,XTH33	xyloglucan:xyloglucosyl transferase 33
Manes.01G226300	3.74843e-12	2.32347	2.80938e-05	2.63451e-09	Manes.01G226300.1			#N/A	AT3G62600.1	ATERDJ3B,ERDJ3B	DNAJ heat shock family protein
Manes.01G263300	2.88436e-06	2.10251	2.93882e-05	0.000289602	Manes.01G263300.1			#N/A	AT2G45680.1		TCP family transcription factor
Manes.07G049000	6.16746e-07	2.03268	2.95534e-05	8.05255e-05	Manes.07G049000.1			#N/A	AT5G64510.1
Manes.09G040200	6.17152e-06	2.02887	2.96194e-05	0.000532282	Manes.09G040200.1		GO:GO:0003676	#N/A	AT3G13570.1	SCL30A	SC35-like splicing factor 30A
Manes.12G023600	2.07627e-05	2.01671	2.97077e-05	0.00147495	Manes.12G023600.1		GO:GO:0055085,GO:GO:0016020,GO:GO:0015297,GO:GO:0015238,GO:GO:0006855	#N/A	AT3G26590.1		MATE efflux family protein
Manes.02G129800	8.17246e-10	2.51879	3.1396e-05	3.17601e-07	Manes.02G129800.1			#N/A	AT3G46640.2	LUX,PCL1	Homeodomain-like superfamily protein
Manes.06G092600	3.69142e-10	2.24268	3.23852e-05	1.58362e-07	Manes.06G092600.1			#N/A	AT5G62470.2	ATMYB96,MYB96,MYBCOV1	myb domain protein 96
Manes.02G051600	2.59987e-06	2.27003	3.3105e-05	0.000265887	Manes.02G051600.1		GO:GO:0016887,GO:GO:0005524,GO:GO:0019538	#N/A	AT5G15450.1	APG6,CLPB-P,CLPB3	casein lytic proteinase B3
Manes.S099400	6.86599e-11	2.40376	3.37991e-05	3.43643e-08	Manes.S099400.1		GO:GO:0008270,GO:GO:0005622,GO:GO:0005515	#N/A	AT3G07650.4	COL9	CONSTANS-like 9
Manes.14G081500	4.98636e-08	2.01195	3.55498e-05	1.01676e-05	Manes.14G081500.1		GO:GO:0005515,GO:GO:0000160	#N/A	AT5G61380.1	APRR1,AtTOC1,PRR1,TOC1	CCT motif -containing response regulator protein
Manes.03G142900	0.000156188	2.73725	3.60361e-05	0.00723612	Manes.03G142900.1		GO:GO:0055085	#N/A	AT5G55930.1	ATOPT1,OPT1	oligopeptide transporter 1
Manes.15G062100	2.57533e-07	2.46482	3.75776e-05	4.01417e-05	Manes.15G062100.1	1.14.13.121	GO:GO:0055114,GO:GO:0020037,GO:GO:0016705,GO:GO:0005506	#N/A	AT3G26300.1	CYP71B34	cytochrome P450, family 71, subfamily B, polypeptide 34
Manes.18G088600	2.35928e-06	2.09129	3.79868e-05	0.00024741	Manes.18G088600.1			#N/A	AT1G78780.2		pathogenesis-related family protein
Manes.05G101600	2.60629e-19	3.27551	3.98915e-05	1.43489e-15	Manes.05G101600.1		GO:GO:0055085	#N/A	AT1G14360.1	ATUTR3,UTR3	UDP-galactose transporter 3
Manes.16G020100	7.01141e-10	3.08105	4.00229e-05	2.75724e-07	Manes.16G020100.1		GO:GO:0055085,GO:GO:0016021	#N/A	AT1G11260.1	ATSTP1,STP1	sugar transporter 1
Manes.01G249900	4.78171e-06	2.05456	4.02834e-05	0.0004354	Manes.01G249900.1		GO:GO:0043565,GO:GO:0006355,GO:GO:0003700	#N/A	AT2G46270.2	GBF3	G-box binding factor 3
Manes.10G149500	4.00758e-07	2.24332	4.13449e-05	5.7237e-05	Manes.10G149500.1	3.2.1.21	GO:GO:0005975,GO:GO:0004553	#N/A	AT5G24550.1	BGLU32	beta glucosidase 32
Manes.18G047700	1.33492e-13	3.34224	4.23051e-05	1.33626e-10	Manes.18G047700.1		GO:GO:0006508,GO:GO:0004185	#N/A	AT1G73270.1	scpl6	serine carboxypeptidase-like 6
Manes.18G063500	5.90033e-10	2.21326	4.47078e-05	2.3769e-07	Manes.18G063500.1	3.2.1.68	GO:GO:0005975,GO:GO:0004553,GO:GO:0043169,GO:GO:0003824	#N/A	AT4G09020.1	ATISA3,ISA3	isoamylase 3
Manes.15G062300	7.68634e-07	2.28301	4.6371e-05	9.65411e-05	Manes.15G062300.1	1.14.13.121	GO:GO:0055114,GO:GO:0020037,GO:GO:0016705,GO:GO:0005506	#N/A	AT3G26300.1	CYP71B34	cytochrome P450, family 71, subfamily B, polypeptide 34
Manes.06G159900	3.1149e-08	2.79821	4.81664e-05	7.02004e-06	Manes.06G159900.1		GO:GO:0005515	#N/A	AT5G53420.1		CCT motif family protein
Manes.05G056700	4.66684e-07	2.03616	5.41887e-05	6.45019e-05	Manes.05G056700.1			#N/A	AT5G51160.1		Ankyrin repeat family protein
Manes.02G166000	1.56539e-07	2.14099	5.52289e-05	2.72156e-05	Manes.02G166000.1		GO:GO:0006355,GO:GO:0003677	#N/A	AT1G01720.1	ANAC002,ATAF1	NAC (No Apical Meristem) domain transcriptional regulator superfamily protein
Manes.13G136600	4.99134e-07	2.09145	5.99355e-05	6.81318e-05	Manes.13G136600.1	2.4.1.115	GO:GO:0016758,GO:GO:0008152	#N/A	AT3G50740.1	UGT72E1	UDP-glucosyl transferase 72E1
Manes.02G124800	2.88104e-14	4.8353	6.99479e-05	3.5248e-11	Manes.02G124800.1			#N/A	AT1G07400.1		HSP20-like chaperones superfamily protein
Manes.16G083600	1.37386e-14	6.09481	7.24802e-05	1.74549e-11	Manes.16G083600.1			#N/A	AT5G12020.1	HSP17.6II	17.6 kDa class II heat shock protein
Manes.15G027300	4.17169e-06	4.12211	7.4888e-05	0.000390378	Manes.15G027300.1		GO:GO:0055085,GO:GO:0016021	#N/A	AT5G26340.1	ATSTP13,MSS1,STP13	Major facilitator superfamily protein
Manes.02G124600	6.72357e-06	2.31781	7.58136e-05	0.000569486	Manes.02G124600.1			#N/A	AT1G07400.1		HSP20-like chaperones superfamily protein
Manes.08G160400	2.21443e-05	2.01437	8.5234e-05	0.00156637	Manes.08G160400.1	2.1.1.95	GO:GO:0008168,GO:GO:0008152	#N/A	AT1G64970.1	G-TMT,TMT1,VTE4	gamma-tocopherol methyltransferase
Manes.18G041700	2.88925e-05	2.35673	8.69894e-05	0.00194334	Manes.18G041700.1	3.5.1.1	GO:GO:0016787	#N/A	AT3G16150.1		N-terminal nucleophile aminohydrolases (Ntn hydrolases) superfamily protein
Manes.17G115100	1.00527e-11	2.4671	0.000105983	6.2655e-09	Manes.17G115100.1			#N/A	AT5G23240.1		DNAJ heat shock N-terminal domain-containing protein
Manes.12G137700	3.33509e-07	2.00225	0.0001296	4.96253e-05	Manes.12G137700.1			#N/A	AT1G78020.1		Protein of unknown function (DUF581)
Manes.06G152800	7.59874e-09	4.49251	0.000144657	2.13006e-06	Manes.06G152800.1		GO:GO:0051082,GO:GO:0006950,GO:GO:0006457,GO:GO:0005524	#N/A	AT5G52640.1	ATHS83,AtHsp90-1,ATHSP90.1,HSP81-1,HSP81.1,HSP83,HSP90.1	heat shock protein 90.1
Manes.12G128900	9.34531e-08	2.38994	0.000148923	1.74409e-05	Manes.12G128900.1	2.7.7.6		#N/A
Manes.17G028000	2.88609e-09	2.68254	0.000156948	9.53362e-07	Manes.17G028000.1			#N/A	AT4G04330.1		Chaperonin-like RbcX protein
Manes.05G089800	5.23475e-08	2.63764	0.000157725	1.05439e-05	Manes.05G089800.1			#N/A	AT1G24020.2	MLP423	MLP-like protein 423
Manes.15G171200	2.87926e-08	2.36203	0.000158906	6.60491e-06	Manes.15G171200.1	3.2.1.2	GO:GO:0016161,GO:GO:0000272	#N/A	AT4G17090.1	BAM3,BMY8,CT-BMY	chloroplast beta-amylase
Manes.01G053300	4.01341e-09	2.70487	0.000169144	1.22754e-06	Manes.01G053300.1			#N/A	AT5G42020.1	BIP,BIP2	Heat shock protein 70 (Hsp 70) family protein
Manes.06G134700	9.04591e-08	2.70346	0.000173502	1.6978e-05	Manes.06G134700.1			#N/A	AT4G25200.1	ATHSP23.6-MITO,HSP23.6-MITO	mitochondrion-localized small heat shock protein 23.6
Manes.13G003400	6.95362e-08	2.05738	0.000175821	1.34527e-05	Manes.13G003400.1		GO:GO:0051082,GO:GO:0006457,GO:GO:0005783,GO:GO:0005509	#N/A	AT1G08450.1	AtCRT3,CRT3,EBS2,PSL1	calreticulin 3
Manes.14G091600	2.60757e-07	2.12084	0.000200045	4.04394e-05	Manes.14G091600.1		GO:GO:0051082,GO:GO:0006950,GO:GO:0006457,GO:GO:0005524	#N/A	AT2G04030.1	AtHsp90.5,CR88,EMB1956,Hsp88.1,HSP90.5	Chaperone protein htpG family protein
Manes.04G029400	9.20966e-09	2.27272	0.000229899	2.49363e-06	Manes.04G029400.1	2.3.1.199	GO:GO:0016747,GO:GO:0008610,GO:GO:0016020,GO:GO:0006633	#N/A	AT2G28630.1	KCS12	3-ketoacyl-CoA synthase 12
Manes.07G129600	1.47934e-17	4.60975	0.000275485	4.07227e-14	Manes.07G129600.1			#N/A	AT2G40080.1	ELF4	Protein of unknown function (DUF1313)
Manes.02G006000	7.60896e-09	2.21174	0.000286768	2.13006e-06	Manes.02G006000.1			#N/A	AT5G42020.1	BIP,BIP2	Heat shock protein 70 (Hsp 70) family protein
Manes.01G047100	1.01018e-13	3.62366	0.000382005	1.07643e-10	Manes.01G047100.1			#N/A
Manes.18G012200	1.40902e-09	2.28937	0.000493419	4.95152e-07	Manes.18G012200.1		GO:GO:0051082,GO:GO:0006950,GO:GO:0006457,GO:GO:0005524	#N/A	AT4G24190.1	AtHsp90-7,AtHsp90.7,HSP90.7,SHD	Chaperone protein htpG family protein
Manes.05G089700	1.65028e-05	2.09072	0.000497075	0.00123334	Manes.05G089700.1		GO:GO:0009607,GO:GO:0006952	#N/A	AT1G24020.2	MLP423	MLP-like protein 423
Manes.15G110300	1.22059e-05	2.17679	0.000527695	0.000962285	Manes.15G110300.1		GO:GO:0005524	#N/A	AT3G13470.1		TCP-1/cpn60 chaperonin family protein
Manes.11G139700	3.07058e-10	2.71543	0.000534527	1.36137e-07	Manes.11G139700.1	1.11.1.11	GO:GO:0055114,GO:GO:0020037,GO:GO:0006979,GO:GO:0004601	#N/A	AT1G07890.1	APX1,ATAPX01,ATAPX1,CS1,MEE6	ascorbate peroxidase 1
