# Supplementary material for: Molecular insights into Cassava brown streak virus susceptibility and resistance by profiling of the early host response
Source: Mol Plant Pathol. 2017 Aug 10;19(2):476–89. doi: 10.1111/mpp.12565 (PMC6638049; doi:10.1111/mpp.12565)
Supplement: Supplementary file 4 — Table S4 Gene set analysis results. [file MPP-19-476-s004.xlsx]

## Sheet: 60444_BP
ene Set Name(NO. Genes)	Descriptio	p value	n	Category	NO. Genes in Overlap (k)	p value	FDR
RESPONSE_TO_STIMULUS(6222)	GO:0050896	7.26e-45	response to stimulus, GOslim:biological_process	GO_BP	397	7.26e-45	1.04e-40
RESPONSE_TO_CHEMICAL_STIMULUS(3953)	GO:0042221	2.89e-43	response to chemical stimulus, GOslim:biological_process	GO_BP	296	2.89e-43	2.07e-39
RESPONSE_TO_ORGANIC_SUBSTANCE(2739)	GO:0010033	1.27e-30	response to organic substance, GOslim:biological_process	GO_BP	210	1.27e-30	6.06e-27
RESPONSE_TO_STRESS(4037)	GO:0006950	2.04e-29	response to stress, GOslim:biological_process	GO_BP	266	2.04e-29	7.3e-26
SMALL_MOLECULE_BIOSYNTHETIC_PROCESS(1859)	GO:0044283	7.88e-29	small molecule biosynthetic process, GOslim:biological_process	GO_BP	162	7.88e-29	2.25e-25
DEFENSE_RESPONSE(1644)	GO:0006952	6.1e-24	defense response, GOslim:biological_process	GO_BP	140	6.1e-24	1.45e-20
RESPONSE_TO_OTHER_ORGANISM(1411)	GO:0051707	1.23e-23	response to other organism, GOslim:biological_process	GO_BP	127	1.23e-23	2.52e-20
RESPONSE_TO_ENDOGENOUS_STIMULUS(1604)	GO:0009719	1.56e-23	response to endogenous stimulus, GOslim:biological_process	GO_BP	137	1.56e-23	2.79e-20
CELLULAR_AROMATIC_COMPOUND_METABOLIC_PROCESS(1017)	GO:0006725	1.16e-22	cellular aromatic compound metabolic process, GOslim:biological_process	GO_BP	103	1.16e-22	1.85e-19
RESPONSE_TO_BIOTIC_STIMULUS(1675)	GO:0009607	2.28e-22	response to biotic stimulus, GOslim:biological_process	GO_BP	138	2.28e-22	3.26e-19
ION_TRANSPORT(1016)	GO:0006811	3.46e-22	ion transport, GOslim:biological_process	GO_BP	102	3.46e-22	4.5e-19
LOCALIZATION(3799)	GO:0051179	9.8e-22	localization, GOslim:biological_process	GO_BP	234	9.8e-22	1.17e-18
AROMATIC_COMPOUND_BIOSYNTHETIC_PROCESS(679)	GO:0019438	2.47e-21	aromatic compound biosynthetic process, GOslim:biological_process	GO_BP	80	2.47e-21	2.72e-18
INNATE_IMMUNE_RESPONSE(926)	GO:0045087	2.68e-21	innate immune response, GOslim:biological_process	GO_BP	95	2.68e-21	2.74e-18
ESTABLISHMENT_OF_LOCALIZATION(3633)	GO:0051234	9.08e-21	establishment of localization, GOslim:biological_process	GO_BP	224	9.08e-21	8.29e-18
IMMUNE_SYSTEM_PROCESS(980)	GO:0002376	9.86e-21	immune system process, GOslim:biological_process	GO_BP	97	9.86e-21	8.29e-18
IMMUNE_RESPONSE(980)	GO:0006955	9.86e-21	immune response, GOslim:biological_process	GO_BP	97	9.86e-21	8.29e-18
MULTI-ORGANISM_PROCESS(1804)	GO:0051704	1.69e-20	multi-organism process, GOslim:biological_process	GO_BP	140	1.69e-20	1.35e-17
TRANSPORT(3558)	GO:0006810	3.52e-20	transport, GOslim:biological_process	GO_BP	219	3.52e-20	2.65e-17
SECONDARY_METABOLIC_PROCESS(1241)	GO:0019748	1.37e-19	secondary metabolic process, GOslim:biological_process	GO_BP	109	1.37e-19	9.78e-17
RESPONSE_TO_CARBOHYDRATE_STIMULUS(811)	GO:0009743	3.75e-19	response to carbohydrate stimulus, GOslim:biological_process	GO_BP	84	3.75e-19	2.44e-16
RESPONSE_TO_CHITIN(421)	GO:0010200	3.68e-19	response to chitin, GOslim:biological_process	GO_BP	59	3.68e-19	2.44e-16
METABOLIC_PROCESS(13568)	GO:0008152	5.29e-19	metabolic process, GOslim:biological_process	GO_BP	577	5.29e-19	3.29e-16
RESPONSE_TO_JASMONIC_ACID_STIMULUS(471)	GO:0009753	2.84e-18	response to jasmonic acid stimulus, GOslim:biological_process	GO_BP	61	2.84e-18	1.69e-15
ORGANIC_ACID_BIOSYNTHETIC_PROCESS(1113)	GO:0016053	3.45e-18	organic acid biosynthetic process, GOslim:biological_process	GO_BP	99	3.45e-18	1.9e-15
CARBOXYLIC_ACID_BIOSYNTHETIC_PROCESS(1113)	GO:0046394	3.45e-18	carboxylic acid biosynthetic process, GOslim:biological_process	GO_BP	99	3.45e-18	1.9e-15
PHOTOSYNTHESIS,_LIGHT_REACTION(333)	GO:0019684	3.68e-18	photosynthesis, light reaction, GOslim:biological_process	GO_BP	51	3.68e-18	1.95e-15
CELLULAR_RESPONSE_TO_STIMULUS(2302)	GO:0051716	5.73e-18	cellular response to stimulus, GOslim:biological_process	GO_BP	157	5.73e-18	2.93e-15
RESPONSE_TO_ABIOTIC_STIMULUS(2615)	GO:0009628	6.58e-18	response to abiotic stimulus, GOslim:biological_process	GO_BP	171	6.58e-18	3.14e-15
PHOTOSYNTHESIS(436)	GO:0015979	6.51e-18	photosynthesis, GOslim:biological_process	GO_BP	58	6.51e-18	3.14e-15
SMALL_MOLECULE_METABOLIC_PROCESS(4053)	GO:0044281	8.78e-18	small molecule metabolic process, GOslim:biological_process	GO_BP	232	8.78e-18	4.05e-15
CATION_TRANSPORT(810)	GO:0006812	1.11e-17	cation transport, GOslim:biological_process	GO_BP	81	1.11e-17	4.95e-15
RESPONSE_TO_FUNGUS(497)	GO:0009620	2.86e-17	response to fungus, GOslim:biological_process	GO_BP	61	2.86e-17	1.24e-14
RESPONSE_TO_BACTERIUM(572)	GO:0009617	8.07e-17	response to bacterium, GOslim:biological_process	GO_BP	65	8.07e-17	3.39e-14
METAL_ION_TRANSPORT(573)	GO:0030001	8.72e-17	metal ion transport, GOslim:biological_process	GO_BP	65	8.72e-17	3.56e-14
OXOACID_METABOLIC_PROCESS(2099)	GO:0043436	1.12e-16	oxoacid metabolic process, GOslim:biological_process	GO_BP	144	1.12e-16	4.32e-14
CARBOXYLIC_ACID_METABOLIC_PROCESS(2099)	GO:0019752	1.12e-16	carboxylic acid metabolic process, GOslim:biological_process	GO_BP	144	1.12e-16	4.32e-14
ORGANIC_ACID_METABOLIC_PROCESS(2101)	GO:0006082	1.21e-16	organic acid metabolic process, GOslim:biological_process	GO_BP	144	1.21e-16	4.54e-14
CELLULAR_KETONE_METABOLIC_PROCESS(2121)	GO:0042180	2.54e-16	cellular ketone metabolic process, GOslim:biological_process	GO_BP	144	2.54e-16	9.3e-14
DEATH(498)	GO:0016265	4.13e-16	death, GOslim:biological_process	GO_BP	59	4.13e-16	1.44e-13
CELL_DEATH(498)	GO:0008219	4.13e-16	cell death, GOslim:biological_process	GO_BP	59	4.13e-16	1.44e-13
ORGANELLE_SUBCOMPARTMENT(428)	GO:0031984	7.02e-16	organelle subcompartment, GOslim:cellular_component	GO_CC	54	7.02e-16	2.35e-13
PLASTID_THYLAKOID(425)	GO:0031976	5.37e-16	plastid thylakoid, GOslim:cellular_component	GO_CC	54	5.37e-16	2.35e-13
MEMBRANE(6079)	GO:0016020	2.93e-16	membrane, GOslim:cellular_component	GO_CC	306	2.93e-16	2.35e-13
CHLOROPLAST_THYLAKOID(425)	GO:0009534	5.37e-16	chloroplast thylakoid, GOslim:cellular_component	GO_CC	54	5.37e-16	2.35e-13
DEFENSE_RESPONSE_TO_FUNGUS(342)	GO:0050832	7.68e-16	defense response to fungus, GOslim:biological_process	GO_BP	48	7.68e-16	2.62e-13
REGULATION_OF_PLANT-TYPE_HYPERSENSITIVE_RESPONSE(371)	GO:0010363	8.16e-16	regulation of plant-type hypersensitive response, GOslim:biological_process	GO_BP	50	8.16e-16	2.72e-13
PLANT-TYPE_HYPERSENSITIVE_RESPONSE(401)	GO:0009626	8.92e-16	plant-type hypersensitive response, GOslim:biological_process	GO_BP	52	8.92e-16	2.9e-13
HOST_PROGRAMMED_CELL_DEATH_INDUCED_BY_SYMBIONT(402)	GO:0034050	9.77e-16	host programmed cell death induced by symbiont, GOslim:biological_process	GO_BP	52	9.77e-16	3.11e-13
BIOLOGICAL_REGULATION(6172)	GO:0065007	1.25e-15	biological regulation, GOslim:biological_process	GO_BP	307	1.25e-15	3.87e-13
REGULATION_OF_CELL_DEATH(405)	GO:0010941	1.29e-15	regulation of cell death, GOslim:biological_process	GO_BP	52	1.29e-15	3.91e-13
PROTEIN_TARGETING_TO_MEMBRANE(392)	GO:0006612	1.51e-15	protein targeting to membrane, GOslim:biological_process	GO_BP	51	1.51e-15	4.49e-13
CELLULAR_RESPONSE_TO_STRESS(1431)	GO:0033554	1.62e-15	cellular response to stress, GOslim:biological_process	GO_BP	109	1.62e-15	4.74e-13
REGULATION_OF_CELLULAR_RESPONSE_TO_STRESS(379)	GO:0080135	1.75e-15	regulation of cellular response to stress, GOslim:biological_process	GO_BP	50	1.75e-15	5e-13
THYLAKOID(517)	GO:0009579	1.89e-15	thylakoid, GOslim:cellular_component	GO_CC	59	1.89e-15	5.08e-13
REGULATION_OF_PROGRAMMED_CELL_DEATH(397)	GO:0043067	2.38e-15	regulation of programmed cell death, GOslim:biological_process	GO_BP	51	2.38e-15	6.68e-13
PROGRAMMED_CELL_DEATH(450)	GO:0012501	4.66e-15	programmed cell death, GOslim:biological_process	GO_BP	54	4.66e-15	1.28e-12
CELLULAR_MODIFIED_AMINO_ACID_METABOLIC_PROCESS(708)	GO:0006575	1.03e-14	cellular modified amino acid metabolic process, GOslim:biological_process	GO_BP	69	1.03e-14	2.79e-12
REGULATION_OF_INNATE_IMMUNE_RESPONSE(415)	GO:0045088	1.17e-14	regulation of innate immune response, GOslim:biological_process	GO_BP	51	1.17e-14	3.09e-12
SALICYLIC_ACID_METABOLIC_PROCESS(222)	GO:0009696	1.53e-14	salicylic acid metabolic process, GOslim:biological_process	GO_BP	37	1.53e-14	3.98e-12
REGULATION_OF_IMMUNE_RESPONSE(419)	GO:0050776	1.64e-14	regulation of immune response, GOslim:biological_process	GO_BP	51	1.64e-14	4.13e-12
REGULATION_OF_IMMUNE_SYSTEM_PROCESS(419)	GO:0002682	1.64e-14	regulation of immune system process, GOslim:biological_process	GO_BP	51	1.64e-14	4.13e-12
PHOTOSYNTHETIC_MEMBRANE(352)	GO:0034357	3.25e-14	photosynthetic membrane, GOslim:cellular_component	GO_CC	46	3.25e-14	5.45e-12
PLASTID_THYLAKOID_MEMBRANE(323)	GO:0055035	3.21e-14	plastid thylakoid membrane, GOslim:cellular_component	GO_CC	44	3.21e-14	5.45e-12
CHLOROPLAST_THYLAKOID_MEMBRANE(322)	GO:0009535	2.91e-14	chloroplast thylakoid membrane, GOslim:cellular_component	GO_CC	44	2.91e-14	5.45e-12
SIGNALING(2317)	GO:0023052	2.27e-14	signaling, GOslim:biological_process	GO_BP	147	2.27e-14	5.6e-12
THYLAKOID_MEMBRANE(339)	GO:0042651	3.76e-14	thylakoid membrane, GOslim:cellular_component	GO_CC	45	3.76e-14	5.6e-12
RESPONSE_TO_EXTERNAL_STIMULUS(1047)	GO:0009605	4.43e-14	response to external stimulus, GOslim:biological_process	GO_BP	86	4.43e-14	1.07e-11
CELLULAR_PROCESS(14300)	GO:0009987	5.26e-14	cellular process, GOslim:biological_process	GO_BP	579	5.26e-14	1.25e-11
CELLULAR_MODIFIED_AMINO_ACID_BIOSYNTHETIC_PROCESS(532)	GO:0042398	6.58e-14	cellular modified amino acid biosynthetic process, GOslim:biological_process	GO_BP	57	6.58e-14	1.54e-11
DEFENSE_RESPONSE_TO_BACTERIUM(390)	GO:0042742	6.79e-14	defense response to bacterium, GOslim:biological_process	GO_BP	48	6.79e-14	1.57e-11
SALICYLIC_ACID_BIOSYNTHETIC_PROCESS(209)	GO:0009697	6.96e-14	salicylic acid biosynthetic process, GOslim:biological_process	GO_BP	35	6.96e-14	1.58e-11
DEFENSE_RESPONSE,_INCOMPATIBLE_INTERACTION(535)	GO:0009814	8.16e-14	defense response, incompatible interaction, GOslim:biological_process	GO_BP	57	8.16e-14	1.82e-11
RESPONSE_TO_HORMONE_STIMULUS(1364)	GO:0009725	1.01e-13	response to hormone stimulus, GOslim:biological_process	GO_BP	101	1.01e-13	2.23e-11
CELLULAR_RESPONSE_TO_JASMONIC_ACID_STIMULUS(282)	GO:0071395	1.48e-13	cellular response to jasmonic acid stimulus, GOslim:biological_process	GO_BP	40	1.48e-13	3.17e-11
JASMONIC_ACID_MEDIATED_SIGNALING_PATHWAY(282)	GO:0009867	1.48e-13	jasmonic acid mediated signaling pathway, GOslim:biological_process	GO_BP	40	1.48e-13	3.17e-11
RESPONSE_TO_WOUNDING(340)	GO:0009611	1.6e-13	response to wounding, GOslim:biological_process	GO_BP	44	1.6e-13	3.37e-11
REGULATION_OF_DEFENSE_RESPONSE(529)	GO:0031347	1.72e-13	regulation of defense response, GOslim:biological_process	GO_BP	56	1.72e-13	3.58e-11
CHEMICAL_HOMEOSTASIS(275)	GO:0048878	3.01e-13	chemical homeostasis, GOslim:biological_process	GO_BP	39	3.01e-13	6.15e-11
THYLAKOID_PART(386)	GO:0044436	6.38e-13	thylakoid part, GOslim:cellular_component	GO_CC	46	6.38e-13	8.56e-11
PLASMA_MEMBRANE(3704)	GO:0005886	7.9e-13	plasma membrane, GOslim:cellular_component	GO_CC	200	7.9e-13	9.63e-11
REGULATION_OF_RESPONSE_TO_STRESS(544)	GO:0080134	4.88e-13	regulation of response to stress, GOslim:biological_process	GO_BP	56	4.88e-13	9.84e-11
CELLULAR_RESPONSE_TO_CHEMICAL_STIMULUS(1403)	GO:0070887	5.03e-13	cellular response to chemical stimulus, GOslim:biological_process	GO_BP	101	5.03e-13	9.99e-11
PHENYLPROPANOID_METABOLIC_PROCESS(400)	GO:0009698	5.64e-13	phenylpropanoid metabolic process, GOslim:biological_process	GO_BP	47	5.64e-13	1.11e-10
MONOCARBOXYLIC_ACID_METABOLIC_PROCESS(1480)	GO:0032787	8.75e-13	monocarboxylic acid metabolic process, GOslim:biological_process	GO_BP	104	8.75e-13	1.69e-10
REGULATION_OF_BIOLOGICAL_PROCESS(5191)	GO:0050789	8.89e-13	regulation of biological process, GOslim:biological_process	GO_BP	258	8.89e-13	1.7e-10
RESPONSE_TO_SALICYLIC_ACID_STIMULUS(470)	GO:0009751	9.13e-13	response to salicylic acid stimulus, GOslim:biological_process	GO_BP	51	9.13e-13	1.72e-10
REGULATION_OF_RESPONSE_TO_STIMULUS(662)	GO:0048583	1.19e-12	regulation of response to stimulus, GOslim:biological_process	GO_BP	62	1.19e-12	2.22e-10
DETECTION_OF_BIOTIC_STIMULUS(104)	GO:0009595	1.73e-12	detection of biotic stimulus, GOslim:biological_process	GO_BP	24	1.73e-12	3.17e-10
CELLULAR_METABOLIC_PROCESS(11467)	GO:0044237	1.96e-12	cellular metabolic process, GOslim:biological_process	GO_BP	479	1.96e-12	3.55e-10
PHENYLPROPANOID_BIOSYNTHETIC_PROCESS(326)	GO:0009699	9.17e-12	phenylpropanoid biosynthetic process, GOslim:biological_process	GO_BP	40	9.17e-12	1.64e-09
PRIMARY_METABOLIC_PROCESS(11672)	GO:0044238	1.1e-11	primary metabolic process, GOslim:biological_process	GO_BP	482	1.1e-11	1.94e-09
PHOTOSYSTEM(67)	GO:0009521	1.74e-11	photosystem, GOslim:cellular_component	GO_CC	19	1.74e-11	1.95e-09
CHLOROPLAST_PART(1210)	GO:0044434	2.52e-11	chloroplast part, GOslim:cellular_component	GO_CC	87	2.52e-11	2.6e-09
SYSTEMIC_ACQUIRED_RESISTANCE(444)	GO:0009627	1.58e-11	systemic acquired resistance, GOslim:biological_process	GO_BP	47	1.58e-11	2.75e-09
NEGATIVE_REGULATION_OF_DEFENSE_RESPONSE(273)	GO:0031348	1.61e-11	negative regulation of defense response, GOslim:biological_process	GO_BP	36	1.61e-11	2.78e-09
SALICYLIC_ACID_MEDIATED_SIGNALING_PATHWAY(349)	GO:0009863	1.74e-11	salicylic acid mediated signaling pathway, GOslim:biological_process	GO_BP	41	1.74e-11	2.96e-09
RESPONSE_TO_LIGHT_STIMULUS(1182)	GO:0009416	1.88e-11	response to light stimulus, GOslim:biological_process	GO_BP	86	1.88e-11	3.16e-09
GENERATION_OF_PRECURSOR_METABOLITES_AND_ENERGY(730)	GO:0006091	1.96e-11	generation of precursor metabolites and energy, GOslim:biological_process	GO_BP	63	1.96e-11	3.26e-09
CELLULAR_RESPONSE_TO_SALICYLIC_ACID_STIMULUS(351)	GO:0071446	2.04e-11	cellular response to salicylic acid stimulus, GOslim:biological_process	GO_BP	41	2.04e-11	3.35e-09
REGULATION_OF_CELLULAR_PROCESS(4571)	GO:0050794	2.46e-11	regulation of cellular process, GOslim:biological_process	GO_BP	228	2.46e-11	4e-09
REGULATION_OF_CELLULAR_METABOLIC_PROCESS(2917)	GO:0031323	2.79e-11	regulation of cellular metabolic process, GOslim:biological_process	GO_BP	162	2.79e-11	4.39e-09
RESPIRATORY_BURST(121)	GO:0045730	2.76e-11	respiratory burst, GOslim:biological_process	GO_BP	24	2.76e-11	4.39e-09
RESPIRATORY_BURST_INVOLVED_IN_DEFENSE_RESPONSE(121)	GO:0002679	2.76e-11	respiratory burst involved in defense response, GOslim:biological_process	GO_BP	24	2.76e-11	4.39e-09
RESPONSE_TO_RADIATION(1257)	GO:0009314	3.1e-11	response to radiation, GOslim:biological_process	GO_BP	89	3.1e-11	4.82e-09
CELLULAR_NITROGEN_COMPOUND_METABOLIC_PROCESS(1369)	GO:0034641	3.94e-11	cellular nitrogen compound metabolic process, GOslim:biological_process	GO_BP	94	3.94e-11	6.06e-09
REGULATION_OF_METABOLIC_PROCESS(3154)	GO:0019222	4.27e-11	regulation of metabolic process, GOslim:biological_process	GO_BP	171	4.27e-11	6.5e-09
DETECTION_OF_STIMULUS(148)	GO:0051606	4.48e-11	detection of stimulus, GOslim:biological_process	GO_BP	26	4.48e-11	6.75e-09
NEGATIVE_REGULATION_OF_RESPONSE_TO_STIMULUS(346)	GO:0048585	4.77e-11	negative regulation of response to stimulus, GOslim:biological_process	GO_BP	40	4.77e-11	7.11e-09
REGULATION_OF_HYDROGEN_PEROXIDE_METABOLIC_PROCESS(187)	GO:0010310	5.01e-11	regulation of hydrogen peroxide metabolic process, GOslim:biological_process	GO_BP	29	5.01e-11	7.4e-09
CELL(21652)	GO:0005623	9.03e-11	cell, GOslim:cellular_component	GO_CC	784	9.03e-11	8.08e-09
CELL_PART(21652)	GO:0044464	9.03e-11	cell part, GOslim:cellular_component	GO_CC	784	9.03e-11	8.08e-09
REGULATION_OF_OXYGEN_AND_REACTIVE_OXYGEN_SPECIES_METABOLIC_PROCESS(188)	GO:0080010	5.62e-11	regulation of oxygen and reactive oxygen species metabolic process, GOslim:biological_process	GO_BP	29	5.62e-11	8.16e-09
CATION_HOMEOSTASIS(215)	GO:0055080	5.65e-11	cation homeostasis, GOslim:biological_process	GO_BP	31	5.65e-11	8.16e-09
RESPONSE_TO_OXIDATIVE_STRESS(586)	GO:0006979	6.15e-11	response to oxidative stress, GOslim:biological_process	GO_BP	54	6.15e-11	8.8e-09
PLASTID_PART(1251)	GO:0044435	1.23e-10	plastid part, GOslim:cellular_component	GO_CC	87	1.23e-10	1.03e-08
CELLULAR_CHEMICAL_HOMEOSTASIS(182)	GO:0055082	1.27e-10	cellular chemical homeostasis, GOslim:biological_process	GO_BP	28	1.27e-10	1.8e-08
AMINE_METABOLIC_PROCESS(1030)	GO:0009308	1.65e-10	amine metabolic process, GOslim:biological_process	GO_BP	76	1.65e-10	2.32e-08
CELLULAR_CATION_HOMEOSTASIS(172)	GO:0030003	1.82e-10	cellular cation homeostasis, GOslim:biological_process	GO_BP	27	1.82e-10	2.52e-08
CELLULAR_RESPONSE_TO_ORGANIC_SUBSTANCE(1221)	GO:0071310	1.95e-10	cellular response to organic substance, GOslim:biological_process	GO_BP	85	1.95e-10	2.68e-08
ION_HOMEOSTASIS(234)	GO:0050801	3.73e-10	ion homeostasis, GOslim:biological_process	GO_BP	31	3.73e-10	5.08e-08
REGULATION_OF_MULTI-ORGANISM_PROCESS(117)	GO:0043900	4.48e-10	regulation of multi-organism process, GOslim:biological_process	GO_BP	22	4.48e-10	6.05e-08
CELLULAR_ION_HOMEOSTASIS(181)	GO:0006873	4.99e-10	cellular ion homeostasis, GOslim:biological_process	GO_BP	27	4.99e-10	6.67e-08
MAPK_CASCADE(209)	GO:0000165	5.24e-10	MAPK cascade, GOslim:biological_process	GO_BP	29	5.24e-10	6.94e-08
SULFUR_COMPOUND_METABOLIC_PROCESS(682)	GO:0006790	5.56e-10	sulfur compound metabolic process, GOslim:biological_process	GO_BP	57	5.56e-10	7.29e-08
CELLULAR_RESPONSE_TO_ENDOGENOUS_STIMULUS(804)	GO:0071495	7.43e-10	cellular response to endogenous stimulus, GOslim:biological_process	GO_BP	63	7.43e-10	9.58e-08
CELLULAR_AMINE_METABOLIC_PROCESS(944)	GO:0044106	7.43e-10	cellular amine metabolic process, GOslim:biological_process	GO_BP	70	7.43e-10	9.58e-08
PLASTID(3966)	GO:0009536	1.26e-09	plastid, GOslim:cellular_component	GO_CC	197	1.26e-09	9.97e-08
SIGNAL_TRANSDUCTION(1659)	GO:0007165	8.8e-10	signal transduction, GOslim:biological_process	GO_BP	103	8.8e-10	1.12e-07
REGULATION_OF_PROTEIN_DEPHOSPHORYLATION(135)	GO:0035304	9.92e-10	regulation of protein dephosphorylation, GOslim:biological_process	GO_BP	23	9.92e-10	1.25e-07
PHOSPHATE-CONTAINING_COMPOUND_METABOLIC_PROCESS(1573)	GO:0006796	9.9e-10	phosphate-containing compound metabolic process, GOslim:biological_process	GO_BP	99	9.9e-10	1.25e-07
PHOSPHORUS_METABOLIC_PROCESS(1574)	GO:0006793	1.02e-09	phosphorus metabolic process, GOslim:biological_process	GO_BP	99	1.02e-09	1.27e-07
CHLOROPLAST(3889)	GO:0009507	2.11e-09	chloroplast, GOslim:cellular_component	GO_CC	193	2.11e-09	1.57e-07
REGULATION_OF_DEPHOSPHORYLATION(137)	GO:0035303	1.28e-09	regulation of dephosphorylation, GOslim:biological_process	GO_BP	23	1.28e-09	1.57e-07
RESPONSE_TO_LIGHT_INTENSITY(278)	GO:0009642	1.29e-09	response to light intensity, GOslim:biological_process	GO_BP	33	1.29e-09	1.58e-07
SYSTEMIC_ACQUIRED_RESISTANCE,_SALICYLIC_ACID_MEDIATED_SIGNALING_PATHWAY(251)	GO:0009862	1.73e-09	systemic acquired resistance, salicylic acid mediated signaling pathway, GOslim:biological_process	GO_BP	31	1.73e-09	2.1e-07
OXYGEN_AND_REACTIVE_OXYGEN_SPECIES_METABOLIC_PROCESS(347)	GO:0006800	1.93e-09	oxygen and reactive oxygen species metabolic process, GOslim:biological_process	GO_BP	37	1.93e-09	2.32e-07
INTRACELLULAR_PROTEIN_KINASE_CASCADE(223)	GO:0007243	2.01e-09	intracellular protein kinase cascade, GOslim:biological_process	GO_BP	29	2.01e-09	2.39e-07
DIVALENT_METAL_ION_TRANSPORT(195)	GO:0070838	2.14e-09	divalent metal ion transport, GOslim:biological_process	GO_BP	27	2.14e-09	2.53e-07
SIGNAL_TRANSMISSION(1743)	GO:0023060	2.77e-09	signal transmission, GOslim:biological_process	GO_BP	105	2.77e-09	3.25e-07
RESPONSE_TO_OSMOTIC_STRESS(834)	GO:0006970	2.8e-09	response to osmotic stress, GOslim:biological_process	GO_BP	63	2.8e-09	3.26e-07
RESPONSE_TO_WATER_STIMULUS(421)	GO:0009415	2.97e-09	response to water stimulus, GOslim:biological_process	GO_BP	41	2.97e-09	3.43e-07
PLASTOGLOBULE(68)	GO:0010287	6.83e-09	plastoglobule, GOslim:cellular_component	GO_CC	16	6.83e-09	4.82e-07
BIOSYNTHETIC_PROCESS(7941)	GO:0009058	4.56e-09	biosynthetic process, GOslim:biological_process	GO_BP	340	4.56e-09	5.17e-07
HOMEOSTATIC_PROCESS(481)	GO:0042592	4.55e-09	homeostatic process, GOslim:biological_process	GO_BP	44	4.55e-09	5.17e-07
REGULATION_OF_PROTEIN_MODIFICATION_PROCESS(148)	GO:0031399	4.75e-09	regulation of protein modification process, GOslim:biological_process	GO_BP	23	4.75e-09	5.36e-07
POST-TRANSLATIONAL_PROTEIN_MODIFICATION(2069)	GO:0043687	5.24e-09	post-translational protein modification, GOslim:biological_process	GO_BP	118	5.24e-09	5.86e-07
RESPONSE_TO_WATER_DEPRIVATION(413)	GO:0009414	5.34e-09	response to water deprivation, GOslim:biological_process	GO_BP	40	5.34e-09	5.92e-07
SULFUR_COMPOUND_BIOSYNTHETIC_PROCESS(485)	GO:0044272	5.72e-09	sulfur compound biosynthetic process, GOslim:biological_process	GO_BP	44	5.72e-09	6.3e-07
ANION_TRANSPORT(350)	GO:0006820	7.53e-09	anion transport, GOslim:biological_process	GO_BP	36	7.53e-09	8.23e-07
APOPLAST(392)	GO:0048046	1.26e-08	apoplast, GOslim:cellular_component	GO_CC	38	1.26e-08	8.45e-07
HYDROGEN_PEROXIDE_METABOLIC_PROCESS(335)	GO:0042743	8.46e-09	hydrogen peroxide metabolic process, GOslim:biological_process	GO_BP	35	8.46e-09	9.17e-07
RESPONSE_TO_SALT_STRESS(780)	GO:0009651	8.65e-09	response to salt stress, GOslim:biological_process	GO_BP	59	8.65e-09	9.3e-07
SERINE_FAMILY_AMINO_ACID_METABOLIC_PROCESS(271)	GO:0009069	8.95e-09	serine family amino acid metabolic process, GOslim:biological_process	GO_BP	31	8.95e-09	9.52e-07
POSITIVE_REGULATION_OF_FLAVONOID_BIOSYNTHETIC_PROCESS(103)	GO:0009963	9.01e-09	positive regulation of flavonoid biosynthetic process, GOslim:biological_process	GO_BP	19	9.01e-09	9.52e-07
FLAVONOID_BIOSYNTHETIC_PROCESS(225)	GO:0009813	9.05e-09	flavonoid biosynthetic process, GOslim:biological_process	GO_BP	28	9.05e-09	9.52e-07
CARBOHYDRATE_METABOLIC_PROCESS(2239)	GO:0005975	1.03e-08	carbohydrate metabolic process, GOslim:biological_process	GO_BP	124	1.03e-08	1.08e-06
TRANSITION_METAL_ION_TRANSPORT(243)	GO:0000041	1.15e-08	transition metal ion transport, GOslim:biological_process	GO_BP	29	1.15e-08	1.19e-06
REGULATION_OF_SECONDARY_METABOLIC_PROCESS(157)	GO:0043455	1.28e-08	regulation of secondary metabolic process, GOslim:biological_process	GO_BP	23	1.28e-08	1.32e-06
SULFUR_AMINO_ACID_METABOLIC_PROCESS(465)	GO:0000096	1.43e-08	sulfur amino acid metabolic process, GOslim:biological_process	GO_BP	42	1.43e-08	1.46e-06
CELLULAR_BIOSYNTHETIC_PROCESS(7714)	GO:0044249	1.52e-08	cellular biosynthetic process, GOslim:biological_process	GO_BP	329	1.52e-08	1.54e-06
REGULATION_OF_PRIMARY_METABOLIC_PROCESS(2751)	GO:0080090	1.75e-08	regulation of primary metabolic process, GOslim:biological_process	GO_BP	144	1.75e-08	1.76e-06
CELLULAR_AMINO_ACID_METABOLIC_PROCESS(880)	GO:0006520	1.85e-08	cellular amino acid metabolic process, GOslim:biological_process	GO_BP	63	1.85e-08	1.85e-06
PHOTOSYSTEM_I(22)	GO:0009522	3.06e-08	photosystem I, GOslim:cellular_component	GO_CC	10	3.06e-08	1.96e-06
CELLULAR_NITROGEN_COMPOUND_BIOSYNTHETIC_PROCESS(800)	GO:0044271	2.01e-08	cellular nitrogen compound biosynthetic process, GOslim:biological_process	GO_BP	59	2.01e-08	1.99e-06
FLAVONOID_METABOLIC_PROCESS(250)	GO:0009812	2.03e-08	flavonoid metabolic process, GOslim:biological_process	GO_BP	29	2.03e-08	2e-06
SERINE_FAMILY_AMINO_ACID_BIOSYNTHETIC_PROCESS(222)	GO:0009070	2.56e-08	serine family amino acid biosynthetic process, GOslim:biological_process	GO_BP	27	2.56e-08	2.51e-06
REGULATION_OF_FLAVONOID_BIOSYNTHETIC_PROCESS(124)	GO:0009962	2.74e-08	regulation of flavonoid biosynthetic process, GOslim:biological_process	GO_BP	20	2.74e-08	2.67e-06
RESPONSE_TO_ETHYLENE_STIMULUS(353)	GO:0009723	2.82e-08	response to ethylene stimulus, GOslim:biological_process	GO_BP	35	2.82e-08	2.73e-06
CYSTEINE_BIOSYNTHETIC_PROCESS(210)	GO:0019344	3.34e-08	cysteine biosynthetic process, GOslim:biological_process	GO_BP	26	3.34e-08	3.21e-06
CYSTEINE_METABOLIC_PROCESS(213)	GO:0006534	4.33e-08	cysteine metabolic process, GOslim:biological_process	GO_BP	26	4.33e-08	4.13e-06
PEPTIDE_TRANSPORT(116)	GO:0015833	4.88e-08	peptide transport, GOslim:biological_process	GO_BP	19	4.88e-08	4.6e-06
OLIGOPEPTIDE_TRANSPORT(116)	GO:0006857	4.88e-08	oligopeptide transport, GOslim:biological_process	GO_BP	19	4.88e-08	4.6e-06
PLASTID_ENVELOPE(597)	GO:0009526	9.74e-08	plastid envelope, GOslim:cellular_component	GO_CC	47	9.74e-08	5.68e-06
EXTRACELLULAR_REGION(2632)	GO:0005576	9.65e-08	extracellular region, GOslim:cellular_component	GO_CC	136	9.65e-08	5.68e-06
EXTERNAL_ENCAPSULATING_STRUCTURE(619)	GO:0030312	1.08e-07	external encapsulating structure, GOslim:cellular_component	GO_CC	48	1.08e-07	6.06e-06
PHOTOSYNTHESIS,_LIGHT_HARVESTING(41)	GO:0009765	6.99e-08	photosynthesis, light harvesting, GOslim:biological_process	GO_BP	12	6.99e-08	6.54e-06
CARBOHYDRATE_BIOSYNTHETIC_PROCESS(1069)	GO:0016051	8.03e-08	carbohydrate biosynthetic process, GOslim:biological_process	GO_BP	70	8.03e-08	7.46e-06
RESPONSE_TO_ABSCISIC_ACID_STIMULUS(618)	GO:0009737	1.04e-07	response to abscisic acid stimulus, GOslim:biological_process	GO_BP	48	1.04e-07	9.57e-06
CHLOROPLAST_ENVELOPE(572)	GO:0009941	1.86e-07	chloroplast envelope, GOslim:cellular_component	GO_CC	45	1.86e-07	9.97e-06
OXIDATION-REDUCTION_PROCESS(1368)	GO:0055114	1.09e-07	oxidation-reduction process, GOslim:biological_process	GO_BP	83	1.09e-07	1e-05
IMMUNE_EFFECTOR_PROCESS(273)	GO:0002252	1.15e-07	immune effector process, GOslim:biological_process	GO_BP	29	1.15e-07	1.05e-05
PROTEIN_PHOSPHORYLATION(1135)	GO:0006468	1.65e-07	protein phosphorylation, GOslim:biological_process	GO_BP	72	1.65e-07	1.49e-05
MEMBRANE_PART(2436)	GO:0044425	2.93e-07	membrane part, GOslim:cellular_component	GO_CC	126	2.93e-07	1.51e-05
PROTEIN_TARGETING(906)	GO:0006605	2.33e-07	protein targeting, GOslim:biological_process	GO_BP	61	2.33e-07	2.09e-05
FATTY_ACID_BIOSYNTHETIC_PROCESS(303)	GO:0006633	2.8e-07	fatty acid biosynthetic process, GOslim:biological_process	GO_BP	30	2.8e-07	2.51e-05
CELL_WALL(616)	GO:0005618	5.36e-07	cell wall, GOslim:cellular_component	GO_CC	46	5.36e-07	2.67e-05
CELLULAR_MACROMOLECULE_LOCALIZATION(1091)	GO:0070727	3.34e-07	cellular macromolecule localization, GOslim:biological_process	GO_BP	69	3.34e-07	2.94e-05
NITRATE_TRANSPORT(207)	GO:0015706	3.34e-07	nitrate transport, GOslim:biological_process	GO_BP	24	3.34e-07	2.94e-05
CELLULAR_CARBOHYDRATE_BIOSYNTHETIC_PROCESS(938)	GO:0034637	3.35e-07	cellular carbohydrate biosynthetic process, GOslim:biological_process	GO_BP	62	3.35e-07	2.94e-05
CELLULAR_HOMEOSTASIS(324)	GO:0019725	3.54e-07	cellular homeostasis, GOslim:biological_process	GO_BP	31	3.54e-07	3.09e-05
RESPONSE_TO_HIGH_LIGHT_INTENSITY(224)	GO:0009644	3.67e-07	response to high light intensity, GOslim:biological_process	GO_BP	25	3.67e-07	3.18e-05
RESPONSE_TO_INORGANIC_SUBSTANCE(1075)	GO:0010035	4.05e-07	response to inorganic substance, GOslim:biological_process	GO_BP	68	4.05e-07	3.49e-05
RESPONSE_TO_NITRATE(197)	GO:0010167	5.23e-07	response to nitrate, GOslim:biological_process	GO_BP	23	5.23e-07	4.48e-05
RESPONSE_TO_ENDOPLASMIC_RETICULUM_STRESS(351)	GO:0034976	6.14e-07	response to endoplasmic reticulum stress, GOslim:biological_process	GO_BP	32	6.14e-07	5.23e-05
AMINE_BIOSYNTHETIC_PROCESS(524)	GO:0009309	7.39e-07	amine biosynthetic process, GOslim:biological_process	GO_BP	41	7.39e-07	6.25e-05
ORGANELLE_MEMBRANE(1320)	GO:0031090	1.33e-06	organelle membrane, GOslim:cellular_component	GO_CC	77	1.33e-06	6.4e-05
CELLULAR_MODIFIED_AMINO_ACID_CATABOLIC_PROCESS(142)	GO:0042219	8.07e-07	cellular modified amino acid catabolic process, GOslim:biological_process	GO_BP	19	8.07e-07	6.79e-05
RESPONSE_TO_KARRIKIN(128)	GO:0080167	8.2e-07	response to karrikin, GOslim:biological_process	GO_BP	18	8.2e-07	6.86e-05
RESPONSE_TO_HEAT(303)	GO:0009408	8.33e-07	response to heat, GOslim:biological_process	GO_BP	29	8.33e-07	6.93e-05
LIGHT-HARVESTING_COMPLEX(28)	GO:0030076	1.61e-06	light-harvesting complex, GOslim:cellular_component	GO_CC	9	1.61e-06	7.46e-05
REGULATION_OF_BIOLOGICAL_QUALITY(1637)	GO:0065008	9.87e-07	regulation of biological quality, GOslim:biological_process	GO_BP	91	9.87e-07	8.16e-05
NEGATIVE_REGULATION_OF_CELL_DEATH(174)	GO:0060548	9.96e-07	negative regulation of cell death, GOslim:biological_process	GO_BP	21	9.96e-07	8.19e-05
RESPONSE_TO_RED_LIGHT(104)	GO:0010114	1.16e-06	response to red light, GOslim:biological_process	GO_BP	16	1.16e-06	9.46e-05
RESPONSE_TO_TEMPERATURE_STIMULUS(955)	GO:0009266	1.21e-06	response to temperature stimulus, GOslim:biological_process	GO_BP	61	1.21e-06	9.81e-05
REGULATION_OF_CELLULAR_PROTEIN_METABOLIC_PROCESS(212)	GO:0032268	1.65e-06	regulation of cellular protein metabolic process, GOslim:biological_process	GO_BP	23	1.65e-06	0.000134
AMINE_CATABOLIC_PROCESS(213)	GO:0009310	1.78e-06	amine catabolic process, GOslim:biological_process	GO_BP	23	1.78e-06	0.000143
REGULATION_OF_PHOSPHORUS_METABOLIC_PROCESS(231)	GO:0051174	1.98e-06	regulation of phosphorus metabolic process, GOslim:biological_process	GO_BP	24	1.98e-06	0.000158
REGULATION_OF_PHOSPHATE_METABOLIC_PROCESS(231)	GO:0019220	1.98e-06	regulation of phosphate metabolic process, GOslim:biological_process	GO_BP	24	1.98e-06	0.000158
OXYLIPIN_METABOLIC_PROCESS(167)	GO:0031407	1.99e-06	oxylipin metabolic process, GOslim:biological_process	GO_BP	20	1.99e-06	0.000158
CELLULAR_PROTEIN_MODIFICATION_PROCESS(2764)	GO:0006464	2.06e-06	cellular protein modification process, GOslim:biological_process	GO_BP	135	2.06e-06	0.000161
PROTEIN_DEPHOSPHORYLATION(215)	GO:0006470	2.06e-06	protein dephosphorylation, GOslim:biological_process	GO_BP	23	2.06e-06	0.000161
INORGANIC_ANION_TRANSPORT(266)	GO:0015698	2.13e-06	inorganic anion transport, GOslim:biological_process	GO_BP	26	2.13e-06	0.000166
NEGATIVE_REGULATION_OF_PROGRAMMED_CELL_DEATH(170)	GO:0043069	2.55e-06	negative regulation of programmed cell death, GOslim:biological_process	GO_BP	20	2.55e-06	0.000198
RESPONSE_TO_FAR_RED_LIGHT(98)	GO:0010218	2.63e-06	response to far red light, GOslim:biological_process	GO_BP	15	2.63e-06	0.000202
OXYLIPIN_BIOSYNTHETIC_PROCESS(141)	GO:0031408	2.85e-06	oxylipin biosynthetic process, GOslim:biological_process	GO_BP	18	2.85e-06	0.000218
PHOSPHORYLATION(1355)	GO:0016310	3.33e-06	phosphorylation, GOslim:biological_process	GO_BP	77	3.33e-06	0.000253
SULFUR_AMINO_ACID_BIOSYNTHETIC_PROCESS(309)	GO:0000097	3.39e-06	sulfur amino acid biosynthetic process, GOslim:biological_process	GO_BP	28	3.39e-06	0.000257
MACROMOLECULE_LOCALIZATION(1528)	GO:0033036	3.96e-06	macromolecule localization, GOslim:biological_process	GO_BP	84	3.96e-06	0.000298
REGULATION_OF_CELLULAR_BIOSYNTHETIC_PROCESS(2623)	GO:0031326	4.12e-06	regulation of cellular biosynthetic process, GOslim:biological_process	GO_BP	128	4.12e-06	0.000309
REGULATION_OF_BIOSYNTHETIC_PROCESS(2626)	GO:0009889	4.35e-06	regulation of biosynthetic process, GOslim:biological_process	GO_BP	128	4.35e-06	0.000322
LIPID_BIOSYNTHETIC_PROCESS(1156)	GO:0008610	4.34e-06	lipid biosynthetic process, GOslim:biological_process	GO_BP	68	4.34e-06	0.000322
HETEROCYCLE_METABOLIC_PROCESS(1020)	GO:0046483	4.44e-06	heterocycle metabolic process, GOslim:biological_process	GO_BP	62	4.44e-06	0.000327
PHOTOSYSTEM_II_ASSEMBLY(177)	GO:0010207	4.45e-06	photosystem II assembly, GOslim:biological_process	GO_BP	20	4.45e-06	0.000327
FATTY_ACID_METABOLIC_PROCESS(587)	GO:0006631	4.51e-06	fatty acid metabolic process, GOslim:biological_process	GO_BP	42	4.51e-06	0.000329
CELLULAR_LOCALIZATION(1611)	GO:0051641	5.1e-06	cellular localization, GOslim:biological_process	GO_BP	87	5.1e-06	0.00037
PIGMENT_BIOSYNTHETIC_PROCESS(281)	GO:0046148	5.33e-06	pigment biosynthetic process, GOslim:biological_process	GO_BP	26	5.33e-06	0.000385
DEPHOSPHORYLATION(246)	GO:0016311	5.35e-06	dephosphorylation, GOslim:biological_process	GO_BP	24	5.35e-06	0.000385
CALLOSE_LOCALIZATION(93)	GO:0052545	6.68e-06	callose localization, GOslim:biological_process	GO_BP	14	6.68e-06	0.000477
AROMATIC_COMPOUND_CATABOLIC_PROCESS(107)	GO:0019439	6.88e-06	aromatic compound catabolic process, GOslim:biological_process	GO_BP	15	6.88e-06	0.00049
REGULATION_OF_PROTEIN_METABOLIC_PROCESS(234)	GO:0051246	7.46e-06	regulation of protein metabolic process, GOslim:biological_process	GO_BP	23	7.46e-06	0.000526
POLYSACCHARIDE_LOCALIZATION(94)	GO:0033037	7.45e-06	polysaccharide localization, GOslim:biological_process	GO_BP	14	7.45e-06	0.000526
INTRACELLULAR_PROTEIN_TRANSPORT(1043)	GO:0006886	8.54e-06	intracellular protein transport, GOslim:biological_process	GO_BP	62	8.54e-06	0.000598
CELLULAR_AMINO_ACID_BIOSYNTHETIC_PROCESS(501)	GO:0008652	8.6e-06	cellular amino acid biosynthetic process, GOslim:biological_process	GO_BP	37	8.6e-06	0.0006
LIGNIN_METABOLIC_PROCESS(70)	GO:0009808	9.43e-06	lignin metabolic process, GOslim:biological_process	GO_BP	12	9.43e-06	0.000655
NEGATIVE_REGULATION_OF_BIOLOGICAL_PROCESS(1215)	GO:0048519	1.11e-05	negative regulation of biological process, GOslim:biological_process	GO_BP	69	1.11e-05	0.000768
CELLULAR_CARBOHYDRATE_METABOLIC_PROCESS(1771)	GO:0044262	1.16e-05	cellular carbohydrate metabolic process, GOslim:biological_process	GO_BP	92	1.16e-05	0.000801
CELLULAR_PROTEIN_LOCALIZATION(1057)	GO:0034613	1.25e-05	cellular protein localization, GOslim:biological_process	GO_BP	62	1.25e-05	0.000858
JASMONIC_ACID_METABOLIC_PROCESS(159)	GO:0009694	1.29e-05	jasmonic acid metabolic process, GOslim:biological_process	GO_BP	18	1.29e-05	0.000878
POSITIVE_REGULATION_OF_METABOLIC_PROCESS(617)	GO:0009893	1.39e-05	positive regulation of metabolic process, GOslim:biological_process	GO_BP	42	1.39e-05	0.000943
CELL_WALL_MACROMOLECULE_METABOLIC_PROCESS(317)	GO:0044036	1.42e-05	cell wall macromolecule metabolic process, GOslim:biological_process	GO_BP	27	1.42e-05	0.000959
HYPEROSMOTIC_SALINITY_RESPONSE(161)	GO:0042538	1.5e-05	hyperosmotic salinity response, GOslim:biological_process	GO_BP	18	1.5e-05	0.00101
RESPONSE_TO_MOLECULE_OF_BACTERIAL_ORIGIN(101)	GO:0002237	1.55e-05	response to molecule of bacterial origin, GOslim:biological_process	GO_BP	14	1.55e-05	0.00104
POLYSACCHARIDE_METABOLIC_PROCESS(707)	GO:0005976	1.61e-05	polysaccharide metabolic process, GOslim:biological_process	GO_BP	46	1.61e-05	0.00107
DEFENSE_RESPONSE_BY_CALLOSE_DEPOSITION(62)	GO:0052542	1.66e-05	defense response by callose deposition, GOslim:biological_process	GO_BP	11	1.66e-05	0.0011
REGULATION_OF_ION_TRANSPORT(147)	GO:0043269	1.73e-05	regulation of ion transport, GOslim:biological_process	GO_BP	17	1.73e-05	0.00114
CELLULAR_BIOGENIC_AMINE_METABOLIC_PROCESS(181)	GO:0006576	1.98e-05	cellular biogenic amine metabolic process, GOslim:biological_process	GO_BP	19	1.98e-05	0.0013
REGULATION_OF_PROTON_TRANSPORT(77)	GO:0010155	2.21e-05	regulation of proton transport, GOslim:biological_process	GO_BP	12	2.21e-05	0.00144
POSITIVE_REGULATION_OF_CELLULAR_METABOLIC_PROCESS(609)	GO:0031325	2.23e-05	positive regulation of cellular metabolic process, GOslim:biological_process	GO_BP	41	2.23e-05	0.00145
DEFENSE_RESPONSE_TO_FUNGUS,_INCOMPATIBLE_INTERACTION(41)	GO:0009817	2.25e-05	defense response to fungus, incompatible interaction, GOslim:biological_process	GO_BP	9	2.25e-05	0.00146
JASMONIC_ACID_BIOSYNTHETIC_PROCESS(135)	GO:0009695	2.31e-05	jasmonic acid biosynthetic process, GOslim:biological_process	GO_BP	16	2.31e-05	0.00149
CELLULAR_LIPID_METABOLIC_PROCESS(1394)	GO:0044255	2.64e-05	cellular lipid metabolic process, GOslim:biological_process	GO_BP	75	2.64e-05	0.00169
POSITIVE_REGULATION_OF_BIOSYNTHETIC_PROCESS(595)	GO:0009891	2.88e-05	positive regulation of biosynthetic process, GOslim:biological_process	GO_BP	40	2.88e-05	0.00183
POSITIVE_REGULATION_OF_CELLULAR_BIOSYNTHETIC_PROCESS(595)	GO:0031328	2.88e-05	positive regulation of cellular biosynthetic process, GOslim:biological_process	GO_BP	40	2.88e-05	0.00183
COUMARIN_BIOSYNTHETIC_PROCESS(54)	GO:0009805	2.9e-05	coumarin biosynthetic process, GOslim:biological_process	GO_BP	10	2.9e-05	0.00183
PHOTOSYSTEM_II(45)	GO:0009523	4.28e-05	photosystem II, GOslim:cellular_component	GO_CC	9	4.28e-05	0.00191
GLYCOSINOLATE_METABOLIC_PROCESS(205)	GO:0019757	3.17e-05	glycosinolate metabolic process, GOslim:biological_process	GO_BP	20	3.17e-05	0.00198
GLUCOSINOLATE_METABOLIC_PROCESS(205)	GO:0019760	3.17e-05	glucosinolate metabolic process, GOslim:biological_process	GO_BP	20	3.17e-05	0.00198
S-GLYCOSIDE_METABOLIC_PROCESS(205)	GO:0016143	3.17e-05	S-glycoside metabolic process, GOslim:biological_process	GO_BP	20	3.17e-05	0.00198
COUMARIN_METABOLIC_PROCESS(55)	GO:0009804	3.33e-05	coumarin metabolic process, GOslim:biological_process	GO_BP	10	3.33e-05	0.00206
GLYCOSINOLATE_BIOSYNTHETIC_PROCESS(172)	GO:0019758	3.36e-05	glycosinolate biosynthetic process, GOslim:biological_process	GO_BP	18	3.36e-05	0.00206
CHLOROPHYLL_BIOSYNTHETIC_PROCESS(124)	GO:0015995	3.33e-05	chlorophyll biosynthetic process, GOslim:biological_process	GO_BP	15	3.33e-05	0.00206
GLUCOSINOLATE_BIOSYNTHETIC_PROCESS(172)	GO:0019761	3.36e-05	glucosinolate biosynthetic process, GOslim:biological_process	GO_BP	18	3.36e-05	0.00206
S-GLYCOSIDE_BIOSYNTHETIC_PROCESS(172)	GO:0016144	3.36e-05	S-glycoside biosynthetic process, GOslim:biological_process	GO_BP	18	3.36e-05	0.00206
ETHYLENE_MEDIATED_SIGNALING_PATHWAY(125)	GO:0009873	3.62e-05	ethylene mediated signaling pathway, GOslim:biological_process	GO_BP	15	3.62e-05	0.00221
RESPONSE_TO_BLUE_LIGHT(126)	GO:0009637	3.94e-05	response to blue light, GOslim:biological_process	GO_BP	15	3.94e-05	0.00239
CELLULAR_AMINO_ACID_CATABOLIC_PROCESS(177)	GO:0009063	4.74e-05	cellular amino acid catabolic process, GOslim:biological_process	GO_BP	18	4.74e-05	0.00286
CELL_SURFACE_RECEPTOR_SIGNALING_PATHWAY(161)	GO:0007166	4.97e-05	cell surface receptor signaling pathway, GOslim:biological_process	GO_BP	17	4.97e-05	0.00299
ESTABLISHMENT_OF_LOCALIZATION_IN_CELL(1553)	GO:0051649	5.79e-05	establishment of localization in cell, GOslim:biological_process	GO_BP	80	5.79e-05	0.00347
CELLULAR_RESPONSE_TO_IRON_ION_STARVATION(116)	GO:0010106	6.17e-05	cellular response to iron ion starvation, GOslim:biological_process	GO_BP	14	6.17e-05	0.00368
RESPONSE_TO_CYCLOPENTENONE(148)	GO:0010583	6.36e-05	response to cyclopentenone, GOslim:biological_process	GO_BP	16	6.36e-05	0.00376
RESPONSE_TO_ORGANIC_CYCLIC_COMPOUND(148)	GO:0014070	6.36e-05	response to organic cyclic compound, GOslim:biological_process	GO_BP	16	6.36e-05	0.00376
SYSTEM_DEVELOPMENT(2037)	GO:0048731	6.54e-05	system development, GOslim:biological_process	GO_BP	99	6.54e-05	0.00383
ORGAN_DEVELOPMENT(2037)	GO:0048513	6.54e-05	organ development, GOslim:biological_process	GO_BP	99	6.54e-05	0.00383
CELLULAR_BIOGENIC_AMINE_CATABOLIC_PROCESS(117)	GO:0042402	6.71e-05	cellular biogenic amine catabolic process, GOslim:biological_process	GO_BP	14	6.71e-05	0.00392
ORGANELLE_ENVELOPE(925)	GO:0031967	9.38e-05	organelle envelope, GOslim:cellular_component	GO_CC	53	9.38e-05	0.00394
ENVELOPE(925)	GO:0031975	9.38e-05	envelope, GOslim:cellular_component	GO_CC	53	9.38e-05	0.00394
PHOTOSYSTEM_I_REACTION_CENTER(11)	GO:0009538	9.89e-05	photosystem I reaction center, GOslim:cellular_component	GO_CC	5	9.89e-05	0.00402
HETEROCYCLE_BIOSYNTHETIC_PROCESS(255)	GO:0018130	7.22e-05	heterocycle biosynthetic process, GOslim:biological_process	GO_BP	22	7.22e-05	0.0042
LIPID_METABOLIC_PROCESS(1767)	GO:0006629	7.68e-05	lipid metabolic process, GOslim:biological_process	GO_BP	88	7.68e-05	0.00445
LIGNIN_CATABOLIC_PROCESS(18)	GO:0046274	7.82e-05	lignin catabolic process, GOslim:biological_process	GO_BP	6	7.82e-05	0.00449
PHENYLPROPANOID_CATABOLIC_PROCESS(18)	GO:0046271	7.82e-05	phenylpropanoid catabolic process, GOslim:biological_process	GO_BP	6	7.82e-05	0.00449
CELLULAR_RESPONSE_TO_NUTRIENT_LEVELS(314)	GO:0031669	8.03e-05	cellular response to nutrient levels, GOslim:biological_process	GO_BP	25	8.03e-05	0.00459
INTRINSIC_TO_MEMBRANE(1171)	GO:0031224	0.000117	intrinsic to membrane, GOslim:cellular_component	GO_CC	63	0.000117	0.00461
TWO-COMPONENT_SIGNAL_TRANSDUCTION_SYSTEM_(PHOSPHORELAY)(169)	GO:0000160	8.61e-05	two-component signal transduction system (phosphorelay), GOslim:biological_process	GO_BP	17	8.61e-05	0.00491
CELLULAR_RESPONSE_TO_STARVATION(300)	GO:0009267	0.000103	cellular response to starvation, GOslim:biological_process	GO_BP	24	0.000103	0.00587
ALCOHOL_METABOLIC_PROCESS(1142)	GO:0006066	0.000104	alcohol metabolic process, GOslim:biological_process	GO_BP	62	0.000104	0.0059
REGULATION_OF_TRANSPORT(172)	GO:0051049	0.000105	regulation of transport, GOslim:biological_process	GO_BP	17	0.000105	0.00591
PIGMENT_METABOLIC_PROCESS(360)	GO:0042440	0.000108	pigment metabolic process, GOslim:biological_process	GO_BP	27	0.000108	0.00605
SMALL_MOLECULE_CATABOLIC_PROCESS(931)	GO:0044282	0.000109	small molecule catabolic process, GOslim:biological_process	GO_BP	53	0.000109	0.00611
AROMATIC_AMINO_ACID_FAMILY_METABOLIC_PROCESS(245)	GO:0009072	0.000114	aromatic amino acid family metabolic process, GOslim:biological_process	GO_BP	21	0.000114	0.00631
POSITIVE_REGULATION_OF_BIOLOGICAL_PROCESS(886)	GO:0048518	0.000114	positive regulation of biological process, GOslim:biological_process	GO_BP	51	0.000114	0.00631
REGULATION_OF_MACROMOLECULE_METABOLIC_PROCESS(2803)	GO:0060255	0.000116	regulation of macromolecule metabolic process, GOslim:biological_process	GO_BP	127	0.000116	0.00641
CELL_WALL_ORGANIZATION_OR_BIOGENESIS(958)	GO:0071554	0.00012	cell wall organization or biogenesis, GOslim:biological_process	GO_BP	54	0.00012	0.00659
RRNA_PROCESSING(323)	GO:0006364	0.000121	rRNA processing, GOslim:biological_process	GO_BP	25	0.000121	0.00665
RESPONSE_TO_UV(247)	GO:0009411	0.000126	response to UV, GOslim:biological_process	GO_BP	21	0.000126	0.00689
RRNA_METABOLIC_PROCESS(324)	GO:0016072	0.000127	rRNA metabolic process, GOslim:biological_process	GO_BP	25	0.000127	0.00691
CELL_WALL_POLYSACCHARIDE_METABOLIC_PROCESS(229)	GO:0010383	0.00013	cell wall polysaccharide metabolic process, GOslim:biological_process	GO_BP	20	0.00013	0.00703
TOXIN_CATABOLIC_PROCESS(211)	GO:0009407	0.000132	toxin catabolic process, GOslim:biological_process	GO_BP	19	0.000132	0.00707
TOXIN_METABOLIC_PROCESS(211)	GO:0009404	0.000132	toxin metabolic process, GOslim:biological_process	GO_BP	19	0.000132	0.00707
INTRACELLULAR_TRANSPORT(1422)	GO:0046907	0.000135	intracellular transport, GOslim:biological_process	GO_BP	73	0.000135	0.00725
INOSITOL_BIOSYNTHETIC_PROCESS(67)	GO:0006021	0.000145	inositol biosynthetic process, GOslim:biological_process	GO_BP	10	0.000145	0.00776
POLYOL_BIOSYNTHETIC_PROCESS(81)	GO:0046173	0.000146	polyol biosynthetic process, GOslim:biological_process	GO_BP	11	0.000146	0.00778
OXIDOREDUCTION_COENZYME_METABOLIC_PROCESS(269)	GO:0006733	0.000148	oxidoreduction coenzyme metabolic process, GOslim:biological_process	GO_BP	22	0.000148	0.00782
RESPONSE_TO_STARVATION(308)	GO:0042594	0.00015	response to starvation, GOslim:biological_process	GO_BP	24	0.00015	0.00791
ORGANIC_ACID_TRANSPORT(289)	GO:0015849	0.000153	organic acid transport, GOslim:biological_process	GO_BP	23	0.000153	0.008
PROTEIN_TRANSPORT(1159)	GO:0015031	0.000153	protein transport, GOslim:biological_process	GO_BP	62	0.000153	0.008
ESTABLISHMENT_OF_PROTEIN_LOCALIZATION(1159)	GO:0045184	0.000153	establishment of protein localization, GOslim:biological_process	GO_BP	62	0.000153	0.008
CELLULAR_RESPONSE_TO_ETHYLENE_STIMULUS(144)	GO:0071369	0.000155	cellular response to ethylene stimulus, GOslim:biological_process	GO_BP	15	0.000155	0.00807
GLYCOSIDE_BIOSYNTHETIC_PROCESS(215)	GO:0016138	0.000165	glycoside biosynthetic process, GOslim:biological_process	GO_BP	19	0.000165	0.00853
RESPONSE_TO_NUTRIENT_LEVELS(331)	GO:0031667	0.000173	response to nutrient levels, GOslim:biological_process	GO_BP	25	0.000173	0.00892
PROTEIN_LOCALIZATION(1214)	GO:0008104	0.000176	protein localization, GOslim:biological_process	GO_BP	64	0.000176	0.00908
CELLULAR_RESPONSE_TO_EXTRACELLULAR_STIMULUS(352)	GO:0031668	0.00018	cellular response to extracellular stimulus, GOslim:biological_process	GO_BP	26	0.00018	0.00921
CELLULAR_RESPONSE_TO_EXTERNAL_STIMULUS(353)	GO:0071496	0.000187	cellular response to external stimulus, GOslim:biological_process	GO_BP	26	0.000187	0.00957
MACROMOLECULE_MODIFICATION(3188)	GO:0043412	0.000193	macromolecule modification, GOslim:biological_process	GO_BP	140	0.000193	0.00984
COPPER_ION_TRANSPORT(22)	GO:0006825	0.000197	copper ion transport, GOslim:biological_process	GO_BP	6	0.000197	0.00998

## Sheet: 60444_MF
Gene Set Name(NO. Genes)	Descriptio	p value	n	Category	NO. Genes in Overlap (k)	p value	FDR
CATALYTIC_ACTIVITY(8725)	GO:0003824	1.19e-15	catalytic activity, GOslim:molecular_function	GO_MF	400	1.19e-15	5.64e-12
BINDING(11174)	GO:0005488	2.97e-14	binding, GOslim:molecular_function	GO_MF	478	2.97e-14	7.03e-11
TETRAPYRROLE_BINDING(406)	GO:0046906	1.07e-11	tetrapyrrole binding, GOslim:molecular_function	GO_MF	45	1.07e-11	1.68e-08
CATION_BINDING(3005)	GO:0043169	2.36e-10	cation binding, GOslim:molecular_function	GO_MF	162	2.36e-10	2.29e-07
ION_BINDING(3006)	GO:0043167	2.42e-10	ion binding, GOslim:molecular_function	GO_MF	162	2.42e-10	2.29e-07
IRON_ION_BINDING(499)	GO:0005506	4.55e-09	iron ion binding, GOslim:molecular_function	GO_MF	45	4.55e-09	3.58e-06
TRANSFERASE_ACTIVITY(2997)	GO:0016740	9.54e-09	transferase activity, GOslim:molecular_function	GO_MF	155	9.54e-09	6.45e-06
METAL_ION_BINDING(2829)	GO:0046872	1.1e-08	metal ion binding, GOslim:molecular_function	GO_MF	148	1.1e-08	6.51e-06
ELECTRON_CARRIER_ACTIVITY(522)	GO:0009055	1.59e-08	electron carrier activity, GOslim:molecular_function	GO_MF	45	1.59e-08	8.37e-06
PROTEIN_KINASE_ACTIVITY(1110)	GO:0004672	7.36e-08	protein kinase activity, GOslim:molecular_function	GO_MF	72	7.36e-08	3.33e-05
PROTEIN_SERINE/THREONINE_KINASE_ACTIVITY(939)	GO:0004674	7.74e-08	protein serine/threonine kinase activity, GOslim:molecular_function	GO_MF	64	7.74e-08	3.33e-05
HEME_BINDING(373)	GO:0020037	9.77e-08	heme binding, GOslim:molecular_function	GO_MF	35	9.77e-08	3.85e-05
OXIDOREDUCTASE_ACTIVITY(1687)	GO:0016491	1.79e-07	oxidoreductase activity, GOslim:molecular_function	GO_MF	96	1.79e-07	6.53e-05
KINASE_ACTIVITY(1351)	GO:0016301	4.72e-07	kinase activity, GOslim:molecular_function	GO_MF	80	4.72e-07	0.000159
CHLOROPHYLL_BINDING(32)	GO:0016168	5.25e-07	chlorophyll binding, GOslim:molecular_function	GO_MF	10	5.25e-07	0.000166
PHOSPHOTRANSFERASE_ACTIVITY,_ALCOHOL_GROUP_AS_ACCEPTOR(1272)	GO:0016773	1.27e-06	phosphotransferase activity, alcohol group as acceptor, GOslim:molecular_function	GO_MF	75	1.27e-06	0.000375
CALCIUM_ION_BINDING(256)	GO:0005509	3.38e-06	calcium ion binding, GOslim:molecular_function	GO_MF	25	3.38e-06	0.000888
TRANSCRIPTION_REGULATOR_ACTIVITY(1738)	GO:0030528	3.38e-06	transcription regulator activity, GOslim:molecular_function	GO_MF	93	3.38e-06	0.000888
TRANSITION_METAL_ION_TRANSMEMBRANE_TRANSPORTER_ACTIVITY(52)	GO:0046915	3.83e-06	transition metal ion transmembrane transporter activity, GOslim:molecular_function	GO_MF	11	3.83e-06	0.000953
ANION_TRANSMEMBRANE_TRANSPORTER_ACTIVITY(117)	GO:0008509	4.57e-06	anion transmembrane transporter activity, GOslim:molecular_function	GO_MF	16	4.57e-06	0.00108
TRANSFERASE_ACTIVITY,_TRANSFERRING_PHOSPHORUS-CONTAINING_GROUPS(1585)	GO:0016772	8.44e-06	transferase activity, transferring phosphorus-containing groups, GOslim:molecular_function	GO_MF	85	8.44e-06	0.0019
PURINE_NUCLEOSIDE_BINDING(2336)	GO:0001883	9.3e-06	purine nucleoside binding, GOslim:molecular_function	GO_MF	115	9.3e-06	0.00191
ADENYL_NUCLEOTIDE_BINDING(2334)	GO:0030554	8.97e-06	adenyl nucleotide binding, GOslim:molecular_function	GO_MF	115	8.97e-06	0.00191
NUCLEOSIDE_BINDING(2344)	GO:0001882	1.08e-05	nucleoside binding, GOslim:molecular_function	GO_MF	115	1.08e-05	0.00212
SEQUENCE-SPECIFIC_DNA_BINDING_TRANSCRIPTION_FACTOR_ACTIVITY(1680)	GO:0003700	1.36e-05	sequence-specific DNA binding transcription factor activity, GOslim:molecular_function	GO_MF	88	1.36e-05	0.00257
ATP_BINDING(1999)	GO:0005524	2.06e-05	ATP binding, GOslim:molecular_function	GO_MF	100	2.06e-05	0.00374
OXYGEN_BINDING(234)	GO:0019825	2.2e-05	oxygen binding, GOslim:molecular_function	GO_MF	22	2.2e-05	0.00385
CARBOHYDRATE_BINDING(187)	GO:0030246	2.98e-05	carbohydrate binding, GOslim:molecular_function	GO_MF	19	2.98e-05	0.00504
INORGANIC_ANION_TRANSMEMBRANE_TRANSPORTER_ACTIVITY(67)	GO:0015103	3.15e-05	inorganic anion transmembrane transporter activity, GOslim:molecular_function	GO_MF	11	3.15e-05	0.00514
ION_TRANSMEMBRANE_TRANSPORTER_ACTIVITY(587)	GO:0015075	4.58e-05	ion transmembrane transporter activity, GOslim:molecular_function	GO_MF	39	4.58e-05	0.00723
TRANSMEMBRANE_TRANSPORTER_ACTIVITY(1015)	GO:0022857	4.76e-05	transmembrane transporter activity, GOslim:molecular_function	GO_MF	58	4.76e-05	0.00726
COPPER_ION_TRANSMEMBRANE_TRANSPORTER_ACTIVITY(17)	GO:0005375	6.03e-05	copper ion transmembrane transporter activity, GOslim:molecular_function	GO_MF	6	6.03e-05	0.00891

## Sheet: KBH 2006.18_BP
Gene Set Name(NO. Genes)	Descriptio	p value	n	Category	NO. Genes in Overlap (k)	p value	FDR
RESPONSE_TO_STIMULUS(6222)	GO:0050896	1.5e-20	response to stimulus, GOslim:biological_process	GO_BP	197	1.5e-20	1.6e-16
METABOLIC_PROCESS(13568)	GO:0008152	3.87e-19	metabolic process, GOslim:biological_process	GO_BP	328	3.87e-19	2.07e-15
RESPONSE_TO_CHEMICAL_STIMULUS(3953)	GO:0042221	2.91e-17	response to chemical stimulus, GOslim:biological_process	GO_BP	139	2.91e-17	6.21e-14
SMALL_MOLECULE_BIOSYNTHETIC_PROCESS(1859)	GO:0044283	2.38e-17	small molecule biosynthetic process, GOslim:biological_process	GO_BP	87	2.38e-17	6.21e-14
RESPONSE_TO_ABIOTIC_STIMULUS(2615)	GO:0009628	2.41e-17	response to abiotic stimulus, GOslim:biological_process	GO_BP	107	2.41e-17	6.21e-14
BIOLOGICAL_REGULATION(6172)	GO:0065007	7.06e-17	biological regulation, GOslim:biological_process	GO_BP	186	7.06e-17	1.26e-13
RESPONSE_TO_LIGHT_STIMULUS(1182)	GO:0009416	3.58e-16	response to light stimulus, GOslim:biological_process	GO_BP	65	3.58e-16	5.46e-13
RESPONSE_TO_STRESS(4037)	GO:0006950	5.14e-15	response to stress, GOslim:biological_process	GO_BP	135	5.14e-15	6.84e-12
RESPONSE_TO_RADIATION(1257)	GO:0009314	5.76e-15	response to radiation, GOslim:biological_process	GO_BP	65	5.76e-15	6.84e-12
ORGANIC_ACID_BIOSYNTHETIC_PROCESS(1113)	GO:0016053	1.5e-12	organic acid biosynthetic process, GOslim:biological_process	GO_BP	56	1.5e-12	1.45e-09
CARBOXYLIC_ACID_BIOSYNTHETIC_PROCESS(1113)	GO:0046394	1.5e-12	carboxylic acid biosynthetic process, GOslim:biological_process	GO_BP	56	1.5e-12	1.45e-09
CELLULAR_PROCESS(14300)	GO:0009987	2.16e-12	cellular process, GOslim:biological_process	GO_BP	319	2.16e-12	1.92e-09
RESPONSE_TO_HIGH_LIGHT_INTENSITY(224)	GO:0009644	5.58e-12	response to high light intensity, GOslim:biological_process	GO_BP	24	5.58e-12	4.59e-09
CELLULAR_RESPONSE_TO_STIMULUS(2302)	GO:0051716	7.38e-12	cellular response to stimulus, GOslim:biological_process	GO_BP	86	7.38e-12	5.63e-09
PHOTOSYNTHESIS,_LIGHT_HARVESTING(41)	GO:0009765	5.67e-11	photosynthesis, light harvesting, GOslim:biological_process	GO_BP	12	5.67e-11	4.04e-08
RESPONSE_TO_LIGHT_INTENSITY(278)	GO:0009642	6.54e-11	response to light intensity, GOslim:biological_process	GO_BP	25	6.54e-11	4.11e-08
RESPONSE_TO_ENDOPLASMIC_RETICULUM_STRESS(351)	GO:0034976	6.26e-11	response to endoplasmic reticulum stress, GOslim:biological_process	GO_BP	28	6.26e-11	4.11e-08
REGULATION_OF_BIOLOGICAL_PROCESS(5191)	GO:0050789	7.88e-11	regulation of biological process, GOslim:biological_process	GO_BP	147	7.88e-11	4.68e-08
PROTEIN_FOLDING(338)	GO:0006457	1.34e-10	protein folding, GOslim:biological_process	GO_BP	27	1.34e-10	7.55e-08
CELLULAR_RESPONSE_TO_STRESS(1431)	GO:0033554	2.67e-10	cellular response to stress, GOslim:biological_process	GO_BP	60	2.67e-10	1.43e-07
CELLULAR_METABOLIC_PROCESS(11467)	GO:0044237	2.81e-10	cellular metabolic process, GOslim:biological_process	GO_BP	263	2.81e-10	1.43e-07
RESPONSE_TO_HEAT(303)	GO:0009408	3.51e-10	response to heat, GOslim:biological_process	GO_BP	25	3.51e-10	1.7e-07
PHOTOSYNTHESIS(436)	GO:0015979	3.67e-10	photosynthesis, GOslim:biological_process	GO_BP	30	3.67e-10	1.71e-07
CELLULAR_KETONE_METABOLIC_PROCESS(2121)	GO:0042180	4.05e-10	cellular ketone metabolic process, GOslim:biological_process	GO_BP	77	4.05e-10	1.73e-07
PRIMARY_METABOLIC_PROCESS(11672)	GO:0044238	3.89e-10	primary metabolic process, GOslim:biological_process	GO_BP	266	3.89e-10	1.73e-07
PHOTOSYNTHESIS,_LIGHT_REACTION(333)	GO:0019684	4.67e-10	photosynthesis, light reaction, GOslim:biological_process	GO_BP	26	4.67e-10	1.92e-07
CARBOXYLIC_ACID_METABOLIC_PROCESS(2099)	GO:0019752	6.03e-10	carboxylic acid metabolic process, GOslim:biological_process	GO_BP	76	6.03e-10	2.3e-07
OXOACID_METABOLIC_PROCESS(2099)	GO:0043436	6.03e-10	oxoacid metabolic process, GOslim:biological_process	GO_BP	76	6.03e-10	2.3e-07
ORGANIC_ACID_METABOLIC_PROCESS(2101)	GO:0006082	6.28e-10	organic acid metabolic process, GOslim:biological_process	GO_BP	76	6.28e-10	2.31e-07
INNATE_IMMUNE_RESPONSE(926)	GO:0045087	7.78e-10	innate immune response, GOslim:biological_process	GO_BP	45	7.78e-10	2.77e-07
RESPONSE_TO_INORGANIC_SUBSTANCE(1075)	GO:0010035	1.01e-09	response to inorganic substance, GOslim:biological_process	GO_BP	49	1.01e-09	3.49e-07
ION_TRANSPORT(1016)	GO:0006811	1.45e-09	ion transport, GOslim:biological_process	GO_BP	47	1.45e-09	4.86e-07
SECONDARY_METABOLIC_PROCESS(1241)	GO:0019748	1.78e-09	secondary metabolic process, GOslim:biological_process	GO_BP	53	1.78e-09	5.75e-07
RESPONSE_TO_HYDROGEN_PEROXIDE(263)	GO:0042542	3.2e-09	response to hydrogen peroxide, GOslim:biological_process	GO_BP	22	3.2e-09	1.01e-06
CELLULAR_CATION_HOMEOSTASIS(172)	GO:0030003	3.58e-09	cellular cation homeostasis, GOslim:biological_process	GO_BP	18	3.58e-09	1.09e-06
IMMUNE_RESPONSE(980)	GO:0006955	4.12e-09	immune response, GOslim:biological_process	GO_BP	45	4.12e-09	1.19e-06
IMMUNE_SYSTEM_PROCESS(980)	GO:0002376	4.12e-09	immune system process, GOslim:biological_process	GO_BP	45	4.12e-09	1.19e-06
CATION_TRANSPORT(810)	GO:0006812	4.66e-09	cation transport, GOslim:biological_process	GO_BP	40	4.66e-09	1.31e-06
SMALL_MOLECULE_METABOLIC_PROCESS(4053)	GO:0044281	5.1e-09	small molecule metabolic process, GOslim:biological_process	GO_BP	117	5.1e-09	1.4e-06
CELLULAR_ION_HOMEOSTASIS(181)	GO:0006873	7.47e-09	cellular ion homeostasis, GOslim:biological_process	GO_BP	18	7.47e-09	2e-06
CELLULAR_CHEMICAL_HOMEOSTASIS(182)	GO:0055082	8.08e-09	cellular chemical homeostasis, GOslim:biological_process	GO_BP	18	8.08e-09	2.11e-06
RESPONSE_TO_REACTIVE_OXYGEN_SPECIES(336)	GO:0000302	1.11e-08	response to reactive oxygen species, GOslim:biological_process	GO_BP	24	1.11e-08	2.82e-06
REGULATION_OF_BIOLOGICAL_QUALITY(1637)	GO:0065008	1.38e-08	regulation of biological quality, GOslim:biological_process	GO_BP	61	1.38e-08	3.42e-06
CATION_HOMEOSTASIS(215)	GO:0055080	1.68e-08	cation homeostasis, GOslim:biological_process	GO_BP	19	1.68e-08	4.09e-06
RESPONSE_TO_OXIDATIVE_STRESS(586)	GO:0006979	1.91e-08	response to oxidative stress, GOslim:biological_process	GO_BP	32	1.91e-08	4.55e-06
SERINE_FAMILY_AMINO_ACID_METABOLIC_PROCESS(271)	GO:0009069	2.51e-08	serine family amino acid metabolic process, GOslim:biological_process	GO_BP	21	2.51e-08	5.84e-06
RESPONSE_TO_ORGANIC_SUBSTANCE(2739)	GO:0010033	2.73e-08	response to organic substance, GOslim:biological_process	GO_BP	86	2.73e-08	6.21e-06
CELLULAR_NITROGEN_COMPOUND_BIOSYNTHETIC_PROCESS(800)	GO:0044271	3.05e-08	cellular nitrogen compound biosynthetic process, GOslim:biological_process	GO_BP	38	3.05e-08	6.78e-06
FATTY_ACID_BIOSYNTHETIC_PROCESS(303)	GO:0006633	3.46e-08	fatty acid biosynthetic process, GOslim:biological_process	GO_BP	22	3.46e-08	7.55e-06
LOCALIZATION(3799)	GO:0051179	5.32e-08	localization, GOslim:biological_process	GO_BP	108	5.32e-08	1.14e-05
ION_HOMEOSTASIS(234)	GO:0050801	5.88e-08	ion homeostasis, GOslim:biological_process	GO_BP	19	5.88e-08	1.23e-05
CELLULAR_AROMATIC_COMPOUND_METABOLIC_PROCESS(1017)	GO:0006725	8.73e-08	cellular aromatic compound metabolic process, GOslim:biological_process	GO_BP	43	8.73e-08	1.79e-05
CELLULAR_HOMEOSTASIS(324)	GO:0019725	1.04e-07	cellular homeostasis, GOslim:biological_process	GO_BP	22	1.04e-07	2.1e-05
DIVALENT_METAL_ION_TRANSPORT(195)	GO:0070838	1.14e-07	divalent metal ion transport, GOslim:biological_process	GO_BP	17	1.14e-07	2.26e-05
METAL_ION_TRANSPORT(573)	GO:0030001	1.28e-07	metal ion transport, GOslim:biological_process	GO_BP	30	1.28e-07	2.48e-05
CHEMICAL_HOMEOSTASIS(275)	GO:0048878	1.42e-07	chemical homeostasis, GOslim:biological_process	GO_BP	20	1.42e-07	2.7e-05
MONOCARBOXYLIC_ACID_METABOLIC_PROCESS(1480)	GO:0032787	1.93e-07	monocarboxylic acid metabolic process, GOslim:biological_process	GO_BP	54	1.93e-07	3.63e-05
PHENYLPROPANOID_METABOLIC_PROCESS(400)	GO:0009698	2.38e-07	phenylpropanoid metabolic process, GOslim:biological_process	GO_BP	24	2.38e-07	4.31e-05
RESPONSE_TO_OSMOTIC_STRESS(834)	GO:0006970	2.37e-07	response to osmotic stress, GOslim:biological_process	GO_BP	37	2.37e-07	4.31e-05
CYSTEINE_BIOSYNTHETIC_PROCESS(210)	GO:0019344	3.04e-07	cysteine biosynthetic process, GOslim:biological_process	GO_BP	17	3.04e-07	5.42e-05
DEVELOPMENTAL_PROCESS(4034)	GO:0032502	3.11e-07	developmental process, GOslim:biological_process	GO_BP	110	3.11e-07	5.44e-05
RESPONSE_TO_TEMPERATURE_STIMULUS(955)	GO:0009266	3.17e-07	response to temperature stimulus, GOslim:biological_process	GO_BP	40	3.17e-07	5.46e-05
CYSTEINE_METABOLIC_PROCESS(213)	GO:0006534	3.66e-07	cysteine metabolic process, GOslim:biological_process	GO_BP	17	3.66e-07	6.21e-05
CELLULAR_MODIFIED_AMINO_ACID_METABOLIC_PROCESS(708)	GO:0006575	3.8e-07	cellular modified amino acid metabolic process, GOslim:biological_process	GO_BP	33	3.8e-07	6.34e-05
RESPONSE_TO_SALT_STRESS(780)	GO:0009651	3.93e-07	response to salt stress, GOslim:biological_process	GO_BP	35	3.93e-07	6.46e-05
ESTABLISHMENT_OF_LOCALIZATION(3633)	GO:0051234	4.61e-07	establishment of localization, GOslim:biological_process	GO_BP	101	4.61e-07	7.46e-05
REGULATION_OF_CELLULAR_PROCESS(4571)	GO:0050794	5.37e-07	regulation of cellular process, GOslim:biological_process	GO_BP	120	5.37e-07	8.56e-05
CELLULAR_NITROGEN_COMPOUND_METABOLIC_PROCESS(1369)	GO:0034641	5.53e-07	cellular nitrogen compound metabolic process, GOslim:biological_process	GO_BP	50	5.53e-07	8.69e-05
RESPONSE_TO_OTHER_ORGANISM(1411)	GO:0051707	5.69e-07	response to other organism, GOslim:biological_process	GO_BP	51	5.69e-07	8.81e-05
SERINE_FAMILY_AMINO_ACID_BIOSYNTHETIC_PROCESS(222)	GO:0009070	6.28e-07	serine family amino acid biosynthetic process, GOslim:biological_process	GO_BP	17	6.28e-07	9.58e-05
GENERATION_OF_PRECURSOR_METABOLITES_AND_ENERGY(730)	GO:0006091	7.27e-07	generation of precursor metabolites and energy, GOslim:biological_process	GO_BP	33	7.27e-07	0.000109
DEFENSE_RESPONSE(1644)	GO:0006952	9.36e-07	defense response, GOslim:biological_process	GO_BP	56	9.36e-07	0.000139
REGULATION_OF_CELLULAR_METABOLIC_PROCESS(2917)	GO:0031323	1.4e-06	regulation of cellular metabolic process, GOslim:biological_process	GO_BP	84	1.4e-06	0.000205
RESPONSE_TO_BIOTIC_STIMULUS(1675)	GO:0009607	1.63e-06	response to biotic stimulus, GOslim:biological_process	GO_BP	56	1.63e-06	0.000236
REGULATION_OF_PRIMARY_METABOLIC_PROCESS(2751)	GO:0080090	1.83e-06	regulation of primary metabolic process, GOslim:biological_process	GO_BP	80	1.83e-06	0.00026
FATTY_ACID_METABOLIC_PROCESS(587)	GO:0006631	1.92e-06	fatty acid metabolic process, GOslim:biological_process	GO_BP	28	1.92e-06	0.00027
RESPONSE_TO_ENDOGENOUS_STIMULUS(1604)	GO:0009719	2.09e-06	response to endogenous stimulus, GOslim:biological_process	GO_BP	54	2.09e-06	0.000289
BIOSYNTHETIC_PROCESS(7941)	GO:0009058	2.15e-06	biosynthetic process, GOslim:biological_process	GO_BP	182	2.15e-06	0.000295
CELL_WALL_ORGANIZATION_OR_BIOGENESIS(958)	GO:0071554	2.2e-06	cell wall organization or biogenesis, GOslim:biological_process	GO_BP	38	2.2e-06	0.000297
FLAVONOID_METABOLIC_PROCESS(250)	GO:0009812	2.87e-06	flavonoid metabolic process, GOslim:biological_process	GO_BP	17	2.87e-06	0.000383
TRANSPORT(3558)	GO:0006810	3.4e-06	transport, GOslim:biological_process	GO_BP	96	3.4e-06	0.000448
MULTICELLULAR_ORGANISMAL_DEVELOPMENT(3807)	GO:0007275	3.64e-06	multicellular organismal development, GOslim:biological_process	GO_BP	101	3.64e-06	0.000469
RESPONSE_TO_RED_LIGHT(104)	GO:0010114	3.64e-06	response to red light, GOslim:biological_process	GO_BP	11	3.64e-06	0.000469
RESPONSE_TO_KARRIKIN(128)	GO:0080167	4.2e-06	response to karrikin, GOslim:biological_process	GO_BP	12	4.2e-06	0.000534
CUTIN_BIOSYNTHETIC_PROCESS(11)	GO:0010143	4.7e-06	cutin biosynthetic process, GOslim:biological_process	GO_BP	5	4.7e-06	0.000588
REGULATION_OF_METABOLIC_PROCESS(3154)	GO:0019222	4.74e-06	regulation of metabolic process, GOslim:biological_process	GO_BP	87	4.74e-06	0.000588
HOMEOSTATIC_PROCESS(481)	GO:0042592	5.09e-06	homeostatic process, GOslim:biological_process	GO_BP	24	5.09e-06	0.000625
PROGRAMMED_CELL_DEATH(450)	GO:0012501	5.51e-06	programmed cell death, GOslim:biological_process	GO_BP	23	5.51e-06	0.000669
SYNCYTIUM_FORMATION(22)	GO:0006949	5.69e-06	syncytium formation, GOslim:biological_process	GO_BP	6	5.69e-06	0.000683
RESPONSE_TO_WATER_STIMULUS(421)	GO:0009415	6.31e-06	response to water stimulus, GOslim:biological_process	GO_BP	22	6.31e-06	0.000743
PHENYLPROPANOID_BIOSYNTHETIC_PROCESS(326)	GO:0009699	6.33e-06	phenylpropanoid biosynthetic process, GOslim:biological_process	GO_BP	19	6.33e-06	0.000743
PIGMENT_METABOLIC_PROCESS(360)	GO:0042440	7.11e-06	pigment metabolic process, GOslim:biological_process	GO_BP	20	7.11e-06	0.000826
AMINE_CATABOLIC_PROCESS(213)	GO:0009310	7.39e-06	amine catabolic process, GOslim:biological_process	GO_BP	15	7.39e-06	0.000849
REGULATION_OF_DEFENSE_RESPONSE(529)	GO:0031347	7.94e-06	regulation of defense response, GOslim:biological_process	GO_BP	25	7.94e-06	0.000903
ANATOMICAL_STRUCTURE_DEVELOPMENT(3344)	GO:0048856	8.16e-06	anatomical structure development, GOslim:biological_process	GO_BP	90	8.16e-06	0.000918
CELLULAR_AMINE_METABOLIC_PROCESS(944)	GO:0044106	9.39e-06	cellular amine metabolic process, GOslim:biological_process	GO_BP	36	9.39e-06	0.00105
DEFENSE_RESPONSE,_INCOMPATIBLE_INTERACTION(535)	GO:0009814	9.54e-06	defense response, incompatible interaction, GOslim:biological_process	GO_BP	25	9.54e-06	0.00105
AROMATIC_COMPOUND_BIOSYNTHETIC_PROCESS(679)	GO:0019438	9.71e-06	aromatic compound biosynthetic process, GOslim:biological_process	GO_BP	29	9.71e-06	0.00106
PLANT-TYPE_HYPERSENSITIVE_RESPONSE(401)	GO:0009626	9.91e-06	plant-type hypersensitive response, GOslim:biological_process	GO_BP	21	9.91e-06	0.00107
CELLULAR_BIOGENIC_AMINE_CATABOLIC_PROCESS(117)	GO:0042402	1.03e-05	cellular biogenic amine catabolic process, GOslim:biological_process	GO_BP	11	1.03e-05	0.00109
HOST_PROGRAMMED_CELL_DEATH_INDUCED_BY_SYMBIONT(402)	GO:0034050	1.03e-05	host programmed cell death induced by symbiont, GOslim:biological_process	GO_BP	21	1.03e-05	0.00109
AMINE_METABOLIC_PROCESS(1030)	GO:0009308	1.08e-05	amine metabolic process, GOslim:biological_process	GO_BP	38	1.08e-05	0.00114
RESPONSE_TO_WOUNDING(340)	GO:0009611	1.11e-05	response to wounding, GOslim:biological_process	GO_BP	19	1.11e-05	0.00114
CELLULAR_MODIFIED_AMINO_ACID_CATABOLIC_PROCESS(142)	GO:0042219	1.12e-05	cellular modified amino acid catabolic process, GOslim:biological_process	GO_BP	12	1.12e-05	0.00114
SULFUR_AMINO_ACID_BIOSYNTHETIC_PROCESS(309)	GO:0000097	1.11e-05	sulfur amino acid biosynthetic process, GOslim:biological_process	GO_BP	18	1.11e-05	0.00114
REGULATION_OF_RESPONSE_TO_STRESS(544)	GO:0080134	1.25e-05	regulation of response to stress, GOslim:biological_process	GO_BP	25	1.25e-05	0.00126
PORPHYRIN-CONTAINING_COMPOUND_METABOLIC_PROCESS(225)	GO:0006778	1.36e-05	porphyrin-containing compound metabolic process, GOslim:biological_process	GO_BP	15	1.36e-05	0.00135
FLAVONOID_BIOSYNTHETIC_PROCESS(225)	GO:0009813	1.36e-05	flavonoid biosynthetic process, GOslim:biological_process	GO_BP	15	1.36e-05	0.00135
SYSTEMIC_ACQUIRED_RESISTANCE(444)	GO:0009627	1.39e-05	systemic acquired resistance, GOslim:biological_process	GO_BP	22	1.39e-05	0.00136
TETRAPYRROLE_METABOLIC_PROCESS(226)	GO:0033013	1.43e-05	tetrapyrrole metabolic process, GOslim:biological_process	GO_BP	15	1.43e-05	0.00139
RESPONSE_TO_WATER_DEPRIVATION(413)	GO:0009414	1.51e-05	response to water deprivation, GOslim:biological_process	GO_BP	21	1.51e-05	0.00144
LIPID_METABOLIC_PROCESS(1767)	GO:0006629	1.51e-05	lipid metabolic process, GOslim:biological_process	GO_BP	55	1.51e-05	0.00144
SULFUR_COMPOUND_BIOSYNTHETIC_PROCESS(485)	GO:0044272	1.73e-05	sulfur compound biosynthetic process, GOslim:biological_process	GO_BP	23	1.73e-05	0.00164
CELLULAR_BIOSYNTHETIC_PROCESS(7714)	GO:0044249	1.76e-05	cellular biosynthetic process, GOslim:biological_process	GO_BP	173	1.76e-05	0.00165
MULTICELLULAR_ORGANISMAL_PROCESS(3963)	GO:0032501	1.92e-05	multicellular organismal process, GOslim:biological_process	GO_BP	101	1.92e-05	0.00179
RESPONSE_TO_BLUE_LIGHT(126)	GO:0009637	1.95e-05	response to blue light, GOslim:biological_process	GO_BP	11	1.95e-05	0.0018
CELLULAR_BIOGENIC_AMINE_METABOLIC_PROCESS(181)	GO:0006576	2.45e-05	cellular biogenic amine metabolic process, GOslim:biological_process	GO_BP	13	2.45e-05	0.00224
CELLULAR_MODIFIED_AMINO_ACID_BIOSYNTHETIC_PROCESS(532)	GO:0042398	2.47e-05	cellular modified amino acid biosynthetic process, GOslim:biological_process	GO_BP	24	2.47e-05	0.00224
RESPONSE_TO_HORMONE_STIMULUS(1364)	GO:0009725	2.51e-05	response to hormone stimulus, GOslim:biological_process	GO_BP	45	2.51e-05	0.00225
CELL_DEATH(498)	GO:0008219	2.57e-05	cell death, GOslim:biological_process	GO_BP	23	2.57e-05	0.00227
DEATH(498)	GO:0016265	2.57e-05	death, GOslim:biological_process	GO_BP	23	2.57e-05	0.00227
LIPID_BIOSYNTHETIC_PROCESS(1156)	GO:0008610	2.61e-05	lipid biosynthetic process, GOslim:biological_process	GO_BP	40	2.61e-05	0.00229
MULTI-ORGANISM_PROCESS(1804)	GO:0051704	2.64e-05	multi-organism process, GOslim:biological_process	GO_BP	55	2.64e-05	0.00229
CHLOROPHYLL_METABOLIC_PROCESS(188)	GO:0015994	3.55e-05	chlorophyll metabolic process, GOslim:biological_process	GO_BP	13	3.55e-05	0.00306
HORMONE_BIOSYNTHETIC_PROCESS(277)	GO:0042446	3.73e-05	hormone biosynthetic process, GOslim:biological_process	GO_BP	16	3.73e-05	0.00318
CARBOHYDRATE_METABOLIC_PROCESS(2239)	GO:0005975	3.75e-05	carbohydrate metabolic process, GOslim:biological_process	GO_BP	64	3.75e-05	0.00318
WAX_METABOLIC_PROCESS(19)	GO:0010166	4.09e-05	wax metabolic process, GOslim:biological_process	GO_BP	5	4.09e-05	0.00344
REGULATION_OF_CELLULAR_BIOSYNTHETIC_PROCESS(2623)	GO:0031326	4.19e-05	regulation of cellular biosynthetic process, GOslim:biological_process	GO_BP	72	4.19e-05	0.00349
REGULATION_OF_RESPONSE_TO_STIMULUS(662)	GO:0048583	4.21e-05	regulation of response to stimulus, GOslim:biological_process	GO_BP	27	4.21e-05	0.00349
REGULATION_OF_BIOSYNTHETIC_PROCESS(2626)	GO:0009889	4.34e-05	regulation of biosynthetic process, GOslim:biological_process	GO_BP	72	4.34e-05	0.00357
PIGMENT_BIOSYNTHETIC_PROCESS(281)	GO:0046148	4.39e-05	pigment biosynthetic process, GOslim:biological_process	GO_BP	16	4.39e-05	0.00358
AUXIN_METABOLIC_PROCESS(141)	GO:0009850	5.11e-05	auxin metabolic process, GOslim:biological_process	GO_BP	11	5.11e-05	0.00414
AMINE_BIOSYNTHETIC_PROCESS(524)	GO:0009309	5.42e-05	amine biosynthetic process, GOslim:biological_process	GO_BP	23	5.42e-05	0.00428
SYSTEM_DEVELOPMENT(2037)	GO:0048731	5.45e-05	system development, GOslim:biological_process	GO_BP	59	5.45e-05	0.00428
REGULATION_OF_HORMONE_LEVELS(453)	GO:0010817	5.44e-05	regulation of hormone levels, GOslim:biological_process	GO_BP	21	5.44e-05	0.00428
ORGAN_DEVELOPMENT(2037)	GO:0048513	5.45e-05	organ development, GOslim:biological_process	GO_BP	59	5.45e-05	0.00428
HORMONE_METABOLIC_PROCESS(322)	GO:0042445	6.24e-05	hormone metabolic process, GOslim:biological_process	GO_BP	17	6.24e-05	0.00487
CELLULAR_AMINO_ACID_METABOLIC_PROCESS(880)	GO:0006520	7.03e-05	cellular amino acid metabolic process, GOslim:biological_process	GO_BP	32	7.03e-05	0.00544
RESPONSE_TO_EXTERNAL_STIMULUS(1047)	GO:0009605	7.51e-05	response to external stimulus, GOslim:biological_process	GO_BP	36	7.51e-05	0.00577
SULFUR_AMINO_ACID_METABOLIC_PROCESS(465)	GO:0000096	7.75e-05	sulfur amino acid metabolic process, GOslim:biological_process	GO_BP	21	7.75e-05	0.00587
CELLULAR_AMINO_ACID_BIOSYNTHETIC_PROCESS(501)	GO:0008652	7.79e-05	cellular amino acid biosynthetic process, GOslim:biological_process	GO_BP	22	7.79e-05	0.00587
RESPONSE_TO_FAR_RED_LIGHT(98)	GO:0010218	7.71e-05	response to far red light, GOslim:biological_process	GO_BP	9	7.71e-05	0.00587
CELLULAR_LIPID_METABOLIC_PROCESS(1394)	GO:0044255	8.31e-05	cellular lipid metabolic process, GOslim:biological_process	GO_BP	44	8.31e-05	0.00621
CELLULAR_AMINO_ACID_CATABOLIC_PROCESS(177)	GO:0009063	8.41e-05	cellular amino acid catabolic process, GOslim:biological_process	GO_BP	12	8.41e-05	0.00624
AUXIN_BIOSYNTHETIC_PROCESS(124)	GO:0009851	8.62e-05	auxin biosynthetic process, GOslim:biological_process	GO_BP	10	8.62e-05	0.00631
CHLOROPHYLL_BIOSYNTHETIC_PROCESS(124)	GO:0015995	8.62e-05	chlorophyll biosynthetic process, GOslim:biological_process	GO_BP	10	8.62e-05	0.00631
REGULATION_OF_PROTON_TRANSPORT(77)	GO:0010155	8.72e-05	regulation of proton transport, GOslim:biological_process	GO_BP	8	8.72e-05	0.00634
REGULATION_OF_TRANSCRIPTION,_DNA-DEPENDENT(2370)	GO:0006355	0.000106	regulation of transcription, DNA-dependent, GOslim:biological_process	GO_BP	65	0.000106	0.00764
PORPHYRIN-CONTAINING_COMPOUND_BIOSYNTHETIC_PROCESS(156)	GO:0006779	0.000119	porphyrin-containing compound biosynthetic process, GOslim:biological_process	GO_BP	11	0.000119	0.00855
REGULATION_OF_RNA_METABOLIC_PROCESS(2384)	GO:0051252	0.000125	regulation of RNA metabolic process, GOslim:biological_process	GO_BP	65	0.000125	0.00888
TETRAPYRROLE_BIOSYNTHETIC_PROCESS(159)	GO:0033014	0.00014	tetrapyrrole biosynthetic process, GOslim:biological_process	GO_BP	11	0.00014	0.00987

## Sheet: KBH 2006.18_MF
Gene Set Name(NO. Genes)	Descriptio	p value	n	Category	NO. Genes in Overlap (k)	p value	FDR
TETRAPYRROLE_BINDING(406)	GO:0046906	1.37e-09	tetrapyrrole binding, GOslim:molecular_function	GO_MF	28	1.37e-09	2.11e-06
CHLOROPHYLL_BINDING(32)	GO:0016168	1.36e-09	chlorophyll binding, GOslim:molecular_function	GO_MF	10	1.36e-09	2.11e-06
SEQUENCE-SPECIFIC_DNA_BINDING_TRANSCRIPTION_FACTOR_ACTIVITY(1680)	GO:0003700	3.39e-08	sequence-specific DNA binding transcription factor activity, GOslim:molecular_function	GO_MF	61	3.39e-08	3.49e-05
TRANSCRIPTION_REGULATOR_ACTIVITY(1738)	GO:0030528	1.08e-07	transcription regulator activity, GOslim:molecular_function	GO_MF	61	1.08e-07	8.3e-05
CATALYTIC_ACTIVITY(8725)	GO:0003824	6.47e-07	catalytic activity, GOslim:molecular_function	GO_MF	199	6.47e-07	0.000399
HYDROLASE_ACTIVITY,_ACTING_ON_GLYCOSYL_BONDS(444)	GO:0016798	1.38e-06	hydrolase activity, acting on glycosyl bonds, GOslim:molecular_function	GO_MF	24	1.38e-06	0.000711
BINDING(11174)	GO:0005488	2.21e-06	binding, GOslim:molecular_function	GO_MF	240	2.21e-06	0.000977
IRON_ION_BINDING(499)	GO:0005506	3.03e-06	iron ion binding, GOslim:molecular_function	GO_MF	25	3.03e-06	0.00117
LYASE_ACTIVITY(346)	GO:0016829	4.08e-06	lyase activity, GOslim:molecular_function	GO_MF	20	4.08e-06	0.0014
NUTRIENT_RESERVOIR_ACTIVITY(67)	GO:0045735	4.83e-06	nutrient reservoir activity, GOslim:molecular_function	GO_MF	9	4.83e-06	0.00149
HYDROLASE_ACTIVITY,_HYDROLYZING_O-GLYCOSYL_COMPOUNDS(418)	GO:0004553	5.67e-06	hydrolase activity, hydrolyzing O-glycosyl compounds, GOslim:molecular_function	GO_MF	22	5.67e-06	0.00159
OXIDOREDUCTASE_ACTIVITY(1687)	GO:0016491	8.56e-06	oxidoreductase activity, GOslim:molecular_function	GO_MF	54	8.56e-06	0.0022

## Sheet: 60444_KEGG
Gene Set Name(NO. Genes)	Description	Category	NO. Genes in Overlap (k)	p value	FDR
KEGG_PHENYLPROPANOID_BIOSYNTHESIS(104)	Phenylpropanoid biosynthesis	KEGG	22	6.27e-11	2.19e-08
KEGG_PHOTOSYNTHESIS_-_ANTENNA_PROTEINS(19)	Photosynthesis - antenna proteins	KEGG	11	8.74e-10	1.53e-07
KEGG_METABOLIC_PATHWAYS(1234)	Metabolic pathways	KEGG	78	5.66e-08	6.61e-06
KEGG_PHOTOSYNTHESIS(73)	Photosynthesis	KEGG	15	9.55e-08	8.35e-06
KEGG_PHENYLALANINE_METABOLISM(80)	Phenylalanine metabolism	KEGG	13	6.78e-06	0.000475
KEGG_METHANE_METABOLISM(82)	Methane metabolism	KEGG	12	3.85e-05	0.00225
KEGG_BIOSYNTHESIS_OF_PHENYLPROPANOIDS(247)	Biosynthesis of phenylpropanoids	KEGG	22	4.67e-05	0.00234
KEGG_STILBENOID_DIARYLHEPTANOID_AND_GINGEROL_BIOSYNTHESIS(66)	Stilbenoid, diarylheptanoid and gingerol biosynthesis	KEGG	10	0.00013	0.00569
KEGG_PLANT-PATHOGEN_INTERACTION(138)	Plant-pathogen interaction	KEGG	14	0.000326	0.0127

## Sheet: KBH 2006.18_KEGG
Gene Set Name(NO. Genes)	Description	Category	NO. Genes in Overlap (k)	p value	FDR
KEGG_PHOTOSYNTHESIS_-_ANTENNA_PROTEINS(19)	Photosynthesis - antenna proteins	KEGG	11	9.96e-13	2.63e-10
KEGG_PHENYLPROPANOID_BIOSYNTHESIS(104)	Phenylpropanoid biosynthesis	KEGG	10	2.16e-05	0.00285
KEGG_STARCH_AND_SUCROSE_METABOLISM(88)	Starch and sucrose metabolism	KEGG	9	3.56e-05	0.00313
KEGG_PHOTOSYNTHESIS(73)	Photosynthesis	KEGG	8	6.17e-05	0.00407
KEGG_CYANOAMINO_ACID_METABOLISM(23)	Cyanoamino acid metabolism	KEGG	5	8.96e-05	0.00473
KEGG_METABOLIC_PATHWAYS(1234)	Metabolic pathways	KEGG	39	0.000206	0.00908

## Sheet: 60444_NECG
Id	FC	Id	FC
AT3G27890	115.685	AT1G68830	-2.00105			Upregulated	71	5.49536
AT5G55490	48.248	AT1G16720	-2.00464			Downregulated	122	9.44272
AT5G46940	44.8899	AT2G30570	-2.00789			Total	193	14.9381
AT4G01575	36.8134	AT5G07050	-2.0244			Total DEGs	1292
AT1G75250	27.4591	AT4G13010	-2.0397
AT5G57560	24.8074	AT1G62750	-2.04509					7.19612
AT5G15900	21.0869	AT5G51110	-2.06145			TOTAL Me.NECGs	2682
AT4G27670	19.7743	AT3G01060	-2.06186
AT5G14040	16.7523	AT3G16140	-2.07028
AT5G60720	15.2019	AT3G20820	-2.08389
AT1G12520	11.1393	AT2G13360	-2.08868
AT4G10250	8.83945	AT5G19940	-2.08886
AT2G17730	8.22352	AT3G16640	-2.09608
AT5G49350	7.9684	AT1G79040	-2.09741
AT5G28830	7.3954	AT1G54410	-2.10309
AT1G13700	7.32968	AT3G46780	-2.10591
AT3G63170	7.29356	AT1G70890	-2.11653
AT5G23190	7.05276	AT2G42975	-2.11899
AT1G16030	6.83725	AT4G34350	-2.12973
AT3G06880	6.52608	AT5G02160	-2.13383
AT1G55230	6.23355	AT1G17745	-2.13673
AT1G15690	6.18774	AT4G02510	-2.1385
AT1G71740	6.00236	AT4G09350	-2.13892
AT2G25470	5.91944	AT1G15960	-2.14652
AT3G22620	5.72536	AT5G54190	-2.14866
AT2G23770	5.53757	AT1G09340	-2.15199
AT4G31940	5.021	AT5G42650	-2.16175
AT1G78380	5.00164	AT4G39730	-2.16369
AT5G21930	4.65008	AT2G20890	-2.17165
AT4G34950	4.601	AT4G25650	-2.17753
AT1G08250	4.2178	AT1G67740	-2.18526
AT4G04980	4.20764	AT1G52220	-2.1891
AT1G11790	4.02012	AT3G13130	-2.18953
AT4G23100	3.85509	AT4G33010	-2.19113
AT1G74180	3.65494	AT3G44540	-2.20334
AT1G54520	3.5571	AT1G51400	-2.20363
AT1G61800	3.43444	AT4G38970	-2.23396
AT5G16010	3.32977	AT5G46110	-2.24974
AT3G14170	3.27268	AT1G66330	-2.26194
AT2G28930	3.22842	AT5G24490	-2.26729
AT3G55080	3.15401	AT2G06520	-2.26768
AT5G62960	3.12066	AT1G55670	-2.27139
AT5G63450	3.10822	AT2G42130	-2.28291
AT1G79460	3.09652	AT5G54010	-2.28342
AT2G26150	3.04777	AT1G69740	-2.29443
AT4G02780	3.0409	AT1G15820	-2.32691
AT5G17350	3.02922	AT5G48300	-2.32899
AT1G76360	2.72675	AT4G39210	-2.33254
AT2G01980	2.71214	AT2G20260	-2.35079
AT5G43990	2.69564	AT5G62720	-2.37523
AT1G78160	2.69419	AT1G76100	-2.37903
AT4G31970	2.60544	AT3G01500	-2.38225
AT1G60690	2.58253	AT1G03130	-2.38789
AT1G61680	2.57569	AT1G06680	-2.38826
AT1G10370	2.54061	AT1G70670	-2.39974
AT1G75310	2.52138	AT2G23790	-2.43767
AT2G26560	2.44877	AT4G25080	-2.44019
AT4G35890	2.43569	AT1G52230	-2.44702
AT5G66550	2.43354	AT3G02630	-2.44709
AT2G21940	2.4235	AT1G09620	-2.48849
AT3G59980	2.41208	AT3G18950	-2.52189
AT4G14040	2.40356	AT3G15360	-2.55217
AT1G52600	2.37191	AT4G12800	-2.5529
AT4G13590	2.24416	AT5G59750	-2.58149
AT2G38430	2.21856	AT2G39730	-2.58281
AT1G18720	2.20159	AT5G57040	-2.5868
AT3G15390	2.08998	AT3G47470	-2.58953
AT1G59870	2.06016	AT1G32900	-2.59713
AT1G52720	2.04765	AT4G05180	-2.59889
AT1G69040	2.02844	AT1G24020	-2.60908
AT3G45980	2.00042	AT4G03400	-2.64944
		AT4G37930	-2.65139
		AT5G53450	-2.65601
		AT4G00370	-2.67204
		AT5G24120	-2.69026
		AT1G54870	-2.70138
		AT3G45140	-2.72278
		AT2G05620	-2.75727
		AT3G54890	-2.75767
		AT1G74110	-2.78856
		AT1G22370	-2.86265
		AT1G67700	-2.88631
		AT3G26280	-2.90315
		AT1G30380	-2.90622
		AT1G08380	-2.92429
		AT3G08940	-2.93785
		AT4G38840	-2.93968
		AT1G44446	-2.9427
		AT2G34430	-2.94447
		AT1G60950	-2.96245
		AT5G13630	-2.97779
		AT1G67730	-2.99372
		AT1G70830	-2.99568
		AT3G56940	-3.03262
		AT2G46660	-3.04816
		AT4G25700	-3.07994
		AT3G01550	-3.11442
		AT3G61470	-3.12938
		AT4G10340	-3.15056
		AT4G15560	-3.20915
		AT1G61520	-3.21607
		AT3G26570	-3.24423
		AT1G59960	-3.2773
		AT4G19170	-3.29297
		AT1G26560	-3.36649
		AT1G52870	-3.37728
		AT1G29930	-3.43634
		AT2G46950	-3.53306
		AT5G54270	-3.54434
		AT2G27385	-3.59182
		AT3G23640	-3.68666
		AT2G45180	-3.71476
		AT4G27030	-4.03539
		AT3G26740	-4.14074
		AT5G22580	-4.29631
		AT5G51100	-4.37114
		AT4G35770	-4.43036
		AT2G05100	-4.44005
		AT5G64040	-4.48085
		AT3G13110	-4.6296
		AT5G23960	-5.06008
		AT1G76140	-13.6898

## Sheet: KBH 2006.18_NECG
ID	FC	ID	FC
AT4G27670	32.079	AT2G37080	-2.01814
AT4G39950	8.48024	AT1G55670	-2.07477		Upregualted	28	4.78632
AT1G68460	5.27476	AT5G62960	-2.08473		Downregulated	85	14.5299
AT2G26150	4.83287	AT3G16140	-2.09206		Total	113	19.3162
AT4G31970	4.57832	AT1G75100	-2.0943		Total DEGs	585
AT1G07890	2.71543	AT1G59960	-2.1113
AT5G42020	2.70487	AT3G61440	-2.11496		TOTAL Me.NECGs	2682
AT4G04330	2.68254	AT1G08570	-2.12168
AT2G16890	2.62075	AT5G15530	-2.12412
AT3G61870	2.56879	AT2G05620	-2.13731
AT1G75250	2.56176	AT1G03130	-2.14133
AT5G64860	2.54333	AT2G46660	-2.16862
AT1G16030	2.48214	AT4G38840	-2.18299
AT5G23240	2.4671	AT1G26560	-2.19885
AT4G17090	2.36203	AT1G23730	-2.2149
AT4G24190	2.28937	AT2G40300	-2.26119
AT4G02510	2.28504	AT3G51420	-2.27721
AT5G15450	2.27003	AT3G56940	-2.27818
AT1G76360	2.264	AT1G67700	-2.2824
AT4G09020	2.21326	AT3G56710	-2.29812
AT3G13470	2.17679	AT1G15820	-2.31827
AT2G04030	2.12084	AT3G01180	-2.3836
AT1G24020	2.09072	AT4G12800	-2.38364
AT4G35220	2.08524	AT1G15960	-2.39752
AT1G08450	2.05738	AT1G30520	-2.41241
AT2G26540	2.04549	AT3G08030	-2.41548
AT5G64510	2.03268	AT2G39730	-2.41733
AT1G64970	2.01437	AT5G53450	-2.42149
		AT3G54890	-2.42165
		AT4G05180	-2.44713
		AT1G61260	-2.45786
		AT1G61740	-2.48873
		AT5G22580	-2.50243
		AT1G79750	-2.5026
		AT5G54190	-2.51189
		AT1G30380	-2.55121
		AT3G13110	-2.56242
		AT1G52230	-2.6022
		AT3G47470	-2.6078
		AT1G68560	-2.66193
		AT3G18080	-2.76943
		AT2G25737	-2.77105
		AT1G80920	-2.77297
		AT3G61470	-2.79129
		AT1G30100	-2.80768
		AT3G20820	-2.92036
		AT1G08380	-2.96284
		AT4G09350	-3.13215
		AT3G01550	-3.17246
		AT5G02180	-3.26899
		AT4G10340	-3.28144
		AT2G06520	-3.32163
		AT1G61520	-3.32628
		AT3G46780	-3.3431
		AT1G51400	-3.39222
		AT5G02160	-3.42982
		AT2G30300	-3.50447
		AT2G34430	-3.59967
		AT3G08940	-3.6513
		AT1G21500	-3.67313
		AT5G23960	-3.69165
		AT1G44446	-3.724
		AT3G57030	-3.78939
		AT2G17880	-3.88711
		AT3G12610	-4.03538
		AT2G30860	-4.04653
		AT5G54270	-4.0546
		AT2G26560	-4.12033
		AT3G61430	-4.41687
		AT4G03400	-4.41885
		AT3G45140	-4.59265
		AT4G19170	-4.63658
		AT3G55240	-4.95525
		AT5G64040	-5.05478
		AT4G35770	-5.25505
		AT3G26740	-5.6245
		AT3G60370	-5.75134
		AT2G27385	-6.21349
		AT1G79460	-6.43811
		AT2G05100	-6.54335
		AT1G52870	-6.80642
		AT1G29930	-7.76026
		AT1G20850	-7.84733
		AT2G45180	-9.49239
		AT4G31940	-12.8099
