# Supplementary material for: Molecular insights into Cassava brown streak virus susceptibility and resistance by profiling of the early host response
Source: Mol Plant Pathol. 2017 Aug 10;19(2):476–89. doi: 10.1111/mpp.12565 (PMC6638049; doi:10.1111/mpp.12565)
Supplement: Supplementary file 5 — Table S5 Comparison of multiple virus–host RNA‐sequencing (RNA‐seq) studies. [file MPP-19-476-s005.xlsx]

## Sheet: Cassava_CBSV_Late timepoint
Gene ID	RPKM healthy	RPKM CBSV			log2(Fold_change)	p value	TAIR Id	Pfam
cassava4.1_020252m.g	45.5365	0	0	#NUM!	NA	4.44089e-16	0
cassava4.1_013928m.g	0	9.51869	#DIV/0!	#DIV/0!	NA	0.000252681	AT2G40300	PF00210
cassava4.1_015705m.g	0	8.26717	#DIV/0!	#DIV/0!	NA	0.000517111	AT4G38620	PF00249
cassava4.1_030779m.g	445.515	0.361656	0.000811771	-10.2666	10.2666	0	AT3G56970	PF00010
cassava4.1_018430m.g	44.5278	0.601466	0.0135077	-6.21008	6.21008	6.36158e-14	AT3G10520	PF00042
cassava4.1_013427m.g	46.5969	0.907988	0.019486	-5.68141	5.68141	1.54321e-14	AT5G39890	PF07847
cassava4.1_016105m.g	11.8405	0.240425	0.0203053	-5.622	5.622	0.000695062	AT2G45190	PF04690
cassava4.1_019530m.g	614.461	13.0215	0.0211917	-5.56036	5.56036	0	0
cassava4.1_004724m.g	39.6429	1.00413	0.0253293	-5.30305	5.30305	3.32171e-11	AT3G14310	PF04043,PF01095
cassava4.1_019648m.g	197.952	5.77818	0.0291897	-5.09839	5.09839	0	AT1G74670	PF02704
cassava4.1_020746m.g	106.363	3.24574	0.0305158	-5.0343	5.0343	0	0
cassava4.1_012511m.g	66.0005	2.16852	0.0328562	-4.92769	4.92769	0	AT2G02240	PF00646
cassava4.1_016243m.g	14.1932	0.48772	0.0343629	-4.863	4.863	8.81224e-05	AT5G20630	PF00190,PF07883
cassava4.1_020568m.g	372.388	13.1309	0.0352614	-4.82577	4.82577	0	0
cassava4.1_021319m.g	60.9663	2.25016	0.0369083	-4.75991	4.75991	2.22045e-16	AT1G09920	PF02176
cassava4.1_020105m.g	37.3753	1.45185	0.038845	-4.68613	4.68613	1.29998e-10	0
cassava4.1_024243m.g	19.3872	0.779065	0.0401845	-4.63722	4.63722	2.74253e-06	AT1G02260	PF03600
cassava4.1_028739m.g	202.329	9.1845	0.0453939	-4.46136	4.46136	0	AT4G39250	PF00249
cassava4.1_011585m.g	63.6635	2.89216	0.0454289	-4.46025	4.46025	0	AT4G03210	PF00722,PF06955
cassava4.1_027688m.g	44.3505	2.03747	0.0459403	-4.4441	4.4441	1.10855e-11	AT3G16490	PF00612
cassava4.1_012917m.g	12.8773	0.60553	0.0470229	-4.41049	4.41049	0.000349799	AT3G24520	PF00447
cassava4.1_018713m.g	69.6158	3.54115	0.0508671	-4.29712	4.29712	0	AT4G21200	PF03171
cassava4.1_023897m.g	25.9436	1.39384	0.0537255	-4.21825	4.21825	4.27543e-07	AT3G03990
cassava4.1_011392m.g	15.6478	0.91176	0.0582675	-4.10116	4.10116	4.41297e-05	AT5G59520	PF02535
cassava4.1_015594m.g	1212.44	72.2273	0.0595717	-4.06923	4.06923	0	AT3G56360
cassava4.1_024994m.g	28.8556	1.84148	0.0638168	-3.96992	3.96992	5.74448e-08	AT4G21200
cassava4.1_017076m.g	833.408	57.8162	0.0693732	-3.84948	3.84948	0	AT5G58070	PF08212
cassava4.1_034273m.g	47.4861	3.40496	0.0717043	-3.8018	3.8018	1.17674e-11	AT1G01250	PF00847
cassava4.1_001551m.g	1525.89	118.792	0.0778514	-3.68313	3.68313	0	AT2G22660	PF07173
cassava4.1_025664m.g	19.6866	1.61529	0.0820502	-3.60735	3.60735	2.25048e-05	AT4G25250	PF04043
cassava4.1_028365m.g	74.1049	6.21842	0.0839138	-3.57495	3.57495	1.11022e-16	AT3G48660	PF11820
cassava4.1_021073m.g	21.787	1.82895	0.0839469	-3.57438	3.57438	6.05887e-06	AT3G09925	PF01190
cassava4.1_026869m.g	168.151	15.4789	0.0920535	-3.44138	3.44138	0	AT3G26430
cassava4.1_025282m.g	16.107	1.48868	0.0924243	-3.43558	3.43558	0.000157676	AT2G01580
cassava4.1_005313m.g	27.3689	2.57014	0.0939072	-3.41262	3.41262	7.54043e-07	AT5G20860	PF04043,PF01095
cassava4.1_006529m.g	27.3889	2.69251	0.0983068	-3.34657	3.34657	7.54043e-07	AT1G43710
cassava4.1_012866m.g	139.209	14.1774	0.101842	-3.29559	3.29559	0	AT4G26150	PF00320
cassava4.1_011424m.g	21.6225	2.24808	0.10397	-3.26576	3.26576	3.3106e-05	AT2G42040	PF08879
cassava4.1_002618m.g	99.9465	10.4896	0.104952	-3.2522	3.2522	0	AT5G08630	PF10537,PF02791
cassava4.1_034353m.g	285.384	31.4662	0.110259	-3.18103	3.18103	0	AT5G53550
cassava4.1_005699m.g	55.3748	6.40132	0.1156	-3.11279	3.11279	1.34063e-11	AT3G21690	PF01554
cassava4.1_009675m.g	39.2378	4.59152	0.117018	-3.0952	3.0952	1.08562e-08	0
cassava4.1_033844m.g	30.9121	3.63394	0.117557	-3.08856	3.08856	5.88411e-07	AT2G34610
cassava4.1_010134m.g	52.8796	6.40132	0.121055	-3.04627	3.04627	8.34242e-11	AT5G53550
cassava4.1_013374m.g	991.523	124.24	0.125302	-2.99652	2.99652	0	AT4G35100	PF00230
cassava4.1_032720m.g	16.3032	2.04981	0.125731	-2.99159	2.99159	0.000697483	AT3G13080	PF00664,PF00005
cassava4.1_030833m.g	55.1102	6.97491	0.126563	-2.98207	2.98207	1.34063e-11	AT1G26820	PF00445
cassava4.1_030482m.g	31.6608	4.02245	0.127048	-2.97655	2.97655	1.39038e-06	AT4G28530	PF02365
cassava4.1_014209m.g	17.1737	2.24779	0.130885	-2.93362	2.93362	0.000382883	AT2G32150	PF00702
cassava4.1_002314m.g	272.283	35.6829	0.131051	-2.9318	2.9318	0	AT4G16370	PF03169
cassava4.1_031708m.g	16.4098	2.16819	0.132128	-2.91999	2.91999	0.000697483	0
cassava4.1_010995m.g	18.6657	2.47198	0.132434	-2.91665	2.91665	0.000209064	AT5G13710	PF08241,PF08242,PF08498
cassava4.1_015766m.g	234.138	31.1666	0.133112	-2.90929	2.90929	0	AT3G09270	PF02798,PF00043
cassava4.1_018093m.g	2855.66	389.877	0.136528	-2.87274	2.87274	0	AT1G53540	PF00011
cassava4.1_008066m.g	18.6087	2.66722	0.143332	-2.80257	2.80257	0.000209064	AT1G50010	PF00091,PF03953
cassava4.1_017922m.g	41.2521	6.20734	0.150473	-2.73242	2.73242	5.78985e-08	AT3G61460	PF00097
cassava4.1_023832m.g	40.3087	6.07895	0.15081	-2.7292	2.7292	1.03374e-07	AT3G60390	PF04618,PF00046,PF02183
cassava4.1_032589m.g	19.1491	2.89925	0.151404	-2.72352	2.72352	0.0001136	AT3G23510	PF02353,PF08241,PF08242
cassava4.1_010547m.g	169.314	25.7126	0.151863	-2.71916	2.71916	0	AT3G19320	PF00560
cassava4.1_032325m.g	25.224	3.88318	0.153948	-2.69949	2.69949	1.24459e-05	AT5G67360	PF05922,PF00082,PF02225
cassava4.1_019271m.g	88.7294	13.8268	0.155832	-2.68194	2.68194	9.99201e-16	AT2G38540	PF00234
cassava4.1_011768m.g	61.7009	9.63134	0.156097	-2.67948	2.67948	2.80541e-11	AT1G05260	PF00141
cassava4.1_008267m.g	41.1346	6.74774	0.164041	-2.60788	2.60788	5.78985e-08	AT3G15570	PF03000
cassava4.1_032730m.g	20.2301	3.33514	0.16486	-2.60069	2.60069	0.00023881	0
cassava4.1_024227m.g	42.8324	7.20586	0.168234	-2.57146	2.57146	1.16061e-07	AT5G38020	PF03492
cassava4.1_002818m.g	16.4564	2.84093	0.172634	-2.53421	2.53421	0.000697483	AT4G31590	PF00535
cassava4.1_014861m.g	28.3681	4.94411	0.174284	-2.52049	2.52049	8.15206e-06	AT5G51100	PF00081,PF02777
cassava4.1_020357m.g	22.161	3.87056	0.174657	-2.51741	2.51741	7.42841e-05	AT1G75250	PF00249
cassava4.1_015855m.g	64.8744	11.6388	0.179405	-2.47871	2.47871	6.4608e-11	AT4G35190	PF03641
cassava4.1_016119m.g	20.3172	3.66648	0.180462	-2.47023	2.47023	0.00023881	AT5G02440
cassava4.1_029650m.g	66.4027	12.0025	0.180753	-2.46791	2.46791	7.01366e-11	AT4G13870	PF01612
cassava4.1_009711m.g	33.4862	6.26655	0.187138	-2.41782	2.41782	5.45593e-06	AT4G25420	PF03171
cassava4.1_007000m.g	291.36	54.8411	0.188225	-2.40947	2.40947	0	AT2G29090	PF00067
cassava4.1_003020m.g	464.909	89.2018	0.191869	-2.3818	2.3818	0	AT5G53450
cassava4.1_010726m.g	26.2306	5.06319	0.193026	-2.37313	2.37313	8.36547e-05	AT3G01490	PF07714,PF00069
cassava4.1_019161m.g	107.585	20.8043	0.193376	-2.37052	2.37052	1.11022e-16	0
cassava4.1_007569m.g	506.071	98.0585	0.193764	-2.36762	2.36762	0	AT2G16980	PF07690
cassava4.1_014426m.g	40.9739	8.00165	0.195286	-2.35634	2.35634	1.10929e-06	AT1G17620	PF03168
cassava4.1_011771m.g	27.7829	5.48125	0.197289	-2.34162	2.34162	4.83023e-05	AT5G28830
cassava4.1_016003m.g	139.582	27.7983	0.199155	-2.32804	2.32804	0	AT3G60780	PF07279
cassava4.1_010255m.g	234.379	46.7559	0.199489	-2.32562	2.32562	0	AT3G62370	PF09459
cassava4.1_012282m.g	706.961	142.997	0.20227	-2.30565	2.30565	0	AT1G05010	PF03171
cassava4.1_020818m.g	3341.76	676.28	0.202372	-2.30492	2.30492	0	0
cassava4.1_009688m.g	24.1461	4.906	0.20318	-2.29917	2.29917	8.14154e-05	AT4G36850	PF04193
cassava4.1_022217m.g	74.5582	15.2552	0.204608	-2.28906	2.28906	2.69709e-11	AT1G08650	PF00069
cassava4.1_001378m.g	94.5984	19.3692	0.204752	-2.28805	2.28805	4.84057e-14	AT2G45910	PF07714,PF00069,PF04564
cassava4.1_009290m.g	123.315	25.3447	0.205527	-2.2826	2.2826	0	AT4G34530	PF00010
cassava4.1_005866m.g	50.0977	10.3174	0.205946	-2.27966	2.27966	4.48717e-08	AT1G11910	PF00026,PF03489,PF05184
cassava4.1_021823m.g	66.5306	13.8187	0.207705	-2.2674	2.2674	2.19736e-10	AT2G46690	PF02519
cassava4.1_017834m.g	310.705	64.8565	0.20874	-2.26022	2.26022	0	AT3G53990	PF00582
cassava4.1_013991m.g	54.6987	11.465	0.209604	-2.25426	2.25426	1.55432e-08	AT5G13200	PF02893
cassava4.1_027500m.g	187.952	39.5989	0.210686	-2.24683	2.24683	0	AT2G25625
cassava4.1_014805m.g	32.6624	6.99739	0.214234	-2.22274	2.22274	9.47127e-06	AT1G11400	PF09282
cassava4.1_019240m.g	22.2906	4.77559	0.214242	-2.22269	2.22269	0.000249826	AT2G45180	PF00234
cassava4.1_015310m.g	754.368	165.061	0.218806	-2.19227	2.19227	0	AT5G05250
cassava4.1_015329m.g	1883.28	415.124	0.220427	-2.18163	2.18163	0	AT3G56360
cassava4.1_016715m.g	600.182	134.557	0.224194	-2.15718	2.15718	0	AT3G22840	PF00504
cassava4.1_021526m.g	38.7919	8.78761	0.226532	-2.14221	2.14221	3.23588e-06	AT1G75900	PF00657
cassava4.1_005927m.g	28.6311	6.55253	0.22886	-2.12746	2.12746	8.21649e-05	AT5G19090	PF00403
cassava4.1_006691m.g	21.0308	4.83774	0.230031	-2.1201	2.1201	0.000433879	AT2G36780
cassava4.1_010210m.g	61.0773	14.0619	0.230231	-2.11884	2.11884	8.80834e-09	AT1G29050	PF03005
cassava4.1_017849m.g	20.6313	4.78171	0.23177	-2.10924	2.10924	0.000748784	AT5G41050	PF01190
cassava4.1_010081m.g	460.025	107.07	0.232749	-2.10316	2.10316	0	AT3G02040	PF03009
cassava4.1_012965m.g	40.8517	9.54773	0.233717	-2.09717	2.09717	3.14593e-06	AT4G27310	PF00643
cassava4.1_025564m.g	65.3768	15.3156	0.234267	-2.09377	2.09377	3.03641e-09	AT3G15570	PF03000
cassava4.1_014619m.g	22.0063	5.18202	0.235479	-2.08633	2.08633	0.00071122	AT2G40610	PF03330,PF01357
cassava4.1_013187m.g	472.383	114.515	0.242419	-2.04442	2.04442	0	AT5G65730	PF00722,PF06955
cassava4.1_000396m.g	38.3769	9.30728	0.242523	-2.04381	2.04381	8.83016e-06	AT3G18290	PF01814,PF05495,PF00097
cassava4.1_018807m.g	31.7521	7.73685	0.243664	-2.03703	2.03703	4.64972e-05	AT1G70780
cassava4.1_000377m.g	104.983	25.6456	0.244284	-2.03337	2.03337	1.27232e-13	AT1G74770	PF01814,PF05495,PF00097
cassava4.1_007789m.g	30.3452	7.4151	0.244358	-2.03293	2.03293	7.80903e-05	AT2G17840	PF06911
cassava4.1_005672m.g	25.4719	6.24036	0.24499	-2.02921	2.02921	0.000392826	AT2G02070	PF12171,PF00096
cassava4.1_014706m.g	25.2775	6.24769	0.247163	-2.01646	2.01646	0.000392826	AT4G22920
cassava4.1_006864m.g	203.669	50.5893	0.24839	-2.00932	2.00932	0	AT5G05690	PF00067
cassava4.1_001279m.g	28.1885	7.0113	0.248729	-2.00735	2.00735	0.00021666	AT2G23360	PF05911
cassava4.1_002683m.g	28.5175	7.13471	0.250187	-1.99892	1.99892	0.00021666	AT4G22990	PF03105,PF07690
cassava4.1_027651m.g	59.3182	14.8868	0.250965	-1.99444	1.99444	2.45271e-08	0
cassava4.1_014027m.g	59.3045	15.0083	0.253073	-1.98238	1.98238	6.29396e-08	AT5G56840	PF00098,PF00249
cassava4.1_003733m.g	128.227	32.9978	0.257338	-1.95827	1.95827	5.55112e-16	AT1G70820	PF02878,PF02879,PF02880
cassava4.1_006788m.g	119.454	30.8769	0.258484	-1.95185	1.95185	7.99361e-15	AT2G38120	PF01490
cassava4.1_013581m.g	107.909	27.8997	0.258548	-1.9515	1.9515	1.87961e-13	AT1G21310	PF04554
cassava4.1_033210m.g	44.6892	11.5875	0.25929	-1.94736	1.94736	2.79404e-06	AT3G47870	PF03195
cassava4.1_024382m.g	347.495	92.019	0.264807	-1.91699	1.91699	0	AT5G24890
cassava4.1_018702m.g	1000.55	269.396	0.269247	-1.893	1.893	0	AT5G20650	PF04145
cassava4.1_022472m.g	140.761	38.1813	0.27125	-1.8823	1.8823	3.33067e-16	AT1G10657	PF09713
cassava4.1_005633m.g	31.3928	8.55976	0.272667	-1.87479	1.87479	0.000119443	AT5G03150	PF12171,PF00096
cassava4.1_011422m.g	57.5746	15.7747	0.273987	-1.86782	1.86782	1.68751e-07	AT1G61260	PF05553
cassava4.1_022597m.g	56.478	15.5339	0.275043	-1.86227	1.86227	2.74955e-07	AT1G13680
cassava4.1_005280m.g	72.0769	19.886	0.275899	-1.85779	1.85779	3.89334e-09	AT2G26250	PF08392,PF08541
cassava4.1_023978m.g	32.6239	9.00452	0.27601	-1.85721	1.85721	0.000174365	AT1G44446	PF00355
cassava4.1_033077m.g	67.7963	18.7221	0.276153	-1.85646	1.85646	1.83153e-08	AT4G39250	PF00249
cassava4.1_031585m.g	82.0027	23.0447	0.281024	-1.83123	1.83123	1.01587e-09	AT5G56860	PF00320
cassava4.1_011292m.g	28.7862	8.11967	0.282068	-1.82588	1.82588	0.000517825	AT3G17790	PF00149
cassava4.1_034179m.g	639.83	181.32	0.283387	-1.81915	1.81915	0	AT5G62360	PF04043
cassava4.1_016687m.g	370.771	105.445	0.284393	-1.81404	1.81404	0	AT1G54500	PF00301
cassava4.1_013471m.g	150.997	43.6019	0.28876	-1.79206	1.79206	2.22045e-16	AT4G35100	PF00230
cassava4.1_029093m.g	26.5364	7.68158	0.289473	-1.7885	1.7885	0.000586809	AT1G08570	PF00085
cassava4.1_016511m.g	25.3579	7.34269	0.289562	-1.78806	1.78806	0.000956191	AT1G70670	PF05042
cassava4.1_018911m.g	85.9781	25.0405	0.291242	-1.77971	1.77971	1.3006e-09	AT5G65660
cassava4.1_031321m.g	42.4218	12.4406	0.293261	-1.76974	1.76974	1.78476e-05	AT3G16785	PF00169,PF00614
cassava4.1_014686m.g	96.4101	28.4219	0.294802	-1.76218	1.76218	8.94854e-11	AT1G23110
cassava4.1_015560m.g	39.959	11.7874	0.294989	-1.76127	1.76127	3.24314e-05	AT4G37450
cassava4.1_021463m.g	78.1211	23.0648	0.295244	-1.76002	1.76002	6.65688e-09	0
cassava4.1_006812m.g	139.767	41.5344	0.297169	-1.75064	1.75064	7.54952e-15	AT5G20410	PF06925
cassava4.1_009506m.g	193.376	57.5124	0.297412	-1.74947	1.74947	0	AT3G22970	PF04720
cassava4.1_019677m.g	212.514	64.0132	0.301218	-1.73112	1.73112	0	AT3G20340
cassava4.1_003391m.g	31.2143	9.40845	0.301415	-1.73018	1.73018	0.000281297	AT5G27920	PF00560
cassava4.1_013808m.g	239.143	72.7359	0.304152	-1.71713	1.71713	0	AT2G02360	PF00646
cassava4.1_011720m.g	45.8724	14.0907	0.307172	-1.70288	1.70288	2.17959e-05	AT1G13680
cassava4.1_018388m.g	29.2325	9.0472	0.309491	-1.69203	1.69203	0.000718559	AT1G60950	PF00111
cassava4.1_005173m.g	34.2955	10.6412	0.310278	-1.68837	1.68837	0.000153218	AT5G03670
cassava4.1_029528m.g	142.563	44.7137	0.313641	-1.67282	1.67282	2.06501e-14	AT5G10770
cassava4.1_014009m.g	111.149	35.1953	0.31665	-1.65904	1.65904	2.3451e-11	AT2G04780	PF02469
cassava4.1_018087m.g	61.8249	19.6468	0.317782	-1.65389	1.65389	6.99729e-07	AT3G61460	PF00097
cassava4.1_020501m.g	59.289	18.8839	0.318506	-1.65061	1.65061	8.02054e-07	0
cassava4.1_007285m.g	49.0013	15.6693	0.319774	-1.64488	1.64488	7.56957e-06	AT4G34950	PF06813
cassava4.1_001452m.g	65.7008	21.036	0.320179	-1.64305	1.64305	5.25099e-07	AT4G27430
cassava4.1_031236m.g	635.965	203.623	0.32018	-1.64305	1.64305	0	ATCG00020
cassava4.1_020474m.g	156.388	50.1041	0.320383	-1.64213	1.64213	3.77476e-15	AT5G65207
cassava4.1_025945m.g	63.5199	20.4393	0.321778	-1.63586	1.63586	6.07477e-07	0
cassava4.1_019555m.g	124.149	39.9531	0.321814	-1.6357	1.6357	1.45439e-12	AT2G40080	PF07011
cassava4.1_022051m.g	78.206	25.4317	0.325188	-1.62065	1.62065	3.158e-08	AT1G54740	PF11250
cassava4.1_020156m.g	3515.04	1149.38	0.326988	-1.61269	1.61269	0	AT1G66240	PF00403
cassava4.1_015506m.g	402.482	131.884	0.327676	-1.60966	1.60966	0	AT3G47640	PF00010
cassava4.1_017019m.g	79.1149	26.0096	0.328757	-1.60491	1.60491	4.24618e-08	AT2G35900
cassava4.1_003363m.g	37.0755	12.2486	0.330368	-1.59785	1.59785	0.000180861	AT3G15095
cassava4.1_002395m.g	145.513	48.1358	0.3308	-1.59597	1.59597	1.08802e-13	AT1G54130	PF01966,PF04607
cassava4.1_029618m.g	114.032	37.867	0.332073	-1.59043	1.59043	2.76629e-11	AT5G56540
cassava4.1_028210m.g	51.7221	17.1984	0.332515	-1.58851	1.58851	1.38205e-05	AT2G28630	PF08392,PF08541
cassava4.1_009643m.g	56.4208	18.9533	0.335927	-1.57378	1.57378	3.12674e-06	AT4G24230	PF00887
cassava4.1_017167m.g	47.1717	15.8476	0.335955	-1.57366	1.57366	1.88214e-05	AT5G22920	PF00097
cassava4.1_013498m.g	85.7741	28.9312	0.337296	-1.56791	1.56791	1.30657e-08	AT2G16850	PF00230
cassava4.1_004607m.g	811.762	273.845	0.337347	-1.5677	1.5677	0	AT3G59010	PF04043,PF01095
cassava4.1_012636m.g	36.5784	12.3815	0.338492	-1.56281	1.56281	0.00028281	AT4G12730	PF02469
cassava4.1_013044m.g	1688.55	573.41	0.339586	-1.55815	1.55815	0	AT5G65730	PF00722,PF06955
cassava4.1_019810m.g	54.9081	19.0245	0.346479	-1.52916	1.52916	1.53381e-05	AT1G74670	PF02704
cassava4.1_009002m.g	76.7458	26.8473	0.349822	-1.51531	1.51531	1.56775e-07	AT1G67750	PF00544
cassava4.1_011680m.g	107.712	37.7075	0.350076	-1.51426	1.51426	5.76049e-10	AT3G56400	PF03106
cassava4.1_020159m.g	320.741	112.5	0.35075	-1.51149	1.51149	0	AT4G02380	PF03242
cassava4.1_015186m.g	175.174	61.6805	0.352109	-1.5059	1.5059	2.66454e-15	AT1G74940	PF04570
cassava4.1_015308m.g	48.2781	17.0336	0.352822	-1.50299	1.50299	5.07527e-05	AT2G35550	PF06217
cassava4.1_017561m.g	634.212	223.973	0.353151	-1.50164	1.50164	0	AT4G04330	PF02341
cassava4.1_015593m.g	43.0524	15.4085	0.3579	-1.48237	1.48237	0.000110046	AT5G50100	PF04134
cassava4.1_004312m.g	91.6216	32.8177	0.358188	-1.48121	1.48121	1.64919e-08	AT5G28910
cassava4.1_014457m.g	36.8638	13.2545	0.359553	-1.47572	1.47572	0.000567044	AT1G01630	PF03765,PF00650
cassava4.1_010675m.g	243.362	87.5989	0.359953	-1.47412	1.47412	0	AT1G48300
cassava4.1_007387m.g	86.7951	31.2485	0.360027	-1.47382	1.47382	6.87049e-08	AT3G23820	PF01370
cassava4.1_022931m.g	36.1469	13.091	0.36216	-1.4653	1.4653	0.000567044	AT1G51080
cassava4.1_020845m.g	414.277	151.721	0.36623	-1.44918	1.44918	0	0
cassava4.1_011242m.g	100.518	36.9437	0.367534	-1.44405	1.44405	5.57776e-09	AT2G45850	PF02178,PF03479
cassava4.1_034354m.g	34.2379	12.5934	0.36782	-1.44293	1.44293	0.000679182	AT4G29050	PF00139,PF00069,PF07714
cassava4.1_007650m.g	396.102	145.841	0.368191	-1.44147	1.44147	0	AT5G12250	PF00091,PF03953
cassava4.1_011329m.g	37.2656	13.7875	0.369978	-1.43449	1.43449	0.000369357	AT5G01210	PF02458
cassava4.1_020255m.g	88.6848	32.8601	0.370527	-1.43235	1.43235	5.79416e-08	0
cassava4.1_002555m.g	72.2264	26.7805	0.370785	-1.43134	1.43134	8.56585e-07	AT5G59810	PF05922,PF00082,PF02225
cassava4.1_024349m.g	54.5192	20.2214	0.370904	-1.43088	1.43088	2.9861e-05	AT4G22190
cassava4.1_007989m.g	78.45	29.1452	0.371513	-1.42852	1.42852	5.07937e-07	AT5G01220	PF00534
cassava4.1_011736m.g	97.468	36.4173	0.373633	-1.42031	1.42031	1.92357e-08	AT1G02860	PF03105,PF00097
cassava4.1_019522m.g	485.004	182.301	0.375874	-1.41168	1.41168	0	AT5G19190
cassava4.1_031110m.g	36.5864	13.756	0.375987	-1.41124	1.41124	0.000567044	ATCG00270
cassava4.1_014028m.g	68.3746	25.7491	0.376589	-1.40894	1.40894	2.342e-06	AT1G13700
cassava4.1_018179m.g	84.9741	32.0474	0.377143	-1.40682	1.40682	2.97477e-07	AT2G40435
cassava4.1_009764m.g	97.8501	37.0567	0.378709	-1.40084	1.40084	3.62549e-08	AT3G26430	PF00657
cassava4.1_014859m.g	66.6388	25.241	0.378773	-1.4006	1.4006	5.32125e-06	AT1G26100	PF03188
cassava4.1_025967m.g	183.739	69.6818	0.379243	-1.39881	1.39881	1.92069e-14	AT2G31040	PF03899
cassava4.1_019552m.g	46.8185	17.7692	0.379533	-1.3977	1.3977	0.000117979	AT5G41761
cassava4.1_016664m.g	145.16	55.3714	0.381452	-1.39043	1.39043	1.21511e-11	AT5G20790
cassava4.1_002782m.g	50.4109	19.2315	0.381495	-1.39026	1.39026	8.167e-05	AT3G03770	PF00560
cassava4.1_006863m.g	49.3981	18.8528	0.381651	-1.38967	1.38967	6.4872e-05	AT5G55180	PF00332,PF07983
cassava4.1_015188m.g	113.909	43.5615	0.382425	-1.38675	1.38675	2.49685e-09	AT4G35840	PF05433,PF00097
cassava4.1_014525m.g	56.7545	21.7746	0.383662	-1.38209	1.38209	2.4919e-05	AT4G38620	PF00249
cassava4.1_007451m.g	71.1118	27.3537	0.384657	-1.37836	1.37836	2.46697e-06	AT5G05580	PF11960,PF00487
cassava4.1_007793m.g	111.395	42.9265	0.385352	-1.37575	1.37575	2.98066e-09	AT5G13730	PF04542,PF04539,PF04545
cassava4.1_005786m.g	37.4862	14.4498	0.385469	-1.37531	1.37531	0.000716216	AT5G24910	PF00067
cassava4.1_015988m.g	97.9195	37.7559	0.385581	-1.37489	1.37489	3.62549e-08	AT5G62720	PF04982
cassava4.1_028262m.g	37.8233	14.6018	0.386052	-1.37313	1.37313	0.000716216	AT5G02810
cassava4.1_014436m.g	77.4698	30.1562	0.389264	-1.36118	1.36118	1.42448e-06	AT4G17600
cassava4.1_016269m.g	737.533	287.845	0.390281	-1.35742	1.35742	0	AT5G20630	PF00190,PF07883
cassava4.1_004233m.g	140.037	54.797	0.391305	-1.35364	1.35364	4.7962e-11	AT2G15620	PF03460,PF01077
cassava4.1_007640m.g	96.9096	37.9783	0.391894	-1.35147	1.35147	5.41045e-08	AT5G12250	PF00091,PF03953
cassava4.1_027296m.g	37.6027	14.7548	0.392387	-1.34965	1.34965	0.000716216	ATCG00350
cassava4.1_026260m.g	130.496	51.2959	0.393085	-1.34709	1.34709	3.98744e-10	AT1G06330	PF00403
cassava4.1_007034m.g	42.989	17.0155	0.39581	-1.33712	1.33712	0.000598786	AT3G19540	PF04788
cassava4.1_014849m.g	285.836	113.402	0.396738	-1.33374	1.33374	0	AT3G04730	PF02309
cassava4.1_026717m.g	50.6315	20.1428	0.397832	-1.32977	1.32977	0.000150998	AT5G03120
cassava4.1_007069m.g	80.7924	32.2944	0.399721	-1.32293	1.32293	1.45515e-06	AT4G30610	PF00450
cassava4.1_027299m.g	37.2897	14.9122	0.3999	-1.32229	1.32229	0.000716216	AT2G35130	PF01535
cassava4.1_013166m.g	431.62	172.703	0.400128	-1.32147	1.32147	0	AT1G11440
cassava4.1_015205m.g	190.779	76.4361	0.400653	-1.31958	1.31958	8.62643e-14	AT5G49800
cassava4.1_018134m.g	44.0774	17.7454	0.402597	-1.31259	1.31259	0.000268708	AT1G07400	PF00011
cassava4.1_026287m.g	39.3689	15.9022	0.403929	-1.30783	1.30783	0.000591793	AT1G69588
cassava4.1_015894m.g	188.118	76.8743	0.408649	-1.29106	1.29106	1.85962e-13	AT2G35130	PF01535
cassava4.1_032984m.g	87.62	35.9407	0.410189	-1.28564	1.28564	5.60553e-07	AT2G37430	PF12171,PF00096
cassava4.1_029107m.g	59.1905	24.3046	0.410616	-1.28414	1.28414	4.70019e-05	AT3G07700	PF03109
cassava4.1_020882m.g	6434.99	2654.13	0.412452	-1.2777	1.2777	0	0
cassava4.1_003930m.g	80.808	33.5146	0.414744	-1.26971	1.26971	2.60508e-06	AT5G53370	PF04043,PF01095
cassava4.1_034023m.g	47.3982	19.6964	0.415551	-1.2669	1.2669	0.000272248	AT1G05680
cassava4.1_002150m.g	44.1115	18.3683	0.416406	-1.26394	1.26394	0.000491071	AT3G23150	PF01590,PF00512,PF02518,PF00072
cassava4.1_016539m.g	316.312	131.873	0.41691	-1.26219	1.26219	0	AT4G35750
cassava4.1_015504m.g	147.614	61.7769	0.418502	-1.25669	1.25669	1.97319e-10	AT1G80160	PF00903
cassava4.1_016778m.g	157.334	66.0381	0.419732	-1.25246	1.25246	7.65695e-11	AT5G62350	PF04043
cassava4.1_029851m.g	656.107	275.881	0.420482	-1.24988	1.24988	0	AT3G03150
cassava4.1_013653m.g	158.713	66.7401	0.420509	-1.24979	1.24979	5.27377e-11	AT1G17710	PF06888
cassava4.1_025037m.g	41.5933	17.5621	0.422233	-1.24389	1.24389	0.000886135	AT1G76890
cassava4.1_011400m.g	163.622	69.1038	0.422339	-1.24353	1.24353	4.32758e-11	AT1G14700	PF00149
cassava4.1_017597m.g	53.7775	22.7357	0.422774	-1.24204	1.24204	0.000150782	AT3G56290
cassava4.1_013363m.g	56.0573	23.8021	0.424603	-1.23581	1.23581	8.41874e-05	AT3G25805
cassava4.1_019520m.g	166.935	70.9069	0.424759	-1.23528	1.23528	2.47067e-11	AT3G20340
cassava4.1_018580m.g	277.502	118.667	0.427627	-1.22557	1.22557	0	AT3G12830	PF02519
cassava4.1_001216m.g	103.334	44.4367	0.430029	-1.21749	1.21749	2.13091e-07	AT3G56040
cassava4.1_007277m.g	44.8893	19.3153	0.430287	-1.21663	1.21663	0.000865242	AT3G30390	PF01490
cassava4.1_018871m.g	48.6372	20.9328	0.430386	-1.2163	1.2163	0.000329732	AT3G19970
cassava4.1_007542m.g	71.3936	30.7548	0.430778	-1.21498	1.21498	1.45679e-05	AT5G05580	PF11960,PF00487
cassava4.1_012045m.g	308.425	132.963	0.431103	-1.2139	1.2139	0	AT1G05010	PF03171
cassava4.1_014218m.g	65.6868	28.4883	0.433699	-1.20523	1.20523	4.57677e-05	AT2G45130	PF03105
cassava4.1_019292m.g	154.044	67.3171	0.436999	-1.1943	1.1943	3.96145e-10	AT1G04240
cassava4.1_032389m.g	78.8132	34.5319	0.438148	-1.19051	1.19051	9.58381e-06	AT5G46090	PF05078
cassava4.1_005756m.g	59.3539	26.0536	0.438954	-1.18786	1.18786	0.000143329	AT3G57680	PF00595,PF03572
cassava4.1_007522m.g	119.562	52.6299	0.440188	-1.18381	1.18381	4.48028e-08	AT1G50010	PF00091,PF03953
cassava4.1_021087m.g	73.8607	32.613	0.441548	-1.17936	1.17936	2.05942e-05	AT1G79990	PF00400
cassava4.1_016262m.g	44.7031	19.7859	0.442607	-1.1759	1.1759	0.000865242	AT1G72610	PF00190,PF07883
cassava4.1_020464m.g	74.4789	33.034	0.443534	-1.17288	1.17288	2.42385e-05	0
cassava4.1_010157m.g	148.334	65.7923	0.443543	-1.17286	1.17286	1.20199e-09	AT1G25560	PF00847,PF02362
cassava4.1_012064m.g	182.378	81.1904	0.445177	-1.16755	1.16755	2.61218e-11	AT4G21960	PF00141
cassava4.1_007653m.g	100.244	44.9381	0.448289	-1.1575	1.1575	6.38971e-07	AT5G12250	PF00091,PF03953
cassava4.1_020685m.g	52.4776	23.5292	0.448366	-1.15725	1.15725	0.000381307	AT5G45040
cassava4.1_018507m.g	680.123	306.392	0.450495	-1.15042	1.15042	0	AT3G51030	PF00085
cassava4.1_007225m.g	226.664	102.199	0.450883	-1.14917	1.14917	2.16049e-13	AT1G77760	PF03404,PF00173,PF00970,PF00175
cassava4.1_020487m.g	520.468	236.454	0.45431	-1.13825	1.13825	0	0
cassava4.1_031235m.g	49.5479	22.6116	0.456359	-1.13176	1.13176	0.000675542	AT1G55340	PF07797
cassava4.1_012975m.g	184.489	84.454	0.457774	-1.12729	1.12729	5.90421e-11	AT5G64260	PF04674
cassava4.1_014920m.g	229.099	104.887	0.457825	-1.12713	1.12713	2.07168e-13	AT3G05500	PF05755
cassava4.1_011833m.g	47.7509	21.9417	0.459505	-1.12185	1.12185	0.000830857	AT3G54290	PF01814
cassava4.1_031400m.g	57.7095	26.6295	0.46144	-1.11578	1.11578	0.000295895	AT1G77760	PF00174,PF03404,PF00173
cassava4.1_011519m.g	65.3845	30.2434	0.462546	-1.11233	1.11233	0.000130056	AT5G09230	PF02146
cassava4.1_022833m.g	351.613	162.646	0.46257	-1.11226	1.11226	0	AT5G23240	PF00226
cassava4.1_004697m.g	96.5596	44.6953	0.462878	-1.1113	1.1113	2.65538e-06	AT1G49380	PF05140
cassava4.1_019031m.g	100.523	46.59	0.463475	-1.10944	1.10944	1.77727e-06	AT1G11530	PF00085
cassava4.1_019506m.g	129.817	60.6498	0.467194	-1.09791	1.09791	7.6393e-08	AT3G06070
cassava4.1_002229m.g	231.317	108.603	0.469499	-1.09081	1.09081	7.39409e-13	AT1G78955	PF00432
cassava4.1_020096m.g	252.616	119.315	0.472319	-1.08217	1.08217	1.18572e-13	AT4G16146	PF04667
cassava4.1_026245m.g	59.3038	28.0439	0.472885	-1.08044	1.08044	0.000395144	AT2G44940	PF00847
cassava4.1_028998m.g	60.524	28.6375	0.473159	-1.0796	1.0796	0.000279006	0
cassava4.1_007543m.g	423.713	200.489	0.473173	-1.07956	1.07956	0	AT3G52820	PF00149
cassava4.1_028488m.g	63.8076	30.2553	0.474164	-1.07654	1.07654	0.000260931	AT4G09970
cassava4.1_005643m.g	420.346	199.8	0.475323	-1.07302	1.07302	0	AT5G01220	PF00534
cassava4.1_002577m.g	138.68	66.2452	0.477683	-1.06587	1.06587	6.35584e-08	AT2G28320	PF00169,PF01852,PF07059
cassava4.1_018327m.g	225.692	108.317	0.479932	-1.0591	1.0591	5.4956e-12	AT5G20670	PF07911
cassava4.1_016092m.g	204.114	98.0333	0.480288	-1.05803	1.05803	5.5539e-11	AT3G13120	PF00338
cassava4.1_002788m.g	83.0957	40.1002	0.482579	-1.05116	1.05116	3.33214e-05	AT3G10420
cassava4.1_013438m.g	1259.28	610.758	0.485005	-1.04393	1.04393	0	AT4G35100	PF00230
cassava4.1_016467m.g	66.965	32.5374	0.485887	-1.04131	1.04131	0.000242346	AT4G35750
cassava4.1_026731m.g	109.383	53.2376	0.486708	-1.03887	1.03887	2.36461e-06	AT4G30845
cassava4.1_027937m.g	55.8103	27.2639	0.48851	-1.03354	1.03354	0.000963642	AT5G14280	PF03798
cassava4.1_014855m.g	65.5903	32.0586	0.488771	-1.03277	1.03277	0.000338944	AT1G06460	PF00011
cassava4.1_005911m.g	126.208	62.0513	0.491658	-1.02427	1.02427	5.32448e-07	AT3G06130	PF00403
cassava4.1_010425m.g	122.735	60.8214	0.49555	-1.0129	1.0129	7.97308e-07	AT1G69580	PF00249
cassava4.1_018945m.g	181.722	90.0926	0.495773	-1.01225	1.01225	2.6677e-09	0
cassava4.1_003786m.g	95.3761	47.5111	0.498145	-1.00536	1.00536	1.54667e-05	AT4G31820	PF03000
cassava4.1_009111m.g	97.8234	48.798	0.498837	-1.00336	1.00336	1.26125e-05	AT4G38520	PF00481
cassava4.1_014330m.g	2252.69	1124.85	0.499337	-1.00191	1.00191	0	AT5G10300	PF00561
cassava4.1_016021m.g	758.013	378.685	0.499576	-1.00122	1.00122	0	AT3G26060	PF08534,PF00578
cassava4.1_001436m.g	62.6272	31.3083	0.499915	-1.00025	1.00025	0.000581458	AT5G55310	PF02919,PF01028
cassava4.1_018274m.g	2351.09	1177.59	0.500871	-0.997489	0.997489	0	0	PF02496
cassava4.1_016663m.g	65.7732	33.0308	0.502192	-0.993688	0.993688	0.000530917	AT1G09250
cassava4.1_023887m.g	68.3971	34.4273	0.503344	-0.990384	0.990384	0.000311256	AT3G13898
cassava4.1_019005m.g	255.456	128.796	0.504182	-0.987983	0.987983	2.6148e-12	AT3G03150
cassava4.1_010431m.g	78.317	39.5073	0.504454	-0.987207	0.987207	0.0001106	AT1G20330	PF08241,PF08242,PF08498
cassava4.1_026677m.g	95.9095	48.6754	0.507513	-0.978482	0.978482	2.40927e-05	AT5G53300	PF00179
cassava4.1_030384m.g	76.3503	38.808	0.508289	-0.97628	0.97628	0.000135946	AT3G01960
cassava4.1_004361m.g	134.294	68.3762	0.509151	-0.973833	0.973833	5.7256e-07	AT1G57770	PF01593
cassava4.1_009393m.g	103.798	52.8519	0.509179	-0.973755	0.973755	1.06541e-05	AT5G19850	PF00561
cassava4.1_015030m.g	164.643	84.0405	0.510442	-0.97018	0.97018	4.29925e-08	AT2G44920	PF00805
cassava4.1_008557m.g	73.7496	37.6693	0.510773	-0.969246	0.969246	0.000231269	AT1G18660	PF07719,PF00097,PF02190
cassava4.1_005736m.g	134.922	69.1094	0.512219	-0.965167	0.965167	8.75923e-07	AT1G11910	PF00026,PF03489,PF05184
cassava4.1_029148m.g	66.9024	34.3319	0.513163	-0.962511	0.962511	0.000594424	AT2G41700	PF00005
cassava4.1_013054m.g	325.621	167.133	0.513276	-0.962194	0.962194	1.39888e-14	AT2G26660	PF03105
cassava4.1_027714m.g	379.922	196.234	0.51651	-0.953131	0.953131	1.11022e-16	AT4G22920
cassava4.1_017706m.g	70.1311	36.2239	0.516517	-0.953112	0.953112	0.000392151	AT2G01755
cassava4.1_028409m.g	84.5653	43.6973	0.516728	-0.952522	0.952522	9.23725e-05	AT1G50450	PF03435
cassava4.1_015235m.g	760.753	393.94	0.517829	-0.949453	0.949453	0	AT4G09650	PF00213
cassava4.1_013035m.g	605.063	314.753	0.520199	-0.942865	0.942865	0	AT2G26660	PF03105
cassava4.1_017567m.g	70.9072	36.9363	0.520911	-0.940891	0.940891	0.000392151	AT2G03350	PF04398
cassava4.1_006943m.g	69.7621	36.3421	0.520943	-0.940802	0.940802	0.000538184	AT3G12570
cassava4.1_018068m.g	172.762	90.0185	0.521055	-0.940493	0.940493	4.42683e-08	AT1G68630	PF04749
cassava4.1_009735m.g	158.909	83.1834	0.523467	-0.933829	0.933829	1.79525e-07	AT3G52180	PF00782
cassava4.1_015491m.g	112.572	225.528	2.0034	1.00245	-1.00245	8.29206e-09	AT5G19855	PF02341
cassava4.1_016133m.g	68.9447	138.232	2.00497	1.00358	-1.00358	5.0809e-06	AT2G29420	PF02798,PF00043
cassava4.1_017064m.g	42.303	84.9196	2.00741	1.00534	-1.00534	0.000501173	AT1G22450	PF02297
cassava4.1_002230m.g	88.3222	177.615	2.01099	1.00791	-1.00791	3.15421e-07	AT1G15690	PF03030
cassava4.1_007160m.g	200.029	403.062	2.01502	1.0108	-1.0108	8.88178e-15	AT3G22890	PF01747
cassava4.1_020435m.g	384.829	776.179	2.01694	1.01217	-1.01217	0	AT3G13227
cassava4.1_020196m.g	153.928	313.183	2.0346	1.02474	-1.02474	3.36819e-12	AT5G43150
cassava4.1_007859m.g	69.6246	141.821	2.03693	1.0264	-1.0264	3.29654e-06	AT5G65380	PF01554
cassava4.1_011708m.g	75.9604	154.799	2.03789	1.02708	-1.02708	9.95298e-07	AT2G45400	PF01370
cassava4.1_014905m.g	48.6269	99.168	2.03936	1.02812	-1.02812	8.38777e-05	AT2G23970
cassava4.1_009048m.g	152.945	314.479	2.05615	1.03995	-1.03995	1.70164e-12	AT5G54190	PF00106
cassava4.1_028584m.g	253.136	521.822	2.06143	1.04364	-1.04364	0	AT1G68520	PF00643,PF06203
cassava4.1_006320m.g	129.781	267.635	2.0622	1.04419	-1.04419	7.03997e-11	AT4G35090	PF00199,PF06628
cassava4.1_017294m.g	62.7514	130.066	2.07272	1.05153	-1.05153	4.0971e-06	AT1G78020	PF04570
cassava4.1_010300m.g	70.1131	145.472	2.07482	1.05298	-1.05298	1.60853e-06	AT4G37980	PF08240,PF00107
cassava4.1_013889m.g	47.5002	98.77	2.07936	1.05614	-1.05614	7.34236e-05	AT3G57490	PF00333,PF03719
cassava4.1_005615m.g	63.8773	133.221	2.08558	1.06045	-1.06045	2.63205e-06	AT3G14610	PF00067
cassava4.1_017449m.g	53.1325	111.627	2.10093	1.07103	-1.07103	2.17498e-05	0
cassava4.1_019252m.g	69.5849	146.257	2.10185	1.07166	-1.07166	7.90354e-07	AT3G05560	PF01776
cassava4.1_007396m.g	46.3904	97.6658	2.1053	1.07403	-1.07403	6.40268e-05	AT3G55120	PF02431
cassava4.1_020792m.g	345.366	727.153	2.10546	1.07413	-1.07413	0	0
cassava4.1_014767m.g	38.8866	81.8749	2.10548	1.07415	-1.07415	0.00022143	AT2G25810	PF00230
cassava4.1_010384m.g	55.0228	116.214	2.11211	1.07868	-1.07868	1.19591e-05	AT3G02470	PF01536
cassava4.1_012384m.g	148.982	315.44	2.1173	1.08223	-1.08223	2.40363e-13	AT5G58770	PF01255
cassava4.1_002360m.g	258.166	546.781	2.11794	1.08266	-1.08266	0	AT5G49740	PF01794,PF08022,PF08030
cassava4.1_024010m.g	183.981	389.809	2.11875	1.08321	-1.08321	4.44089e-16	0
cassava4.1_018964m.g	36.5141	77.3848	2.11931	1.0836	-1.0836	0.000302367	AT2G32720	PF00173
cassava4.1_019512m.g	72.7413	154.825	2.12843	1.08979	-1.08979	2.79754e-07	AT5G25940	PF03386
cassava4.1_012123m.g	96.3298	206.094	2.13946	1.09725	-1.09725	2.35974e-09	AT5G65020	PF00191
cassava4.1_015100m.g	52.5222	112.706	2.14588	1.10157	-1.10157	1.04856e-05	AT5G02790	PF02798,PF00043
cassava4.1_021576m.g	34.7883	74.6563	2.14602	1.10166	-1.10166	0.000304778	AT5G20885	PF00097
cassava4.1_023527m.g	200.173	429.967	2.14798	1.10298	-1.10298	0	AT1G78080	PF00847
cassava4.1_017166m.g	66.0244	142.137	2.15279	1.10621	-1.10621	6.92106e-07	AT4G14305	PF04117
cassava4.1_014111m.g	29.365	63.2858	2.15514	1.10778	-1.10778	0.000904041	0
cassava4.1_018724m.g	49.0868	105.871	2.15682	1.10891	-1.10891	2.23414e-05	AT5G49120	PF04570
cassava4.1_020452m.g	150.462	324.75	2.15836	1.10993	-1.10993	4.17444e-14	0
cassava4.1_017902m.g	356.505	769.71	2.15904	1.11039	-1.11039	0	0
cassava4.1_029290m.g	72.6818	156.955	2.15949	1.11069	-1.11069	1.54868e-07	AT5G24910	PF00067
cassava4.1_009737m.g	31.2613	67.6518	2.16407	1.11375	-1.11375	0.00066059	AT1G21410	PF00646,PF00560
cassava4.1_003372m.g	55.569	120.349	2.16575	1.11487	-1.11487	3.64856e-06	AT1G22150	PF00916,PF01740
cassava4.1_010191m.g	52.5421	114.209	2.17367	1.12013	-1.12013	5.74277e-06	AT3G04070	PF02365
cassava4.1_006299m.g	47.4362	103.252	2.17665	1.12211	-1.12211	1.66056e-05	AT4G35090	PF00199,PF06628
cassava4.1_013177m.g	57.3683	125.324	2.18455	1.12734	-1.12734	1.99421e-06	AT4G16780	PF04618,PF00046,PF02183
cassava4.1_012885m.g	37.1993	81.5144	2.19129	1.13178	-1.13178	0.000141099	AT2G46870	PF02362
cassava4.1_012118m.g	158.259	347.125	2.19339	1.13317	-1.13317	1.66533e-15	AT5G24910	PF00067
cassava4.1_034294m.g	70.0305	154.871	2.21147	1.14501	-1.14501	1.14678e-07	AT2G30360	PF00069,PF07714,PF03822
cassava4.1_018882m.g	47.2775	104.851	2.21777	1.14911	-1.14911	1.22308e-05	AT2G32720	PF00173
cassava4.1_018079m.g	44.422	98.8204	2.22458	1.15353	-1.15353	1.92483e-05	AT1G68300	PF00582
cassava4.1_014065m.g	112.745	251.077	2.22695	1.15507	-1.15507	4.53493e-12	AT3G02520	PF00244
cassava4.1_008738m.g	53.1349	119.149	2.24238	1.16503	-1.16503	1.96775e-06	AT3G19450	PF08240,PF00107
cassava4.1_018885m.g	70.0679	157.585	2.24904	1.16931	-1.16931	4.59175e-08	AT3G56710	PF05678
cassava4.1_015388m.g	58.4973	131.573	2.24922	1.16943	-1.16943	5.02809e-07	AT3G56880	PF05678
cassava4.1_020381m.g	61.8705	139.172	2.24941	1.16955	-1.16955	1.72957e-07	AT1G30260
cassava4.1_020537m.g	4080.69	9182.41	2.25021	1.17006	-1.17006	0	AT3G09390	PF01439
cassava4.1_011066m.g	64.0059	144.169	2.25243	1.17148	-1.17148	1.51734e-07	AT3G63010	PF07859
cassava4.1_026040m.g	34.1579	77.5602	2.27063	1.18309	-1.18309	0.000119673	AT1G07020
cassava4.1_018340m.g	977.058	2220.08	2.27221	1.18409	-1.18409	0	0
cassava4.1_006778m.g	236.349	537.684	2.27495	1.18584	-1.18584	0	AT4G01070
cassava4.1_011274m.g	39.0694	89.016	2.2784	1.18802	-1.18802	2.98586e-05	AT3G24540
cassava4.1_033803m.g	78.4854	179.404	2.28583	1.19272	-1.19272	2.20326e-09	AT3G50260	PF00847
cassava4.1_012944m.g	30.3537	69.5495	2.2913	1.19617	-1.19617	0.000219423	AT4G32480	PF04720
cassava4.1_018497m.g	2996.56	6875.02	2.2943	1.19806	-1.19806	0	AT1G60950	PF00111
cassava4.1_017119m.g	35.4027	81.2659	2.29547	1.19879	-1.19879	5.43025e-05	AT5G47560
cassava4.1_005780m.g	40.3354	92.6132	2.29608	1.19917	-1.19917	1.87015e-05	AT1G02850	PF00232
cassava4.1_011457m.g	127.171	292.856	2.30286	1.20342	-1.20342	1.73195e-14	AT2G26850	PF00646
cassava4.1_002412m.g	32.9875	76.1539	2.30857	1.207	-1.207	6.11027e-05	AT1G55850	PF03552
cassava4.1_007602m.g	313.206	724.235	2.31233	1.20935	-1.20935	0	AT3G59940	PF00646,PF01344,PF07646
cassava4.1_022113m.g	140.599	326.091	2.31929	1.21368	-1.21368	2.22045e-16	AT1G10657	PF09713
cassava4.1_006003m.g	50.1113	116.365	2.32212	1.21544	-1.21544	1.19139e-06	AT4G01720	PF03106
cassava4.1_019053m.g	40.2751	93.595	2.32389	1.21654	-1.21654	1.35663e-05	AT5G64310
cassava4.1_005226m.g	29.8602	69.592	2.3306	1.2207	-1.2207	0.000132392	AT3G18830	PF00083,PF07690
cassava4.1_006098m.g	76.1675	177.908	2.33575	1.22388	-1.22388	1.56317e-09	AT4G37340	PF00067
cassava4.1_010581m.g	63.7811	150.368	2.35757	1.2373	-1.2373	1.38295e-08	AT5G37600	PF03951,PF00120
cassava4.1_005897m.g	45.7426	107.868	2.35816	1.23766	-1.23766	1.78227e-06	AT1G13080	PF00067
cassava4.1_005641m.g	21.8949	51.6792	2.36034	1.23899	-1.23899	0.000848542	AT1G67900	PF03000
cassava4.1_021183m.g	32.0688	75.977	2.36919	1.24439	-1.24439	8.48864e-05	AT1G35720	PF00191
cassava4.1_005357m.g	86.4638	204.939	2.37022	1.24502	-1.24502	3.98921e-11	AT4G36710	PF03514
cassava4.1_002331m.g	25.9858	61.6073	2.37081	1.24538	-1.24538	0.000238191	AT5G06530	PF00005,PF01061
cassava4.1_005957m.g	53.4748	127.067	2.3762	1.24865	-1.24865	1.52728e-07	AT1G47128	PF08246,PF00112,PF00396
cassava4.1_015424m.g	21.7437	51.8228	2.38335	1.25299	-1.25299	0.000848542	AT5G41210	PF02798
cassava4.1_033369m.g	42.8343	102.504	2.39304	1.25884	-1.25884	1.96678e-06	AT2G22590
cassava4.1_017953m.g	468.336	1123.74	2.39944	1.2627	-1.2627	0	AT5G20230	PF02298
cassava4.1_019991m.g	164.075	394.449	2.40408	1.26549	-1.26549	0	0
cassava4.1_012918m.g	24.1087	58.3039	2.41837	1.27404	-1.27404	0.000387326	AT3G52710
cassava4.1_020785m.g	37.3818	90.5462	2.4222	1.27632	-1.27632	7.82059e-06	AT4G12735
cassava4.1_008799m.g	270.582	655.47	2.42244	1.27646	-1.27646	0	AT2G26560	PF01734
cassava4.1_009891m.g	26.3666	63.9108	2.42393	1.27735	-1.27735	0.000205812	AT5G43060	PF08246,PF00112
cassava4.1_011751m.g	61.175	148.816	2.43263	1.28252	-1.28252	9.50943e-09	AT3G21360	PF02668
cassava4.1_008442m.g	144.627	352.377	2.43645	1.28478	-1.28478	0	AT5G65980	PF03547
cassava4.1_013267m.g	144.445	352.006	2.43695	1.28508	-1.28508	0	AT3G54820	PF00230
cassava4.1_012642m.g	24.6998	60.3493	2.44331	1.28883	-1.28883	0.000195123	AT1G28100
cassava4.1_018083m.g	37.2211	90.9873	2.44451	1.28954	-1.28954	7.82059e-06	AT5G49480	PF00036
cassava4.1_020082m.g	384.242	940.268	2.44707	1.29106	-1.29106	0	AT3G47070	PF11493
cassava4.1_010869m.g	26.776	65.5861	2.44943	1.29245	-1.29245	0.000103816	AT5G07680	PF02365
cassava4.1_019843m.g	35.689	88.0483	2.4671	1.30282	-1.30282	5.2479e-06	AT1G75250
cassava4.1_010408m.g	30.3265	74.9717	2.47215	1.30577	-1.30577	4.17044e-05	AT3G08900	PF03214
cassava4.1_019672m.g	142.017	351.615	2.47586	1.30793	-1.30793	0	AT5G47550	PF00031
cassava4.1_017308m.g	93.3791	231.292	2.47691	1.30854	-1.30854	2.09832e-13	AT5G24910
cassava4.1_027469m.g	39.3029	97.6665	2.48497	1.31323	-1.31323	2.1397e-06	AT2G34960	PF00324
cassava4.1_015453m.g	30.2792	75.3129	2.48728	1.31457	-1.31457	2.95993e-05	AT5G41210	PF02798
cassava4.1_011481m.g	33.6213	84.5356	2.51435	1.33019	-1.33019	6.90863e-06	AT5G24530	PF03171
cassava4.1_012986m.g	20.8387	52.5125	2.51995	1.33339	-1.33339	0.000342511	AT2G41250	PF00702
cassava4.1_015268m.g	176.978	451.047	2.54861	1.34971	-1.34971	0	AT2G29420	PF02798,PF00043
cassava4.1_008109m.g	24.5271	62.6138	2.55285	1.35211	-1.35211	9.66665e-05	AT1G19360	PF03407
cassava4.1_017769m.g	20.265	51.7408	2.55321	1.35231	-1.35231	0.000489289	AT2G43060
cassava4.1_004768m.g	38.5286	99.0315	2.57034	1.36196	-1.36196	6.11583e-07	AT1G36370	PF00464
cassava4.1_020109m.g	41.7949	107.622	2.57501	1.36458	-1.36458	2.03609e-07	0
cassava4.1_023929m.g	38.511	99.8606	2.59304	1.37464	-1.37464	6.11583e-07	0
cassava4.1_027948m.g	17.4906	45.4682	2.59957	1.37827	-1.37827	0.000743838	AT5G11770
cassava4.1_006512m.g	25.5045	66.384	2.60284	1.38009	-1.38009	4.12949e-05	AT1G47530	PF01554
cassava4.1_028301m.g	17.9645	47.5259	2.64554	1.40356	-1.40356	0.000354545	AT3G05975	PF03168
cassava4.1_006467m.g	17.4487	46.2683	2.65168	1.40691	-1.40691	0.000514834	AT1G19920	PF01747
cassava4.1_018906m.g	226.641	604.83	2.66868	1.41612	-1.41612	0	AT2G01400
cassava4.1_017616m.g	393.942	1057.07	2.68331	1.42401	-1.42401	0	AT5G64040	PF05479
cassava4.1_025179m.g	28.1383	75.7295	2.69134	1.42832	-1.42832	9.4277e-06	AT4G02360	PF04398
cassava4.1_002628m.g	27.5942	74.284	2.69202	1.42869	-1.42869	7.42758e-06	AT3G53260	PF00221
cassava4.1_032946m.g	15.5705	41.9483	2.69409	1.4298	-1.4298	0.00097479	AT3G05200	PF00097
cassava4.1_013483m.g	26.1096	70.3917	2.69601	1.43083	-1.43083	1.75516e-05	0
cassava4.1_005859m.g	18.536	50.1332	2.70464	1.43543	-1.43543	0.000214321	AT4G13430	PF00330
cassava4.1_014431m.g	75.2868	204.592	2.7175	1.44228	-1.44228	9.29257e-14	AT4G32280	PF02309
cassava4.1_011375m.g	19.007	51.8564	2.72828	1.44799	-1.44799	0.000272864	AT5G42050	PF10539
cassava4.1_011098m.g	23.8273	65.5763	2.75216	1.46056	-1.46056	1.7611e-05	AT2G47115
cassava4.1_008585m.g	59.4595	164.645	2.76903	1.46938	-1.46938	1.13574e-11	AT3G07870	PF00646
cassava4.1_015423m.g	13.7066	38.0739	2.77777	1.47393	-1.47393	0.000857266	AT3G22160	PF05678
cassava4.1_001302m.g	23.0124	64.0694	2.78412	1.47722	-1.47722	2.56351e-05	AT5G51060	PF08414,PF00036,PF01794,PF08022,PF08030
cassava4.1_031861m.g	19.5772	54.6727	2.79268	1.48165	-1.48165	8.88637e-05	AT5G54160	PF08100,PF00891,PF08242
cassava4.1_010219m.g	46.9434	131.664	2.80475	1.48787	-1.48787	6.76355e-10	AT3G45640	PF00069
cassava4.1_013447m.g	36.5356	103.374	2.82942	1.50051	-1.50051	4.21902e-08	AT1G52340	PF00106
cassava4.1_011578m.g	20.5881	58.2674	2.83015	1.50088	-1.50088	3.67273e-05	AT3G59480	PF00294
cassava4.1_014017m.g	14.437	40.9013	2.83309	1.50237	-1.50237	0.000758369	AT3G09740	PF05739
cassava4.1_003530m.g	17.0688	48.6622	2.85094	1.51144	-1.51144	0.000242974	AT2G31880	PF00560,PF00069,PF07714
cassava4.1_019079m.g	138.812	396.198	2.85421	1.51309	-1.51309	0	AT4G04830	PF01641
cassava4.1_034311m.g	39.3188	112.398	2.85864	1.51533	-1.51533	9.71437e-09	AT1G64500	PF00462
cassava4.1_014801m.g	30.2838	86.7158	2.86344	1.51775	-1.51775	5.51409e-07	AT3G62370	PF09459
cassava4.1_004476m.g	32.8784	94.28	2.86754	1.51981	-1.51981	9.61236e-08	AT1G68830	PF00069
cassava4.1_021534m.g	36.3149	104.175	2.86865	1.52037	-1.52037	2.89141e-08	AT3G07510
cassava4.1_013185m.g	39.5678	114.338	2.88967	1.5309	-1.5309	4.54997e-09	AT4G36990	PF00447
cassava4.1_009233m.g	34.6814	100.638	2.9018	1.53695	-1.53695	3.59769e-08	AT2G01140	PF00274
cassava4.1_026566m.g	15.461	44.9777	2.90911	1.54058	-1.54058	0.000309395	AT1G69310	PF03106
cassava4.1_010946m.g	20.1768	58.8995	2.91916	1.54555	-1.54555	3.67273e-05	AT3G03080	PF00107
cassava4.1_018479m.g	58.4806	171.279	2.92881	1.55031	-1.55031	4.3654e-13	AT1G60870
cassava4.1_019414m.g	14.3297	42.0053	2.93135	1.55157	-1.55157	0.000347142	AT2G37870	PF00234
cassava4.1_013538m.g	22.4669	65.8879	2.93267	1.55221	-1.55221	9.1951e-06	AT3G57540	PF03763
cassava4.1_004125m.g	29.5037	86.6872	2.93818	1.55492	-1.55492	2.86582e-07	AT5G62680	PF07690,PF00854
cassava4.1_006210m.g	12.3691	36.3471	2.93855	1.5551	-1.5551	0.000964836	AT4G31500	PF00067
cassava4.1_012144m.g	24.9978	73.5041	2.94042	1.55602	-1.55602	1.55699e-06	AT3G27250
cassava4.1_027900m.g	16.6582	49.1301	2.9493	1.56037	-1.56037	8.47117e-05	AT4G23885
cassava4.1_015761m.g	60.1588	178.084	2.96022	1.56571	-1.56571	1.1291e-13	AT1G78380	PF02798,PF00043
cassava4.1_002934m.g	55.1367	165.759	3.00633	1.58801	-1.58801	5.92193e-13	AT1G79740	PF04937
cassava4.1_013362m.g	40.4662	121.85	3.01117	1.59032	-1.59032	5.97217e-10	AT5G40650
cassava4.1_008050m.g	14.7941	44.7203	3.02286	1.59591	-1.59591	0.000155694	AT3G17510	PF00069,PF07714,PF03822,PF02149
cassava4.1_002844m.g	13.9149	42.1134	3.0265	1.59765	-1.59765	0.000171664	AT4G09820	PF00010
cassava4.1_013804m.g	21.0484	64.4352	3.0613	1.61414	-1.61414	6.91599e-06	AT1G75290	PF05368
cassava4.1_009899m.g	14.8647	45.8164	3.08224	1.62398	-1.62398	0.00010352	AT1G52870	PF04117
cassava4.1_012091m.g	43.8903	135.515	3.08758	1.62648	-1.62648	1.93258e-11	AT2G39420	PF12146,PF00561
cassava4.1_026915m.g	15.494	47.8899	3.09087	1.62801	-1.62801	9.39011e-05	AT3G48700	PF07859
cassava4.1_034241m.g	25.2706	78.1999	3.0945	1.62971	-1.62971	4.29443e-07	AT5G44060
cassava4.1_013039m.g	24.7957	77.9956	3.14553	1.6533	-1.6533	3.14649e-07	AT2G40260	PF00249
cassava4.1_011863m.g	23.9712	75.6304	3.15505	1.65766	-1.65766	3.42742e-07	AT4G38620	PF00249
cassava4.1_018027m.g	12.9056	40.7935	3.16091	1.66034	-1.66034	0.000187965	AT1G24020	PF00407
cassava4.1_019634m.g	35.1267	111.485	3.17379	1.66621	-1.66621	9.5406e-10	AT5G62150	PF01476
cassava4.1_013798m.g	10.8129	34.4217	3.1834	1.67057	-1.67057	0.000519272	AT3G51680	PF00106
cassava4.1_021453m.g	14.5188	46.774	3.22161	1.68778	-1.68778	6.85148e-05	AT2G27770	PF05910
cassava4.1_005875m.g	12.8405	41.3952	3.2238	1.68876	-1.68876	0.000123276	AT5G40010	PF00004
cassava4.1_004624m.g	34.9381	112.939	3.23255	1.69267	-1.69267	3.07212e-10	AT1G30900	PF02225,PF07645
cassava4.1_020534m.g	10.7019	34.8426	3.25574	1.70298	-1.70298	0.000519272	0
cassava4.1_015004m.g	74.5619	244.631	3.28092	1.7141	-1.7141	0	AT5G02790	PF02798,PF00043
cassava4.1_009295m.g	232.894	765.251	3.28584	1.71626	-1.71626	0	AT5G13930	PF00195,PF08545,PF02797
cassava4.1_012742m.g	13.4728	44.5328	3.30539	1.72482	-1.72482	7.45552e-05	AT1G76980
cassava4.1_032810m.g	164.278	544.604	3.31514	1.72907	-1.72907	0	AT4G24220
cassava4.1_019743m.g	92.2884	308.908	3.3472	1.74295	-1.74295	0	0
cassava4.1_017931m.g	10.0482	33.646	3.34844	1.74349	-1.74349	0.000792176	AT2G28305	PF03641
cassava4.1_011138m.g	58.572	196.257	3.3507	1.74446	-1.74446	0	AT3G22740	PF02574
cassava4.1_021176m.g	31.5479	105.761	3.35239	1.74519	-1.74519	5.77749e-10	AT4G01720	PF03106
cassava4.1_017683m.g	50.531	169.803	3.36038	1.74863	-1.74863	3.33067e-15	AT5G50760	PF02519
cassava4.1_009873m.g	15.0939	51.0398	3.38148	1.75766	-1.75766	1.7996e-05	AT3G07940	PF01412,PF00168
cassava4.1_006302m.g	11.8009	39.9141	3.38229	1.758	-1.758	0.000132812	AT4G35090	PF00199,PF06628
cassava4.1_018748m.g	10.0308	34.0184	3.39141	1.76188	-1.76188	0.000519272	AT3G07600
cassava4.1_012931m.g	23.5762	80.103	3.39762	1.76453	-1.76453	4.27557e-08	AT4G38620	PF00249
cassava4.1_020150m.g	37.2572	126.948	3.40735	1.76865	-1.76865	9.11693e-12	AT3G44735	PF06404
cassava4.1_028510m.g	8.56748	29.2406	3.41298	1.77103	-1.77103	0.000935486	AT5G17850	PF01699
cassava4.1_017381m.g	12.8171	43.8135	3.41836	1.7733	-1.7733	5.22803e-05	AT1G06980
cassava4.1_019432m.g	27.704	95.1663	3.4351	1.78035	-1.78035	1.72733e-09	AT1G50740	PF03647
cassava4.1_025207m.g	10.3985	36.142	3.47568	1.7973	-1.7973	0.000219439	AT4G25433	PF01476
cassava4.1_010211m.g	10.8843	37.8832	3.48054	1.79931	-1.79931	0.000141535	AT2G45440	PF00701
cassava4.1_014564m.g	37.1552	129.747	3.49202	1.80406	-1.80406	2.59537e-12	AT2G36830	PF00230
cassava4.1_019785m.g	69.9235	247.043	3.53305	1.82092	-1.82092	0	AT5G51720	PF09360
cassava4.1_020039m.g	15.3532	54.3459	3.53971	1.82363	-1.82363	4.99845e-06	0
cassava4.1_012942m.g	39.3582	140.31	3.56495	1.83388	-1.83388	1.19682e-13	AT4G32480	PF04720
cassava4.1_018161m.g	32.7666	118.241	3.60858	1.85143	-1.85143	5.10425e-12	AT2G27510	PF00111
cassava4.1_007374m.g	8.83035	32.0347	3.62779	1.85909	-1.85909	0.00024371	AT3G02100
cassava4.1_007238m.g	582.108	2127.85	3.65542	1.87004	-1.87004	0	AT1G64660	PF01053
cassava4.1_031126m.g	11.4921	42.2107	3.67301	1.87696	-1.87696	3.55624e-05	AT2G18196	PF00403
cassava4.1_008819m.g	9.23702	33.9521	3.67565	1.878	-1.878	0.000362946	AT5G18470	PF01453
cassava4.1_013814m.g	11.1278	41.0341	3.68753	1.88265	-1.88265	5.54264e-05	AT1G67940	PF00005
cassava4.1_017894m.g	29.3541	108.396	3.69269	1.88467	-1.88467	3.26441e-11	AT2G17710
cassava4.1_010373m.g	18.5257	68.6462	3.70547	1.88965	-1.88965	1.31395e-07	AT4G25030
cassava4.1_021674m.g	8.42436	31.3609	3.72265	1.89633	-1.89633	0.000383756	AT5G22460	PF00561
cassava4.1_014924m.g	24.4309	91.245	3.73482	1.90104	-1.90104	8.35844e-10	AT1G17100	PF04832
cassava4.1_018918m.g	15.6034	58.6076	3.75607	1.90923	-1.90923	8.61661e-07	AT4G33040	PF00462
cassava4.1_011142m.g	29.0771	109.252	3.75731	1.9097	-1.9097	2.10937e-11	AT5G06720	PF00141
cassava4.1_014561m.g	99.175	374.06	3.77171	1.91522	-1.91522	0	AT2G36830	PF00230
cassava4.1_021503m.g	21.2292	81.0043	3.81571	1.93195	-1.93195	5.37334e-09	AT4G02370	PF04398
cassava4.1_004784m.g	11.8644	45.314	3.81934	1.93332	-1.93332	9.15859e-06	AT1G23010	PF07731
cassava4.1_023304m.g	7.92347	30.2745	3.82086	1.9339	-1.9339	0.000249996	AT1G19020
cassava4.1_022188m.g	23.1066	89.1384	3.8577	1.94774	-1.94774	8.61091e-10	AT5G64770
cassava4.1_005680m.g	71.8701	278.34	3.87282	1.95338	-1.95338	0	AT2G46950	PF00067
cassava4.1_027654m.g	25.2655	97.8728	3.87377	1.95374	-1.95374	1.38477e-10	0
cassava4.1_012806m.g	14.1864	56.0329	3.94977	1.98177	-1.98177	8.85496e-07	AT2G23910
cassava4.1_020771m.g	24.3604	96.3856	3.95664	1.98428	-1.98428	9.02014e-11	0
cassava4.1_012768m.g	34.8959	139.723	4.004	2.00144	-2.00144	2.55351e-15	AT1G04770	PF00515,PF07719
cassava4.1_021392m.g	13.14	52.9498	4.02965	2.01065	-2.01065	2.24015e-06	AT5G01380
cassava4.1_004852m.g	36.626	147.877	4.03749	2.01346	-2.01346	4.44089e-16	AT4G04770	PF01458
cassava4.1_018981m.g	21.0668	86.37	4.09982	2.03556	-2.03556	5.67274e-10	AT1G52140
cassava4.1_019221m.g	29.9104	122.743	4.10369	2.03692	-2.03692	6.17284e-14	0
cassava4.1_029906m.g	78.4524	323.658	4.12553	2.04458	-2.04458	0	AT3G18280	PF00234
cassava4.1_005168m.g	6.91227	29.2869	4.23694	2.08302	-2.08302	0.000153837	AT4G31940	PF00067
cassava4.1_006586m.g	12.6386	53.9407	4.26794	2.09354	-2.09354	5.62599e-07	AT4G14040	PF05694
cassava4.1_014632m.g	8.33519	35.6026	4.27135	2.09469	-2.09469	6.05273e-05	AT5G13330	PF00847
cassava4.1_033972m.g	8.54522	36.5286	4.27474	2.09584	-2.09584	3.76868e-05	AT5G20090	PF03650
cassava4.1_017886m.g	14.5023	62.2393	4.29168	2.10154	-2.10154	5.53986e-08	AT5G50760	PF02519
cassava4.1_015049m.g	7.76191	33.3935	4.30223	2.10509	-2.10509	5.98089e-05	AT2G46680	PF00046,PF02183
cassava4.1_016111m.g	5.65114	24.4031	4.31827	2.11045	-2.11045	0.000650674	AT4G38960	PF00643
cassava4.1_016128m.g	13.6537	60.3898	4.42295	2.14501	-2.14501	5.38721e-08	AT5G40670	PF04193
cassava4.1_009662m.g	10.2033	45.2114	4.43104	2.14765	-2.14765	3.60474e-06	AT3G02380	PF00643,PF06203
cassava4.1_019419m.g	5.37363	24.0049	4.46718	2.15936	-2.15936	0.000650674	AT4G33550
cassava4.1_019818m.g	12.053	54.6804	4.53667	2.18163	-2.18163	3.50795e-07	AT3G60890
cassava4.1_010209m.g	7.20399	32.7761	4.54972	2.18578	-2.18578	9.68162e-05	AT5G14700
cassava4.1_009536m.g	6.83073	31.4427	4.60313	2.20262	-2.20262	5.73426e-05	AT2G26560	PF01734
cassava4.1_019285m.g	8.08933	37.3754	4.62034	2.208	-2.208	2.33625e-05	AT5G19875
cassava4.1_018033m.g	68.6222	317.839	4.63173	2.21155	-2.21155	0	AT1G24020	PF00407
cassava4.1_020152m.g	12.3479	58.5653	4.74293	2.24578	-2.24578	5.14746e-08	AT5G20100
cassava4.1_032285m.g	5.18073	24.7189	4.77132	2.25439	-2.25439	0.000650674	AT5G05220
cassava4.1_027333m.g	116.113	559.362	4.81742	2.26826	-2.26826	0	0
cassava4.1_015016m.g	5.41079	26.1896	4.84026	2.27508	-2.27508	0.000242067	AT2G41690	PF00447
cassava4.1_018157m.g	7.30175	35.6354	4.88039	2.287	-2.287	2.25178e-05	AT1G06620	PF03171
cassava4.1_028285m.g	7.47635	36.8772	4.93251	2.30232	-2.30232	1.37294e-05	AT3G12500	PF00187
cassava4.1_018500m.g	303.945	1519.59	4.99957	2.3218	-2.3218	0	AT1G60950	PF00111
cassava4.1_004658m.g	6.65669	33.5956	5.04689	2.33539	-2.33539	2.0991e-05	AT1G65060	PF00501
cassava4.1_013720m.g	9.06678	47.8586	5.27846	2.40012	-2.40012	4.89949e-07	AT2G40200	PF00010,PF01842
cassava4.1_009526m.g	12.2136	65.174	5.33617	2.4158	-2.4158	1.61769e-09	AT1G34370	PF00096
cassava4.1_011387m.g	13.0966	70.6614	5.39542	2.43174	-2.43174	4.00427e-10	AT4G37370	PF00067
cassava4.1_011534m.g	15.6637	84.6589	5.40479	2.43424	-2.43424	3.29525e-12	AT5G08640	PF03171
cassava4.1_022368m.g	3.7586	20.3583	5.41645	2.43735	-2.43735	0.000567996	0
cassava4.1_019925m.g	13.3558	73.5841	5.50952	2.46193	-2.46193	8.81114e-11	AT4G04610
cassava4.1_015602m.g	5.83332	32.4031	5.55484	2.47374	-2.47374	1.10894e-05	AT5G50790	PF03083
cassava4.1_020555m.g	27.7408	154.616	5.57362	2.47861	-2.47861	0	AT2G02100	PF00304,PF01097
cassava4.1_010983m.g	28.2464	158.76	5.62054	2.49071	-2.49071	0	AT3G57240	PF00332
cassava4.1_032514m.g	3.69798	20.8043	5.62585	2.49207	-2.49207	0.000567996	AT1G32170	PF00722,PF06955
cassava4.1_018484m.g	12.1996	69.1169	5.66551	2.50221	-2.50221	2.12948e-10	AT2G17880	PF00226
cassava4.1_013202m.g	7.2888	42.3506	5.81037	2.53863	-2.53863	6.5257e-07	AT2G37170	PF00230
cassava4.1_005553m.g	6.69816	38.9965	5.82198	2.54151	-2.54151	1.58958e-06	AT4G13250	PF00106
cassava4.1_019426m.g	3.34359	19.524	5.83924	2.54578	-2.54578	0.000964042	AT1G50740	PF03647
cassava4.1_005693m.g	9.08102	53.915	5.93711	2.56976	-2.56976	2.34257e-08	AT2G46950	PF00067
cassava4.1_034307m.g	4.75768	28.7427	6.04132	2.59486	-2.59486	2.70478e-05	AT4G15480
cassava4.1_013231m.g	105.184	638.976	6.07485	2.60285	-2.60285	0	AT4G00430	PF00230
cassava4.1_003401m.g	4.1387	25.4462	6.14837	2.6202	-2.6202	0.000132893	AT5G04590	PF03460,PF01077
cassava4.1_019269m.g	7.10752	44.2459	6.22523	2.63813	-2.63813	2.30301e-07	AT3G24770
cassava4.1_005980m.g	4.5028	28.186	6.25967	2.64609	-2.64609	2.70478e-05	AT3G59030	PF01554
cassava4.1_020386m.g	35.9085	225.477	6.27921	2.65058	-2.65058	0	AT3G49780	PF06404
cassava4.1_018389m.g	65.0567	410.111	6.3039	2.65624	-2.65624	0	0
cassava4.1_025784m.g	3.73818	23.7498	6.35332	2.66751	-2.66751	0.000112604	0
cassava4.1_019119m.g	29.7616	190.661	6.40626	2.67948	-2.67948	0	AT3G20898
cassava4.1_006215m.g	2.76791	17.8773	6.45879	2.69126	-2.69126	0.000824835	AT3G61490	PF00295
cassava4.1_016786m.g	3.72864	24.1029	6.46427	2.69249	-2.69249	6.5059e-05	AT5G47470	PF00892
cassava4.1_013598m.g	3.40201	22.6119	6.64662	2.73262	-2.73262	0.000194047	AT4G02600	PF03094
cassava4.1_012278m.g	3.06737	20.4515	6.66743	2.73713	-2.73713	0.000567996	AT5G49700	PF03479
cassava4.1_018111m.g	3.87532	25.8468	6.6696	2.7376	-2.7376	3.74362e-05	AT1G24020
cassava4.1_014074m.g	8.21929	54.9789	6.68901	2.74179	-2.74179	4.07614e-09	AT5G35550	PF00249
cassava4.1_013627m.g	5.0697	34.3869	6.78281	2.76188	-2.76188	3.84196e-06	AT1G19190	PF07859
cassava4.1_005589m.g	3.19048	21.7473	6.81629	2.76899	-2.76899	0.000332831	AT4G31970	PF00067
cassava4.1_012740m.g	3.4753	24.0315	6.91494	2.78972	-2.78972	6.5059e-05	AT5G48850	PF00515,PF07719
cassava4.1_033507m.g	26.552	195.052	7.34602	2.87696	-2.87696	0	0
cassava4.1_015833m.g	53.7363	395.834	7.36624	2.88093	-2.88093	0	AT4G31290	PF04752
cassava4.1_020864m.g	2.35263	17.5797	7.47237	2.90157	-2.90157	0.000824835	AT5G04080
cassava4.1_005394m.g	18.4742	139.135	7.53132	2.9129	-2.9129	0	AT4G31940	PF00067
cassava4.1_012183m.g	5.27696	40.6026	7.69433	2.94379	-2.94379	1.48027e-07	AT1G70170	PF01471,PF00413
cassava4.1_006537m.g	6.70688	52.6888	7.85593	2.97378	-2.97378	7.86935e-10	AT5G49630	PF01490
cassava4.1_007312m.g	2.84716	22.4186	7.87401	2.9771	-2.9771	4.84237e-05	AT3G56200	PF01490
cassava4.1_012448m.g	7.18803	57.5083	8.00057	3.0001	-3.0001	2.07097e-10	AT4G39230	PF05368
cassava4.1_026767m.g	4.59776	37.1071	8.0707	3.01269	-3.01269	1.88226e-07	AT1G28110	PF00450
cassava4.1_013677m.g	6.43797	52.3702	8.13458	3.02407	-3.02407	7.86935e-10	AT4G24380	PF03959
cassava4.1_022087m.g	4.22843	34.7	8.20637	3.03674	-3.03674	1.01291e-06	AT3G23600	PF01738
cassava4.1_014566m.g	2.26556	18.8244	8.30895	3.05467	-3.05467	0.000472018	AT4G01470	PF00230
cassava4.1_029449m.g	3.58242	30.3396	8.46902	3.0822	-3.0822	2.24055e-06	AT2G41480	PF00141
cassava4.1_018294m.g	11.8946	102.003	8.57557	3.10023	-3.10023	0	AT1G08830	PF00080
cassava4.1_020863m.g	4469.36	38368.4	8.58475	3.10178	-3.10178	0	AT3G15353
cassava4.1_017232m.g	2.02485	17.4645	8.62509	3.10854	-3.10854	0.000824835	AT2G42610	PF04852
cassava4.1_034037m.g	28.3395	250.566	8.84158	3.1443	-3.1443	0	AT4G39230	PF05368
cassava4.1_010143m.g	2.57	22.7525	8.85313	3.14619	-3.14619	4.84237e-05	AT3G19010	PF03171
cassava4.1_023873m.g	15.4422	137.092	8.87771	3.15019	-3.15019	0	AT3G48280	PF00067
cassava4.1_010010m.g	3.05133	27.8138	9.1153	3.18829	-3.18829	1.22575e-05	AT3G04070	PF02365
cassava4.1_024781m.g	1.96682	18.0743	9.18962	3.20001	-3.20001	0.000101671	AT1G51800
cassava4.1_029183m.g	7.78148	73.4578	9.44007	3.2388	-3.2388	2.43139e-14	AT3G50740
cassava4.1_005502m.g	2.43386	23.1132	9.49651	3.2474	-3.2474	2.71482e-05	AT3G14360	PF01764
cassava4.1_005464m.g	2.0432	19.5934	9.58954	3.26146	-3.26146	0.000268819	AT4G31940	PF00067
cassava4.1_005974m.g	7.70291	75.0447	9.74239	3.28428	-3.28428	7.66054e-15	AT5G07990	PF00067
cassava4.1_015465m.g	15.1396	147.676	9.75425	3.28603	-3.28603	0	AT1G12520	PF00403,PF00080
cassava4.1_011828m.g	20.4143	200.903	9.84129	3.29885	-3.29885	0	AT2G18680
cassava4.1_013499m.g	5.71147	57.3157	10.0352	3.327	-3.327	9.3654e-12	AT4G31500	PF00067
cassava4.1_005847m.g	3.81377	38.3578	10.0577	3.33023	-3.33023	2.15199e-08	AT4G13430	PF00330
cassava4.1_032336m.g	4.61464	47.0153	10.1883	3.34884	-3.34884	5.96282e-10	AT1G54470	PF08263,PF00560
cassava4.1_016193m.g	1.42618	15.1083	10.5936	3.40512	-3.40512	0.000612206	AT2G30860	PF02798,PF00043
cassava4.1_032880m.g	10.3161	115.336	11.1802	3.48287	-3.48287	0	AT5G23850	PF05686
cassava4.1_030213m.g	1.35755	15.3632	11.3168	3.5004	-3.5004	0.000612206	AT2G25470
cassava4.1_010997m.g	26.7597	323.276	12.0807	3.59463	-3.59463	0	AT1G61720	PF01370
cassava4.1_033790m.g	1.38386	16.791	12.1334	3.60092	-3.60092	0.000337692	AT5G48380	PF00069
cassava4.1_007913m.g	3.44306	42.7145	12.406	3.63296	-3.63296	2.01003e-09	AT2G29380	PF00481
cassava4.1_011029m.g	1.78086	22.9041	12.8613	3.68497	-3.68497	8.90746e-06	AT5G46590	PF02365
cassava4.1_021570m.g	16.7539	216.995	12.9519	3.6951	-3.6951	0	AT5G26340	PF00083,PF07690
cassava4.1_024449m.g	1.61917	20.9761	12.9548	3.69542	-3.69542	3.02457e-05	AT1G74180	PF08263
cassava4.1_013978m.g	16.2011	212.342	13.1067	3.71223	-3.71223	0	AT2G40300	PF00210
cassava4.1_003249m.g	2.7305	41.4134	15.167	3.92286	-3.92286	5.45626e-10	AT5G53550	PF03169
cassava4.1_015136m.g	1.62564	24.6908	15.1884	3.9249	-3.9249	2.60085e-06	AT1G59590
cassava4.1_005579m.g	24.3687	381.499	15.6553	3.96858	-3.96858	0	AT4G31970	PF00067
cassava4.1_010323m.g	5.5266	89.5832	16.2095	4.01876	-4.01876	0	AT1G61110	PF02365
cassava4.1_027275m.g	18.4382	304.309	16.5043	4.04477	-4.04477	0	AT5G48810	PF00173
cassava4.1_011143m.g	2.5902	43.4468	16.7735	4.06811	-4.06811	1.5896e-10	AT5G14700
cassava4.1_022674m.g	1.26438	21.6515	17.1242	4.09796	-4.09796	1.64328e-05	AT4G21105	PF02238
cassava4.1_010212m.g	30.9693	538.655	17.3932	4.12045	-4.12045	0	AT3G51240	PF03171
cassava4.1_007228m.g	6.5587	118.39	18.0508	4.17399	-4.17399	0	AT4G21990	PF01507
cassava4.1_028212m.g	0.941857	17.6111	18.6983	4.22484	-4.22484	2.57939e-05	AT4G35580	PF02365
cassava4.1_002542m.g	0.975214	18.7772	19.2544	4.26712	-4.26712	1.34967e-05	AT4G24000	PF03552
cassava4.1_010796m.g	0.651349	12.548	19.2647	4.26789	-4.26789	0.000645704	AT1G71695	PF00141
cassava4.1_010685m.g	2.74484	59.1085	21.5344	4.42857	-4.42857	7.21645e-15	AT5G42800	PF01370
cassava4.1_005451m.g	1.74023	38.6994	22.2382	4.47497	-4.47497	3.99386e-10	AT4G31940	PF00067
cassava4.1_004929m.g	4.25453	98.2468	23.0923	4.52934	-4.52934	0	AT5G15130	PF03106
cassava4.1_017439m.g	2.0931	50.0597	23.9166	4.57994	-4.57994	2.05469e-12	0
cassava4.1_009402m.g	9.8838	264.522	26.7632	4.74218	-4.74218	0	AT5G13930	PF00195,PF02797
cassava4.1_020839m.g	563.704	15132	26.8438	4.74652	-4.74652	0	AT3G15353	PF01439
cassava4.1_015949m.g	0.660354	17.8765	27.0711	4.75868	-4.75868	2.57939e-05	AT4G18170	PF03106
cassava4.1_034368m.g	0.595691	17.1195	28.7388	4.84493	-4.84493	2.57939e-05	AT1G35830	PF05678
cassava4.1_012100m.g	6.30866	186.725	29.5982	4.88744	-4.88744	0	AT1G07030	PF00153
cassava4.1_014126m.g	0.705628	22.9381	32.5073	5.02269	-5.02269	1.00288e-06	AT3G14690
cassava4.1_020058m.g	1.75465	74.3337	42.3637	5.40476	-5.40476	0	0
cassava4.1_024550m.g	2.93107	170.931	58.317	5.86584	-5.86584	0	AT5G14400	PF00067

## Sheet: Apricot_PPV
Exp. Gene ID	Gene ID	TAIR Id	Pfam	sample_1	sample_2	value_1	Value1_r1	Value1_r2	value_2	Value2_r1	Value2_r2	log2fc	test_stat	p_value	q_value	Gene Description	Scaffold_position
XLOC_016936	ppa022084m.g			ZS	ZI	0.13889	0.137495	0.140284	7.73287	5.30612	10.1596	5.79899	9.61846	5e-05	0.00109653	No description available	scaffold_5:8720181-8722671
XLOC_000441	ppa026853m.g,ppa1027121m.g	AT2G29110	PF13458,PF00497,PF00060	ZS	ZI	0.0514695	0.0417646	0.0611744	1.28588	1.03032	1.54144	4.64289	6.55479	5e-05	0.00109653	glutamate receptor 2.8	scaffold_1:6890062-6922474
XLOC_014352	ppa020764m.g	AT1G74670	PF02704	ZS	ZI	0.41255	0.202722	0.622378	9.63081	8.19587	11.0658	4.54502	4.37207	0.0011	0.01496	Gibberellin-regulated family protein	scaffold_4:20172719-20173913
XLOC_025870	NA			ZS	ZI	3.79497	3.69417	3.89577	83.4093	80.3761	86.4424	4.45805	43.737	0.00175	0.0218293	No Description Availabe	NA
XLOC_001131	ppa021372m.g	AT5G14230	PF13606,PF13637,PF12796	ZS	ZI	0.0252228	0.0431214	0.0073241	0.509579	0.331469	0.68769	4.33651	4.11785	0.00385	0.0404498	No description available	scaffold_1:23717571-23720681
XLOC_011135	ppa021805m.g	AT3G10330	PF08271,PF00382	ZS	ZI	0.127717	0.136265	0.119168	2.51474	1.88405	3.14544	4.29939	5.19885	5e-05	0.00109653	Cyclin-like family protein	scaffold_3:19089120-19090365
XLOC_009448	ppa010382m.g	AT2G40610	PF03330,PF01357	ZS	ZI	1.89212	1.73242	2.05183	34.6939	34.8913	34.4966	4.1966	15.5995	5e-05	0.00109653	expansin A8	scaffold_2:23574214-23576212
XLOC_026840	ppa007395m.g	AT4G38770	PF01190	ZS	ZI	0.610195	0.92335	0.297041	10.5579	20.3843	0.731436	4.11291	6.80441	5e-05	0.00109653	proline-rich protein 2	scaffold_8:16182126-16184154
XLOC_021405	ppa000233m.g	AT2G36380	PF14510,PF08370,PF00005,PF01061	ZS	ZI	0.0734754	0.0783947	0.068556	1.19956	0.913933	1.48519	4.0291	7.8399	5e-05	0.00109653	pleiotropic drug resistance 6	scaffold_6:9045420-9052568
XLOC_004652	ppa023986m.g	AT1G68040	PF03492	ZS	ZI	0.0861483	0.119878	0.0524185	1.30384	1.22234	1.38534	3.9198	5.17416	0.0006	0.00908068	S-adenosyl-L-methionine-dependent methyltransferases superfamily protein	scaffold_1:31356477-31357930
XLOC_016398	ppa004597m.g	AT1G16350	PF00478	ZS	ZI	2.85774	2.47424	3.24124	42.8486	33.4604	52.2368	3.9063	28.9603	0.0006	0.00908068	Aldolase-type TIM barrel family protein	scaffold_4:7129922-7133658
XLOC_025183	ppa018866m.g	AT2G23610	PF12697	ZS	ZI	1.09455	0.875484	1.31362	15.1803	11.0006	19.3601	3.79379	11.717	5e-05	0.00109653	methyl esterase 3	scaffold_7:16069241-16071809
XLOC_002483	ppa007840m.g	AT3G19010	PF03171,PF14226	ZS	ZI	0.371708	0.403407	0.340009	5.11894	4.02532	6.21256	3.7836	8.74457	5e-05	0.00109653	2-oxoglutarate (2OG) and Fe(II)-dependent oxygenase superfamily protein	scaffold_1:40369511-40371926
XLOC_021941	ppa007615m.g	AT4G37980	PF00107,PF08240	ZS	ZI	0.0557467	0.0472355	0.0642579	0.758223	0.726145	0.790302	3.76566	4.35614	0.00335	0.0365088	elicitor-activated gene 3-1	scaffold_6:19785681-19790143
XLOC_020601	ppa022668m.g	AT1G09155	PF14299	ZS	ZI	16.0679	17.863	14.2729	217.892	171.693	264.091	3.76136	19.632	5e-05	0.00109653	phloem protein 2-B15	scaffold_6:26387484-26398472
XLOC_013124	ppa009086m.g	AT1G12030	PF04720	ZS	ZI	0.719917	0.729832	0.710002	8.68292	6.20632	11.1595	3.59228	10.1146	5e-05	0.00109653	Protein of unknown function (DUF506)	scaffold_4:574544-575954
XLOC_022308	ppa022996m.g	AT3G11020	PF00847	ZS	ZI	0.060175	0.0734888	0.0468612	0.707006	0.433691	0.980321	3.55449	4.883	0.00045	0.00715325	Integrase-type DNA-binding superfamily protein	scaffold_6:24559473-24561625
XLOC_026468	ppb023607m.g	AT5G18060	PF02519	ZS	ZI	0.223711	0.135755	0.311666	2.52858	2.1995	2.85766	3.49862	4.42083	0.00425	0.0437373	SAUR-like auxin-responsive protein family	scaffold_8:10574183-10607934
XLOC_025988	NA			ZS	ZI	2.20122	1.67798	2.72446	24.1502	25.1294	23.171	3.45566	15.5567	5e-05	0.00109653	No Description Availabe	NA
XLOC_009797	NA			ZS	ZI	0.666957	0.186958	1.14696	7.25577	4.10315	10.4084	3.44346	9.01383	0.00025	0.00439497	No Description Availabe	NA
XLOC_013447	ppa015975m.g	AT1G14790	PF05183	ZS	ZI	0.0974031	0.121405	0.0734007	1.01746	0.760225	1.27469	3.38486	6.73085	5e-05	0.00109653	RNA-dependent RNA polymerase 1	scaffold_4:3830727-3834776
XLOC_000966	ppa018624m.g,ppa026484m.g	AT3G01680	PF14577,PF14576	ZS	ZI	1.06738	0.645389	1.48937	10.9503	12.2163	9.68428	3.35883	9.43863	5e-05	0.00109653	No description available	scaffold_1:19182268-19204364
XLOC_019072	NA			ZS	ZI	1.01915	0.500983	1.53732	9.96028	2.85811	17.0625	3.28882	10.0607	5e-05	0.00109653	No Description Availabe	NA
XLOC_025714	NA			ZS	ZI	70.6402	66.3182	74.9622	688.879	874.924	502.833	3.28569	4.62533	5e-05	0.00109653	No Description Availabe	NA
XLOC_025869	NA			ZS	ZI	1.36178	1.61234	1.11122	12.9804	13.2035	12.7572	3.25277	13.6662	0.0021	0.0254338	No Description Availabe	NA
XLOC_017481	ppa020976m.g	AT2G17030	PF03478	ZS	ZI	0.423029	0.465832	0.380226	3.98161	2.57814	5.38509	3.23453	7.56237	5e-05	0.00109653	F-box family protein with a domain of unknown function (DUF295)	scaffold_5:15503999-15505013
XLOC_020989	ppa010314m.g	AT2G40610	PF03330,PF01357	ZS	ZI	0.450269	0.497757	0.40278	4.14848	1.41357	6.8834	3.20373	7.58585	5e-05	0.00109653	expansin A8	scaffold_6:2108086-2109745
XLOC_006841	ppa026990m.g	AT1G15780	PF16987	ZS	ZI	0.150925	0.177094	0.124755	1.38093	1.04619	1.71567	3.19374	7.31239	5e-05	0.00109653	No description available	scaffold_2:3810969-3822942
XLOC_025184	ppa021591m.g	AT2G23610	PF12697	ZS	ZI	0.185367	0.10441	0.266325	1.63501	1.17534	2.09468	3.14084	5.25307	0.00045	0.00715325	methyl esterase 3	scaffold_7:16080958-16082773
XLOC_024261	ppa001528m.g	AT1G52570	PF13091,PF00168,PF00614,PF12357	ZS	ZI	0.0536534	0.039737	0.0675698	0.468987	0.298119	0.639855	3.12781	4.44427	0.00015	0.00287718	phospholipase D alpha 2	scaffold_7:21259462-21262630
XLOC_017120	ppa021010m.g			ZS	ZI	0.128556	0.199078	0.058035	1.09828	0.624705	1.57185	3.09477	4.27351	0.00325	0.0357372	No description available	scaffold_5:11458816-11459705
XLOC_001643	ppa021500m.g	AT1G14790	PF05183	ZS	ZI	0.151931	0.133547	0.170314	1.28329	1.09928	1.4673	3.07836	6.50121	5e-05	0.00109653	RNA-dependent RNA polymerase 1	scaffold_1:30643023-30647382
XLOC_028748	ppa018344m.g	AT1G24020	PF10604	ZS	ZI	0.240751	0.158318	0.323184	1.95051	1.56532	2.3357	3.01824	5.14333	0.0028	0.0318809	MLP-like protein 423	scaffold_8:21485509-21486091
XLOC_020688	ppa011581m.g	AT4G14746		ZS	ZI	1.09038	1.19553	0.985226	8.83354	7.32208	10.345	3.01816	9.17456	5e-05	0.00109653	No description available	scaffold_6:27610562-27612576
XLOC_000212	ppa020190m.g	AT2G31180	PF00249	ZS	ZI	0.128276	0.152691	0.103861	1.01047	0.754607	1.26633	2.9777	4.15796	0.00315	0.0349121	myb domain protein 15	scaffold_1:2785803-2787321
XLOC_001968	ppa022588m.g	AT2G29120	PF13458,PF00497,PF00060	ZS	ZI	0.0410055	0.0464602	0.0355508	0.314995	0.242288	0.387702	2.94144	3.91726	0.0007	0.0102919	glutamate receptor 2.7	scaffold_1:34358272-34362790
XLOC_004590	ppa000562m.g	AT1G14790	PF05183	ZS	ZI	0.202768	0.232541	0.172995	1.47789	1.20255	1.75322	2.86563	6.448	5e-05	0.00109653	RNA-dependent RNA polymerase 1	scaffold_1:30527447-30532324
XLOC_028917	NA			ZS	ZI	0.215433	0.256435	0.17443	1.55911	1.15786	1.96035	2.85541	4.92686	0.0002	0.00367085	No Description Availabe	NA
XLOC_025861	ppa000175m.g	AT3G57300	PF04851,PF00271,PF13892	ZS	ZI	3.73077	2.83146	4.63008	26.4019	11.0009	41.803	2.8231	19.4903	0.0002	0.00367085	INO80 ortholog	scaffold_7:8773527-8784838
XLOC_019777	ppa012991m.g	AT3G04720	PF00187,PF00967	ZS	ZI	1.40448	0.932753	1.8762	9.72848	8.13669	11.3203	2.79218	8.85773	5e-05	0.00109653	pathogenesis-related 4	scaffold_6:11409982-11410896
XLOC_018227	ppa021723m.g	AT4G32730	PF00249	ZS	ZI	0.169383	0.233077	0.10569	1.16244	0.878328	1.44655	2.77879	4.19643	5e-05	0.00109653	Homeodomain-like protein	scaffold_5:10340376-10343378
XLOC_023862	ppa022432m.g	AT2G18193	PF00004,PF14363	ZS	ZI	0.100964	0.0612712	0.140656	0.690633	0.437314	0.943952	2.77408	3.98798	0.0016	0.0202812	P-loop containing nucleoside triphosphate hydrolases superfamily protein	scaffold_7:17061624-17063073
XLOC_004307	ppa016030m.g	AT1G26945	PF00010	ZS	ZI	1.35209	1.41719	1.28699	9.23135	5.59138	12.8713	2.77135	5.1717	5e-05	0.00109653	basic helix-loop-helix (bHLH) DNA-binding superfamily protein	scaffold_1:26880236-26881583
XLOC_014423	ppa003270m.g	AT3G10600	PF13906,PF13520	ZS	ZI	0.0537472	0.0679052	0.0395893	0.363702	0.404737	0.322668	2.7585	3.52032	0.0027	0.030868	cationic amino acid transporter 6	scaffold_4:22239009-22243286
XLOC_001893	ppa021408m.g	AT3G50770	PF13499,PF13833	ZS	ZI	1.41652	1.77812	1.05492	9.57633	8.63135	10.5213	2.75712	8.84303	5e-05	0.00109653	calmodulin-like 41	scaffold_1:33509605-33510169
XLOC_003492	ppa015019m.g	AT1G14790	PF05183	ZS	ZI	0.112146	0.127064	0.0972279	0.758096	0.533085	0.983107	2.757	5.2788	5e-05	0.00109653	RNA-dependent RNA polymerase 1	scaffold_1:9947688-9965969
XLOC_025718	ppa012311m.g			ZS	ZI	0.182168	0.189017	0.175319	1.22614	0.905705	1.54657	2.75078	4.79345	5e-05	0.00109653	No description available	scaffold_7:21860850-21862678
XLOC_018300	ppa011773m.g			ZS	ZI	0.155216	0.24734	0.063092	1.03052	1.08667	0.974367	2.73102	3.97535	0.00445	0.0452017	Late embryogenesis abundant (LEA) hydroxyproline-rich glycoprotein family	scaffold_5:11452442-11453167
XLOC_027584	ppa005058m.g	AT1G34060	PF04863,PF04864	ZS	ZI	0.104366	0.0759296	0.132803	0.666459	0.500212	0.832706	2.67486	4.18822	0.0002	0.00367085	Pyridoxal phosphate (PLP)-dependent transferases superfamily protein	scaffold_8:4292732-4296036
XLOC_024277	ppa009089m.g	AT5G20230	PF02298	ZS	ZI	3.89107	3.33711	4.44503	24.6251	21.4447	27.8055	2.66189	9.563	5e-05	0.00109653	early nodulin-like protein 14	scaffold_7:21354771-21356685
XLOC_012045	ppa010479m.g	AT1G20030	PF00314	ZS	ZI	5.71844	5.06729	6.36959	36.1149	30.9392	41.2906	2.6589	11.7093	5e-05	0.00109653	Pathogenesis-related thaumatin superfamily protein	scaffold_3:10476679-10477739
XLOC_009295	ppa013960m.g	AT3G55240	PF09713	ZS	ZI	2.40884	2.40614	2.41154	15.0501	21.2887	8.81144	2.64336	9.83799	5e-05	0.00109653	Plant protein 1589 of unknown function	scaffold_2:21738921-21740277
XLOC_027097	ppa019080m.g	AT1G35710	PF08263,PF00069,PF13855	ZS	ZI	0.0330351	0.0305033	0.0355668	0.206289	0.186578	0.226001	2.6426	3.51551	0.0011	0.01496	Protein kinase family protein with leucine-rich repeat domain	scaffold_8:19152967-19158066
XLOC_016329	ppa019260m.g			ZS	ZI	1.55738	1.53511	1.57964	9.65343	9.65833	9.64853	2.63193	10.7938	0.00085	0.0121241	Polynucleotidyl transferase, ribonuclease H-like superfamily protein	scaffold_4:1618107-1618617
XLOC_013596	ppa025263m.g	AT2G43000	PF02365	ZS	ZI	0.108193	0.0855129	0.130873	0.670352	0.539965	0.800739	2.63132	3.49822	0.00435	0.0444858	NAC domain containing protein 42	scaffold_4:6014736-6015972
XLOC_025284	NA			ZS	ZI	0.100675	0.0996652	0.101685	0.6226	0.746091	0.499109	2.6286	4.25245	0.00015	0.00287718	No Description Availabe	NA
XLOC_025856	NA			ZS	ZI	32.9802	19.4563	46.5042	203.233	58.5307	347.936	2.62346	66.1097	5e-05	0.00109653	No Description Availabe	NA
XLOC_007048	ppa025011m.g	AT1G54540	PF03168	ZS	ZI	0.946342	0.841309	1.05138	5.48659	4.00058	6.9726	2.53548	7.54183	0.0005	0.00782734	Late embryogenesis abundant (LEA) hydroxyproline-rich glycoprotein family	scaffold_2:10267819-10268170
XLOC_018312	ppa012062m.g	AT1G64160	PF03018	ZS	ZI	0.424566	0.401835	0.447298	2.4576	1.84591	3.06929	2.53319	5.44507	0.00015	0.00287718	Disease resistance-responsive (dirigent-like protein) family protein	scaffold_5:11556103-11556716
XLOC_028339	ppa016466m.g	AT1G12740	PF00067	ZS	ZI	0.095752	0.118787	0.0727169	0.552376	0.462037	0.642715	2.52828	3.15152	0.00045	0.00715325	cytochrome P450, family 87, subfamily A, polypeptide 2	scaffold_8:17153557-17155867
XLOC_015173	NA			ZS	ZI	0.667703	0.570873	0.764533	3.84966	2.93949	4.75983	2.52745	6.37607	5e-05	0.00109653	No Description Availabe	NA
XLOC_013608	ppa021949m.g			ZS	ZI	1.1724	1.25435	1.09046	6.67931	5.76739	7.59124	2.51023	7.58812	5e-05	0.00109653	VQ motif-containing protein	scaffold_4:6273250-6273824
XLOC_016363	NA			ZS	ZI	1.28249	1.24525	1.31973	7.1372	7.89262	6.38178	2.47641	7.73578	5e-05	0.00109653	No Description Availabe	NA
XLOC_026462	ppa019112m.g	AT4G38840	PF02519	ZS	ZI	0.496956	0.458848	0.535065	2.74419	3.16801	2.32037	2.46519	5.61684	5e-05	0.00109653	SAUR-like auxin-responsive protein family	scaffold_8:10539264-10539925
XLOC_028147	NA			ZS	ZI	1.39157	2.07299	0.71015	7.51363	12.4821	2.54521	2.4328	9.12702	0.0018	0.0223959	No Description Availabe	NA
XLOC_010573	ppa010522m.g	AT1G20030	PF00314	ZS	ZI	6.10157	5.08129	7.12185	32.9025	31.4862	34.3189	2.43095	10.9118	5e-05	0.00109653	Pathogenesis-related thaumatin superfamily protein	scaffold_3:9889230-9890101
XLOC_003267	ppa009417m.g	AT4G25810	PF06955,PF00722	ZS	ZI	1.12069	1.26654	0.974851	5.79671	4.58747	7.00595	2.37084	7.0586	5e-05	0.00109653	xyloglucan endotransglycosylase 6	scaffold_1:6183752-6184999
XLOC_027955	ppa014060m.g	AT2G21650		ZS	ZI	6.1494	10.752	1.54675	31.4382	30.0925	32.7839	2.354	9.851	5e-05	0.00109653	RAD-like 1	scaffold_8:12098710-12099810
XLOC_001284	NA			ZS	ZI	2.31401	2.54731	2.0807	11.7866	12.9399	10.6332	2.34868	8.92375	5e-05	0.00109653	No Description Availabe	NA
XLOC_027849	ppa024199m.g	AT3G21000	PF14223	ZS	ZI	2.65652	1.52127	3.79177	13.4803	9.91131	17.0494	2.34325	7.68529	0.0001	0.00204	Gag-Pol-related retrotransposon family protein	scaffold_8:10574183-10607934
XLOC_028223	ppa018679m.g	AT2G14580	PF00188	ZS	ZI	4.59982	3.70959	5.49005	23.2763	21.2912	25.2614	2.33921	9.91992	5e-05	0.00109653	basic pathogenesis-related protein 1	scaffold_8:15817467-15818169
XLOC_005095	ppa000941m.g	AT5G25930	PF08263,PF13855,PF00069	ZS	ZI	0.0552159	0.0625609	0.0478709	0.277139	0.206052	0.348227	2.32746	3.47673	0.00025	0.00439497	Protein kinase family protein with leucine-rich repeat domain	scaffold_1:36695807-36699114
XLOC_010287	ppa008956m.g	AT1G52360	PF00400,PF04053	ZS	ZI	2.06896	2.08615	2.05177	10.3305	6.93442	13.7267	2.31994	8.06715	5e-05	0.00109653	Coatomer beta subunit	scaffold_3:4320528-4322986
XLOC_004231	ppb018970m.g			ZS	ZI	1.47737	1.39524	1.55951	7.35486	8.62079	6.08892	2.31566	8.46841	0.00025	0.00439497	No description available	scaffold_1:25708090-25710093
XLOC_017612	ppa008877m.g	AT1G25340	PF00249	ZS	ZI	0.616304	0.752657	0.479951	3.06533	2.42773	3.70292	2.31433	5.95292	5e-05	0.00109653	myb domain protein 116	scaffold_5:17284516-17285860
XLOC_010574	ppa010473m.g	AT1G20030	PF00314	ZS	ZI	2.73037	2.32207	3.13867	13.4492	10.0254	16.8729	2.30035	8.53855	5e-05	0.00109653	Pathogenesis-related thaumatin superfamily protein	scaffold_3:9897781-9898863
XLOC_011666	ppa026609m.g	AT1G10340	PF13962,PF12796	ZS	ZI	0.0821561	0.0770109	0.0873013	0.404678	0.347606	0.461751	2.30034	3.44677	0.00065	0.0096656	Ankyrin repeat family protein	scaffold_3:3592383-3594814
XLOC_004737	ppa012765m.g	AT2G17880	PF00226	ZS	ZI	0.928665	0.930523	0.926806	4.53411	6.22859	2.83963	2.28759	6.42063	5e-05	0.00109653	Chaperone DnaJ-domain superfamily protein	scaffold_1:32513951-32514835
XLOC_023030	ppa002498m.g	AT1G60500	PF02212,PF00350,PF01031	ZS	ZI	0.062689	0.0699055	0.0554724	0.306009	0.272891	0.339127	2.28729	3.18205	0.00245	0.0285091	Dynamin related protein 4C	scaffold_7:2621855-2624055
XLOC_027241	NA			ZS	ZI	0.435709	0.576168	0.295251	2.11917	1.60067	2.63766	2.28206	2.04312	0.00135	0.0176491	No Description Availabe	NA
XLOC_014554	ppa004166m.g	AT2G01170	PF00324	ZS	ZI	0.305282	0.318878	0.291685	1.47759	1.27975	1.67542	2.27503	5.04596	5e-05	0.00109653	bidirectional amino acid transporter 1	scaffold_4:26687004-26690577
XLOC_018786	ppa025818m.g			ZS	ZI	0.213538	0.2828	0.144277	1.01891	1.1261	0.911719	2.25446	2.49638	0.0044	0.0447867	No description available	scaffold_5:16791185-16792740
XLOC_023502	ppa024490m.g	AT3G52360		ZS	ZI	0.569017	0.653108	0.484926	2.66907	1.95657	3.38158	2.2298	2.8945	0.0008	0.011554	No description available	scaffold_7:12773284-12773857
XLOC_023629	ppa018309m.g	AT2G36430	PF03140	ZS	ZI	0.201345	0.218827	0.183863	0.942808	0.67842	1.2072	2.22729	4.15638	0.0001	0.00204	Plant protein of unknown function (DUF247)	scaffold_7:14410465-14411845
XLOC_020752	ppa007427m.g	AT5G33370	PF00657	ZS	ZI	0.389643	0.57733	0.201956	1.7956	3.45956	0.13163	2.20424	4.61428	5e-05	0.00109653	GDSL-like Lipase/Acylhydrolase superfamily protein	scaffold_6:28255748-28257263
XLOC_007738	ppa014173m.g			ZS	ZI	1.03389	1.31966	0.748128	4.67341	4.47856	4.86827	2.17639	5.83978	5e-05	0.00109653	No description available	scaffold_2:21700724-21702645
XLOC_020441	ppa020043m.g	AT4G08250	PF03514	ZS	ZI	0.24539	0.183097	0.307683	1.09962	0.792316	1.40692	2.16386	4.41637	5e-05	0.00109653	GRAS family transcription factor	scaffold_6:24494745-24496356
XLOC_013012	NA			ZS	ZI	4.90821	3.51798	6.29844	21.9921	28.3557	15.6285	2.16372	17.6343	0.00185	0.0229306	No Description Availabe	NA
XLOC_011203	ppa014004m.g	AT3G28857	PF00010	ZS	ZI	0.116926	0.10346	0.130392	0.523109	0.233856	0.812362	2.16152	3.92671	5e-05	0.00109653	basic helix-loop-helix (bHLH) DNA-binding family protein	scaffold_3:19780857-19784295
XLOC_004254	ppa023323m.g	AT1G24130	PF00400	ZS	ZI	0.279888	0.239311	0.320465	1.2295	0.854019	1.60498	2.13515	4.32055	5e-05	0.00109653	Transducin/WD40 repeat-like superfamily protein	scaffold_1:26028577-26029792
XLOC_001071	ppa009789m.g	AT5G13170	PF03083	ZS	ZI	0.351368	0.315932	0.386804	1.53313	1.34596	1.72031	2.12542	4.75781	5e-05	0.00109653	senescence-associated gene 29	scaffold_1:22559662-22562042
XLOC_015935	ppa007999m.g	AT4G16260	PF00332	ZS	ZI	5.64833	5.21068	6.08599	24.6295	20.7998	28.4591	2.12449	9.23697	5e-05	0.00109653	Glycosyl hydrolase superfamily protein	scaffold_4:19752123-19753853
XLOC_001933	ppa009939m.g	AT1G80840	PF03106	ZS	ZI	0.447383	0.688236	0.20653	1.93637	1.73385	2.13888	2.11377	4.66599	5e-05	0.00109653	WRKY DNA-binding protein 40	scaffold_1:34029319-34030841
XLOC_020284	ppa022066m.g	AT3G53600	PF13912	ZS	ZI	0.32042	0.381384	0.259457	1.3852	1.16385	1.60655	2.11206	3.97131	0.00425	0.0437373	C2H2-type zinc finger family protein	scaffold_6:22625890-22626445
XLOC_023684	ppa008732m.g	AT5G57620	PF00249	ZS	ZI	0.251018	0.229205	0.272831	1.08243	0.818008	1.34686	2.10842	3.94895	0.0004	0.00654436	Duplicated homeodomain-like superfamily protein	scaffold_7:15307240-15308734
XLOC_013266	ppa022943m.g			ZS	ZI	1.34548	1.28338	1.40759	5.68086	3.91029	7.45144	2.07798	6.78498	5e-05	0.00109653	No description available	scaffold_4:1972542-1974342
XLOC_022426	ppa008294m.g,ppa026497m.g	AT1G56600	PF01501	ZS	ZI	21.7256	20.8939	22.5572	91.6732	98.6369	84.7096	2.07711	9.03677	5e-05	0.00109653	galactinol synthase 2	scaffold_6:25929418-25938833
XLOC_005153	ppa011048m.g	AT5G26220	PF04752	ZS	ZI	13.8865	13.5018	14.2712	58.4511	49.8941	67.0082	2.07355	10.1219	5e-05	0.00109653	ChaC-like family protein	scaffold_1:37299305-37302230
XLOC_013613	ppa007253m.g	AT3G12750	PF02535	ZS	ZI	4.77687	4.813	4.74074	19.6467	14.1928	25.1007	2.04015	8.48823	5e-05	0.00109653	zinc transporter 1 precursor	scaffold_4:6343487-6345857
XLOC_023953	ppa003832m.g,ppa024762m.g	AT1G20560	PF13193,PF00501	ZS	ZI	0.940696	0.920573	0.960819	3.86793	3.16948	4.56639	2.03976	5.44214	5e-05	0.00109653	acyl activating enzyme 1	scaffold_7:17995899-18003149
XLOC_009175	ppa017301m.g,ppa019780m.g	AT1G33060	PF02365	ZS	ZI	2.38989	2.37869	2.40109	9.76143	6.8582	12.6647	2.03015	6.26656	5e-05	0.00109653	NAC 014	scaffold_2:20293002-20313271
XLOC_019555	ppa024368m.g			ZS	ZI	4.03544	4.20517	3.8657	16.2077	14.4827	17.9326	2.00588	5.17614	0.0001	0.00204	MLP-like protein 423	scaffold_6:6495392-6541194
XLOC_025929	NA			ZS	ZI	0.228099	0.165945	0.290253	0.91249	0.885172	0.939807	2.00015	3.4711	0.0025	0.0289362	No Description Availabe	NA
XLOC_007998	ppa002373m.g	AT5G51560	PF08263,PF13855,PF00069	ZS	ZI	2.52769	2.31754	2.73783	0.629246	0.627748	0.630744	-2.00612	-5.7248	5e-05	0.00109653	Leucine-rich repeat protein kinase family protein	scaffold_2:24422691-24426108
XLOC_022029	ppa025017m.g	AT4G24204	PF13920	ZS	ZI	2.33693	2.21476	2.4591	0.579413	0.715346	0.443481	-2.01195	-3.76704	5e-05	0.00109653	RING/U-box superfamily protein	scaffold_6:21149767-21151521
XLOC_023273	ppa009714m.g	AT4G20990	PF00194	ZS	ZI	1.13044	0.961137	1.29974	0.278909	0.174348	0.383469	-2.01902	-3.06995	0.0005	0.00782734	alpha carbonic anhydrase 4	scaffold_7:8718550-8721818
XLOC_028126	ppa026375m.g	AT4G37250	PF00560,PF08263,PF00069	ZS	ZI	0.633169	0.556553	0.709784	0.155969	0.168842	0.143095	-2.02133	-3.90055	0.0001	0.00204	Leucine-rich repeat protein kinase family protein	scaffold_8:14791754-14795159
XLOC_023149	ppa003159m.g	AT1G73590	PF03547	ZS	ZI	0.565054	0.410083	0.720025	0.139172	0.136122	0.142221	-2.02152	-3.49385	0.00035	0.0058385	Auxin efflux carrier family protein	scaffold_7:5842228-5844801
XLOC_024840	ppa018927m.g	AT5G37620	PF03107,PF07649	ZS	ZI	1.10087	0.826182	1.37555	0.269238	0.161359	0.377116	-2.03169	-3.15622	0.00035	0.0058385	Cysteine/Histidine-rich C1 domain family protein	scaffold_7:11035665-11040011
XLOC_022531	ppa014919m.g	AT5G19250		ZS	ZI	5.21601	3.65085	6.78118	1.27448	0.946357	1.60261	-2.03303	-6.0258	5e-05	0.00109653	Glycoprotein membrane precursor GPI-anchored	scaffold_6:26850349-26851005
XLOC_012184	ppa012712m.g	AT2G42820	PF03134	ZS	ZI	2.20929	1.25186	3.16672	0.539764	0.538133	0.541395	-2.03318	-4.57566	0.00195	0.0239278	HVA22-like protein F	scaffold_3:13567249-13568782
XLOC_020154	ppa020432m.g	AT5G67460	PF00332,PF07983	ZS	ZI	2.42018	1.88884	2.95152	0.590654	0.687652	0.493656	-2.03473	-4.71881	5e-05	0.00109653	O-Glycosyl hydrolases family 17 protein	scaffold_6:20874635-20876516
XLOC_004624	ppa024837m.g	AT1G14630		ZS	ZI	193.051	179.786	206.316	46.673	44.7404	48.6055	-2.04832	-7.88264	5e-05	0.00109653	No description available	scaffold_1:31003095-31006680
XLOC_019173	ppa005901m.g	AT3G13620	PF00324	ZS	ZI	36.053	32.5954	39.5107	8.69505	10.0426	7.34753	-2.05186	-4.59259	5e-05	0.00109653	Amino acid permease family protein	scaffold_6:751488-764940
XLOC_016284	ppa011240m.g	AT1G49230	PF13639	ZS	ZI	1.85345	1.57043	2.13648	0.445984	0.372035	0.519932	-2.05515	-4.40974	0.0002	0.00367085	RING/U-box superfamily protein	scaffold_4:28953695-28954386
XLOC_028986	ppa023080m.g	AT5G13930	PF08541,PF00195	ZS	ZI	88.3326	80.0483	96.617	21.0476	21.281	20.8143	-2.06929	-11.4229	5e-05	0.00109653	Chalcone and stilbene synthase family protein	scaffold_82:95-1345
XLOC_024970	ppa001252m.g	AT3G52490	PF02861	ZS	ZI	1.37155	1.01367	1.72942	0.321235	0.253492	0.388978	-2.0941	-5.27184	5e-05	0.00109653	Double Clp-N motif-containing P-loop nucleoside triphosphate hydrolases superfamily protein	scaffold_7:13283291-13286632
XLOC_011562	ppa016854m.g			ZS	ZI	34.2915	25.9698	42.6132	7.95758	7.51667	8.3985	-2.10745	-11.2192	5e-05	0.00109653	No description available	scaffold_3:2014891-2015275
XLOC_008662	ppa005532m.g,ppa005830m.g	AT5G65550	PF00201	ZS	ZI	1.00765	1.03832	0.976969	0.233711	0.190005	0.277418	-2.10819	-3.62505	5e-05	0.00109653	UDP-Glycosyltransferase superfamily protein	scaffold_2:10694350-10734660
XLOC_020578	ppa002989m.g	AT1G74150	PF13415,PF13418	ZS	ZI	0.304761	0.204849	0.404673	0.0704435	0.0488866	0.0920004	-2.11314	-2.53741	0.00345	0.037308	Galactose oxidase/kelch repeat superfamily protein	scaffold_6:26107315-26110941
XLOC_024419	ppa008733m.g	AT4G24380	PF03959	ZS	ZI	73.1656	60.0433	86.2878	16.7125	16.6975	16.7275	-2.13024	-9.01602	5e-05	0.00109653	No description available	scaffold_7:972200-974924
XLOC_027236	ppa023858m.g			ZS	ZI	2.1495	1.45937	2.83963	0.490393	0.447356	0.533429	-2.13199	-4.69604	0.00015	0.00287718	No description available	scaffold_8:20663623-20664268
XLOC_025660	ppa008723m.g	AT2G41480	PF00141	ZS	ZI	2.75965	2.71194	2.80736	0.629433	0.67387	0.584995	-2.13236	-5.39342	5e-05	0.00109653	Peroxidase superfamily protein	scaffold_7:21240369-21241643
XLOC_018887	ppa010418m.g	AT1G18250	PF00314	ZS	ZI	1.55431	0.89825	2.21037	0.35404	0.290149	0.417931	-2.13429	-4.29532	0.0005	0.00782734	Pathogenesis-related thaumatin superfamily protein	scaffold_5:17698675-17699600
XLOC_015088	NA			ZS	ZI	17.78	13.6259	21.9341	4.04138	4.29247	3.79029	-2.13734	-12.8213	5e-05	0.00109653	No Description Availabe	NA
XLOC_004618	ppa024210m.g	AT2G35585		ZS	ZI	1.43179	1.05397	1.8096	0.324171	0.125343	0.523	-2.14299	-3.03977	0.0013	0.0170753	No description available	scaffold_1:30897107-30898496
XLOC_023748	ppa003926m.g	AT5G66920	PF07731,PF07732,PF00394	ZS	ZI	3.61571	2.82742	4.404	0.814446	0.807135	0.821757	-2.15039	-6.36899	5e-05	0.00109653	SKU5 similar 17	scaffold_7:16013903-16017116
XLOC_008113	ppa021994m.g	AT5G24080	PF00069	ZS	ZI	0.286637	0.209887	0.363386	0.0643493	0.0628456	0.065853	-2.15523	-3.18579	0.00125	0.0166191	Protein kinase superfamily protein	scaffold_2:25470837-25474260
XLOC_000236	ppa017874m.g,ppa020240m.g,ppa020310m.g	AT3G18450	PF04749	ZS	ZI	85.0767	89.8035	80.35	19.0821	16.7377	21.4264	-2.15655	-8.54594	5e-05	0.00109653	PLAC8 family protein	scaffold_1:3098871-3118406
XLOC_017238	ppa021800m.g	AT1G63310		ZS	ZI	17.165	12.1008	22.2291	3.83026	3.18017	4.48035	-2.16395	-8.86873	5e-05	0.00109653	No description available	scaffold_5:12879033-12879549
XLOC_017580	NA			ZS	ZI	1.92644	2.24407	1.6088	0.429061	0.300086	0.558036	-2.16668	-2.22738	0.0024	0.0281278	No Description Availabe	NA
XLOC_022586	NA			ZS	ZI	55.9181	46.0371	65.7992	12.4313	10.4677	14.395	-2.16933	-21.8431	5e-05	0.00109653	No Description Availabe	NA
XLOC_028961	ppa008230m.g	AT1G63900	PF13920,PF12483	ZS	ZI	0.703959	0.390284	1.01764	0.156356	0.214298	0.0984137	-2.17066	-3.25437	0.00415	0.0429564	E3 Ubiquitin ligase family protein	scaffold_8:20641633-20644987
XLOC_019313	ppa017673m.g	AT3G44730	PF00307,PF00225	ZS	ZI	0.888313	0.78484	0.991785	0.19598	0.155174	0.236787	-2.18036	-4.75718	5e-05	0.00109653	kinesin-like protein 1	scaffold_6:2929707-2937130
XLOC_020606	ppa004437m.g	AT3G05620	PF04043,PF01095	ZS	ZI	3.21617	2.24558	4.18676	0.707212	0.500631	0.913793	-2.18513	-5.99037	5e-05	0.00109653	Plant invertase/pectin methylesterase inhibitor superfamily	scaffold_6:26405515-26407302
XLOC_027931	ppa022226m.g	AT5G38020	PF03492	ZS	ZI	0.667656	0.0187019	1.31661	0.14561	0.184831	0.106389	-2.19699	-3.2178	0.00305	0.0339961	S-adenosyl-L-methionine-dependent methyltransferases superfamily protein	scaffold_8:11821862-11823261
XLOC_015166	ppa008346m.g	AT2G35150	PF04674	ZS	ZI	0.577047	0.486249	0.667846	0.125074	0.143758	0.106389	-2.20591	-3.25338	0.0044	0.0447867	EXORDIUM like 1	scaffold_4:5588162-5589173
XLOC_016734	ppa009969m.g	AT5G46700	PF00335	ZS	ZI	1.6427	1.19508	2.09031	0.356028	0.187494	0.524561	-2.206	-4.44949	0.00025	0.00439497	Tetraspanin family protein	scaffold_5:3877894-3879217
XLOC_025015	NA			ZS	ZI	5.35395	5.28908	5.41882	1.15876	1.24246	1.07505	-2.20802	-7.21115	0.00125	0.0166191	No Description Availabe	NA
XLOC_024284	ppa008352m.g	AT4G32272	PF03151	ZS	ZI	0.859835	0.727716	0.991954	0.185908	0.19203	0.179785	-2.20947	-3.14837	0.00055	0.00848794	Nucleotide/sugar transporter family protein	scaffold_7:21443510-21447760
XLOC_024108	ppa007529m.g	AT5G53130	PF00027,PF00520	ZS	ZI	1.76318	1.66157	1.8648	0.381051	0.348312	0.41379	-2.21013	-2.89634	0.00265	0.0304028	cyclic nucleotide gated channel 1	scaffold_7:19656863-19687426
XLOC_019640	ppa011745m.g	AT5G22870	PF03168	ZS	ZI	7.06124	5.22469	8.89779	1.50971	1.53588	1.48355	-2.22565	-7.07387	5e-05	0.00109653	Late embryogenesis abundant (LEA) hydroxyproline-rich glycoprotein family	scaffold_6:8218653-8219263
XLOC_000018	ppa019422m.g			ZS	ZI	0.643036	0.490268	0.795805	0.137403	0.0978913	0.176915	-2.22649	-1.99939	0.0045	0.0455677	No description available	scaffold_1:299036-300763
XLOC_020928	ppb018777m.g	AT4G17260	PF02866,PF00056	ZS	ZI	1.33314	1.59262	1.07365	0.284069	0.343588	0.22455	-2.23051	-4.14439	0.0005	0.00782734	Lactate/malate dehydrogenase family protein	scaffold_6:1360228-1361742
XLOC_000346	ppa009610m.g	AT4G25810	PF06955,PF00722	ZS	ZI	231.035	207.359	254.711	48.7157	50.3471	47.0843	-2.24565	-12.2934	5e-05	0.00109653	xyloglucan endotransglycosylase 6	scaffold_1:4914219-4915795
XLOC_001861	ppa026982m.g	AT1G75250		ZS	ZI	1.56358	1.38759	1.73956	0.328145	0.479082	0.177208	-2.25245	-4.26642	0.002	0.024419	RAD-like 6	scaffold_1:33205384-33207158
XLOC_022334	ppa005092m.g	AT2G38400	PF00202	ZS	ZI	7.77324	5.29225	10.2542	1.61367	1.12098	2.10635	-2.26817	-7.80979	5e-05	0.00109653	alanine:glyoxylate aminotransferase 3	scaffold_6:24821061-24825276
XLOC_000328	ppa000646m.g	AT4G29920	PF02861	ZS	ZI	1.41244	1.01373	1.81115	0.287837	0.272658	0.303017	-2.29487	-5.62132	5e-05	0.00109653	Double Clp-N motif-containing P-loop nucleoside triphosphate hydrolases superfamily protein	scaffold_1:4604023-4608606
XLOC_012233	ppa004550m.g,ppa004566m.g	AT3G59030	PF01554	ZS	ZI	34.3338	28.5252	40.1425	6.99319	7.11488	6.8715	-2.29561	-5.45904	5e-05	0.00109653	MATE efflux family protein	scaffold_3:14264616-14290780
XLOC_017648	ppa019522m.g	AT4G38620	PF00249	ZS	ZI	0.83177	0.757807	0.905734	0.169212	0.16644	0.171984	-2.29735	-3.62148	0.0024	0.0281278	myb domain protein 4	scaffold_5:17617070-17619849
XLOC_001278	ppa004044m.g	AT5G62890	PF00860	ZS	ZI	5.87708	4.60974	7.14442	1.19427	1.12672	1.26183	-2.29897	-6.83944	5e-05	0.00109653	Xanthine/uracil permease family protein	scaffold_1:25853939-25858726
XLOC_027073	ppa000227m.g,ppa018716m.g	AT1G15520	PF14510,PF08370,PF00005,PF01061	ZS	ZI	0.694503	0.637131	0.751875	0.140733	0.137261	0.144205	-2.30302	-5.17257	5e-05	0.00109653	pleiotropic drug resistance 12	scaffold_8:18933061-18954931
XLOC_005847	ppa013363m.g			ZS	ZI	42.784	37.614	47.954	8.65181	9.01587	8.28775	-2.306	-10.9287	5e-05	0.00109653	No description available	scaffold_1:7440736-7442385
XLOC_016601	ppa005142m.g	AT4G26830	PF07983,PF00332	ZS	ZI	0.684863	0.397891	0.971835	0.135475	0.11915	0.151801	-2.33779	-3.87384	0.0003	0.0051267	O-Glycosyl hydrolases family 17 protein	scaffold_5:864975-866859
XLOC_012452	ppa008931m.g	AT4G03270	PF02984,PF00134	ZS	ZI	0.70469	0.617433	0.791947	0.137755	0.154971	0.120539	-2.35488	-3.57098	0.0017	0.0212598	1	scaffold_3:17368954-17370686
XLOC_000156	ppa019848m.g	AT3G50160	PF03140	ZS	ZI	43.3777	38.1283	48.627	8.44261	13.3314	3.55386	-2.36119	-10.45	5e-05	0.00109653	Plant protein of unknown function (DUF247)	scaffold_1:2103353-2104730
XLOC_026870	ppa002257m.g	AT2G16750	PF00069	ZS	ZI	0.757529	0.630166	0.884893	0.147186	0.200863	0.0935086	-2.36367	-4.57456	5e-05	0.00109653	Protein kinase protein with adenine nucleotide alpha hydrolases-like domain	scaffold_8:16441942-16445395
XLOC_009463	ppa002812m.g	AT5G58300	PF08263,PF13855,PF00069	ZS	ZI	1.54009	1.1528	1.92738	0.297145	0.269467	0.324823	-2.37378	-5.65944	5e-05	0.00109653	Leucine-rich repeat protein kinase family protein	scaffold_2:23705113-23707531
XLOC_024217	NA			ZS	ZI	1.68871	1.58095	1.79647	0.319365	0.276285	0.362446	-2.40264	-4.59212	0.00095	0.0132324	No Description Availabe	NA
XLOC_002146	ppa010951m.g	AT1G46480	PF00046	ZS	ZI	0.727636	0.54654	0.908732	0.136838	0.0666865	0.206989	-2.41075	-3.54946	0.00335	0.0365088	WUSCHEL related homeobox 4	scaffold_1:36029383-36030709
XLOC_007029	ppa000616m.g	AT5G48060	PF08372,PF00168	ZS	ZI	0.260719	0.20709	0.314348	0.048497	0.0388171	0.0581769	-2.42653	-3.50996	0.0007	0.0102919	C2 calcium/lipid-binding plant phosphoribosyltransferase family protein	scaffold_2:9918069-9921282
XLOC_018182	ppa007738m.g	AT4G22880	PF03171,PF14226	ZS	ZI	167.054	140.797	193.31	30.8568	34.7071	27.0065	-2.43665	-12.4112	5e-05	0.00109653	leucoanthocyanidin dioxygenase	scaffold_5:9817672-9819380
XLOC_022186	ppa018008m.g	AT5G02140	PF00314	ZS	ZI	2.15321	1.48657	2.81985	0.397517	0.390876	0.404159	-2.4374	-5.3504	5e-05	0.00109653	Pathogenesis-related thaumatin superfamily protein	scaffold_6:23178877-23179901
XLOC_010308	ppa002010m.g	AT3G15550		ZS	ZI	0.254997	0.190778	0.319215	0.0470577	0.0502701	0.0438452	-2.43798	-3.12598	0.00345	0.037308	No description available	scaffold_3:4840138-4843307
XLOC_005499	ppb024523m.g	AT4G24250	PF03094	ZS	ZI	0.885069	0.754051	1.01609	0.16153	0.115228	0.207833	-2.45398	-3.68823	5e-05	0.00109653	Seven transmembrane MLO family protein	scaffold_1:42039594-42044448
XLOC_004358	ppa008015m.g	AT2G03360	PF04577	ZS	ZI	0.510387	0.330676	0.690098	0.0924068	0.0990268	0.0857869	-2.46552	-3.42574	0.00325	0.0357372	Glycosyltransferase family 61 protein	scaffold_1:27485393-27487745
XLOC_027930	ppa025683m.g	AT5G38020	PF03492	ZS	ZI	1.6775	1.10341	2.25159	0.303712	0.266978	0.340446	-2.46554	-4.9844	5e-05	0.00109653	S-adenosyl-L-methionine-dependent methyltransferases superfamily protein	scaffold_8:11806720-11808088
XLOC_001239	ppa013231m.g			ZS	ZI	1.43947	1.07159	1.80735	0.258132	0.144096	0.372168	-2.47936	-4.62612	0.00015	0.00287718	No description available	scaffold_1:25391779-25392765
XLOC_015130	ppa004336m.g	AT1G30690	PF03765,PF00650	ZS	ZI	1.35141	0.698165	2.00465	0.242246	0.164262	0.320231	-2.47992	-5.13617	5e-05	0.00109653	Sec14p-like phosphatidylinositol transfer family protein	scaffold_4:5076835-5078837
XLOC_016473	NA			ZS	ZI	2.18284	1.74821	2.61748	0.384637	0.448087	0.321186	-2.50464	-5.20064	0.002	0.024419	No Description Availabe	NA
XLOC_001614	ppa012742m.g,ppa023240m.g	AT1G70830	PF10604	ZS	ZI	45.4065	37.229	53.5839	7.99434	10.6781	5.31062	-2.50585	-9.15177	5e-05	0.00109653	MLP-like protein 28	scaffold_1:30244102-30290078
XLOC_013703	ppa026598m.g,ppa026654m.g	AT5G56060	PF10354	ZS	ZI	1.47082	1.2454	1.69625	0.258547	0.172801	0.344293	-2.50812	-3.5626	5e-05	0.00109653	Domain of unknown function (DUF2431)	scaffold_4:7383801-7390309
XLOC_028107	ppa014775m.g	AT1G49750	PF00560	ZS	ZI	4.02301	2.84366	5.20236	0.697877	0.707545	0.688208	-2.52723	-6.93268	5e-05	0.00109653	Leucine-rich repeat (LRR) family protein	scaffold_8:14636536-14638214
XLOC_001869	ppa004976m.g	AT2G16230	PF07983,PF00332	ZS	ZI	5.88281	4.47687	7.28874	0.995093	0.954353	1.03583	-2.5636	-7.86779	5e-05	0.00109653	O-Glycosyl hydrolases family 17 protein	scaffold_1:33332362-33334460
XLOC_018589	ppa015648m.g	AT5G62940	PF02701	ZS	ZI	1.74448	1.17992	2.30904	0.290897	0.339854	0.24194	-2.58421	-5.16346	0.0002	0.00367085	Dof-type zinc finger DNA-binding family protein	scaffold_5:14748177-14749653
XLOC_026155	ppa010996m.g	AT3G43660	PF01988	ZS	ZI	3.4024	2.74324	4.06157	0.565799	0.475655	0.655944	-2.58819	-6.40294	5e-05	0.00109653	Vacuolar iron transporter (VIT) family protein	scaffold_8:2520399-2521334
XLOC_017150	ppa023599m.g	AT1G01420	PF00201	ZS	ZI	2.17619	2.05823	2.29416	0.361318	0.300452	0.422185	-2.59047	-6.03234	5e-05	0.00109653	UDP-Glycosyltransferase superfamily protein	scaffold_5:11840728-11842205
XLOC_027933	ppa007495m.g	AT5G38020	PF03492	ZS	ZI	1.38457	0.946002	1.82313	0.225527	0.296788	0.154266	-2.61806	-5.00176	5e-05	0.00109653	S-adenosyl-L-methionine-dependent methyltransferases superfamily protein	scaffold_8:11833173-11834861
XLOC_024048	ppa011422m.g	AT3G42725		ZS	ZI	2.06717	1.14699	2.98735	0.334891	0.397826	0.271956	-2.62589	-5.24744	0.00015	0.00287718	Putative membrane lipoprotein	scaffold_7:19084248-19084949
XLOC_025725	ppa004099m.g	AT1G80710		ZS	ZI	0.411425	0.27971	0.543139	0.0666367	0.0297199	0.103553	-2.62624	-3.59765	0.00125	0.0166191	DROUGHT SENSITIVE 1	scaffold_7:21950487-21953638
XLOC_028619	ppa015632m.g	AT3G18670	PF12796,PF13962	ZS	ZI	1.49031	1.41932	1.5613	0.241202	0.298223	0.184182	-2.6273	-5.50881	5e-05	0.00109653	Ankyrin repeat family protein	scaffold_8:20102534-20105833
XLOC_023566	ppa017145m.g	AT1G12910		ZS	ZI	6.70555	5.40933	8.00177	1.05283	1.47289	0.632778	-2.67108	-6.55815	5e-05	0.00109653	Transducin/WD40 repeat-like superfamily protein	scaffold_7:13576351-13578897
XLOC_004310	ppa012222m.g	AT1G69700	PF03134	ZS	ZI	7.65155	5.76812	9.53498	1.19664	0.844865	1.54842	-2.67676	-7.99517	5e-05	0.00109653	HVA22 homologue C	scaffold_1:26934909-26936421
XLOC_014742	ppa009108m.g	AT1G11915	PF13947	ZS	ZI	1.63792	1.15696	2.11889	0.254807	0.141266	0.368349	-2.68439	-4.36905	5e-05	0.00109653	No description available	scaffold_4:815567-816921
XLOC_020008	ppa004068m.g	AT1G22410	PF01474	ZS	ZI	107.593	89.3016	125.885	16.7369	16.6783	16.7955	-2.68449	-13.0225	5e-05	0.00109653	Class-II DAHP synthetase family protein	scaffold_6:17983329-17986247
XLOC_028987	ppa008402m.g	AT5G13930	PF08541,PF00195	ZS	ZI	45.2	40.5747	49.8253	6.98006	7.39818	6.56193	-2.69501	-12.2883	5e-05	0.00109653	Chalcone and stilbene synthase family protein	scaffold_82:9031-10576
XLOC_016928	ppa025540m.g	AT5G47510	PF13716	ZS	ZI	0.36995	0.282186	0.457714	0.0570053	0.0427224	0.0712882	-2.69816	-2.72751	0.00425	0.0437373	Sec14p-like phosphatidylinositol transfer family protein	scaffold_5:8609817-8613696
XLOC_023409	ppa008390m.g	AT5G06720	PF00141	ZS	ZI	1.36881	1.16524	1.57239	0.210839	0.165105	0.256573	-2.69871	-4.82123	5e-05	0.00109653	peroxidase 2	scaffold_7:11093055-11094679
XLOC_011721	ppa002586m.g	AT3G15990	PF01740,PF00916	ZS	ZI	0.441728	0.297697	0.585759	0.0677982	0.0622559	0.0733405	-2.70384	-4.0341	0.0004	0.00654436	4	scaffold_3:4298850-4303285
XLOC_023819	ppa001803m.g	AT5G66750	PF04851,PF00271	ZS	ZI	0.250363	0.185425	0.315302	0.0384141	0.0452397	0.0315884	-2.70432	-3.35133	0.0028	0.0318809	chromatin remodeling 1	scaffold_7:16730982-16737033
XLOC_012430	ppa012644m.g	AT2G32280	PF06749	ZS	ZI	5.2851	3.23273	7.33747	0.808335	0.615967	1.0007	-2.70891	-7.20372	5e-05	0.00109653	Protein of unknown function (DUF1218)	scaffold_3:16933299-16934127
XLOC_002909	ppa006888m.g,ppa006899m.g	AT5G13930	PF08541,PF00195	ZS	ZI	273.553	245.15	301.956	41.7404	43.0486	40.4322	-2.7123	-11.8378	5e-05	0.00109653	Chalcone and stilbene synthase family protein	scaffold_1:312779-321562
XLOC_019413	ppa007654m.g	AT5G06720	PF00141	ZS	ZI	1.19933	1.21318	1.18549	0.18213	0.150104	0.214156	-2.71919	-4.77067	0.0001	0.00204	peroxidase 2	scaffold_6:4267387-4268952
XLOC_001853	ppa008069m.g	AT5G42800	PF01370	ZS	ZI	67.2785	54.2723	80.2846	10.2028	9.94178	10.4639	-2.72118	-12.82	5e-05	0.00109653	dihydroflavonol 4-reductase	scaffold_1:33136993-33139553
XLOC_025456	ppa023789m.g	AT5G35550	PF00249	ZS	ZI	13.3152	12.3717	14.2587	1.96847	2.36519	1.57176	-2.75793	-7.36689	5e-05	0.00109653	Duplicated homeodomain-like superfamily protein	scaffold_7:19189629-19211433
XLOC_004114	ppa003742m.g	AT5G63380	PF13193,PF00501	ZS	ZI	2.53096	2.54768	2.51424	0.373744	0.396696	0.350792	-2.75956	-6.87022	5e-05	0.00109653	AMP-dependent synthetase and ligase family protein	scaffold_1:23746403-23749157
XLOC_009958	NA			ZS	ZI	5.24677	4.61444	5.8791	0.7544	0.766139	0.742661	-2.79803	-8.25173	0.0024	0.0281278	No Description Availabe	NA
XLOC_012629	ppa005626m.g	AT1G50010	PF03953,PF00091	ZS	ZI	1.71158	1.12979	2.29337	0.24567	0.167984	0.323356	-2.80053	-5.78881	5e-05	0.00109653	tubulin alpha-2 chain	scaffold_3:19761252-19763026
XLOC_002109	ppa014086m.g	AT5G59845	PF02704	ZS	ZI	32.2568	35.059	29.4545	4.56696	4.5746	4.55932	-2.8203	-12.0009	5e-05	0.00109653	Gibberellin-regulated family protein	scaffold_1:35709304-35710474
XLOC_005099	ppa022006m.g	AT3G16360	PF01627	ZS	ZI	5.48407	4.6863	6.28184	0.774511	0.953461	0.595561	-2.82389	-4.56457	5e-05	0.00109653	HPT phosphotransmitter 4	scaffold_1:36719782-36721924
XLOC_019421	ppa001672m.g	AT1G69770	PF00385,PF01426,PF00145	ZS	ZI	0.253315	0.15571	0.35092	0.0356938	0.0388461	0.0325415	-2.82719	-3.01105	0.00275	0.0313846	chromomethylase 3	scaffold_6:4363689-4369456
XLOC_026723	ppa006773m.g	AT5G67260	PF02984,PF00134	ZS	ZI	1.62829	1.13046	2.12611	0.228608	0.239282	0.217935	-2.83241	-5.60012	5e-05	0.00109653	CYCLIN D3,1	scaffold_8:14683256-14684943
XLOC_012933	NA			ZS	ZI	36.3863	30.8022	41.9703	5.06345	3.34502	6.78189	-2.8452	-15.6216	5e-05	0.00109653	No Description Availabe	NA
XLOC_022338	ppa022321m.g	AT2G40475		ZS	ZI	3.79178	3.27461	4.30895	0.524442	0.520689	0.528194	-2.85402	-6.61801	5e-05	0.00109653	No description available	scaffold_6:24898507-24899056
XLOC_000460	ppa008797m.g	AT2G23910	PF01370	ZS	ZI	16.2664	13.1788	19.354	2.20287	2.24869	2.15705	-2.88444	-8.94499	5e-05	0.00109653	NAD(P)-binding Rossmann-fold superfamily protein	scaffold_1:7495603-7497674
XLOC_016709	ppa021772m.g	AT3G03050	PF13632,PF14570	ZS	ZI	0.280778	0.152673	0.408883	0.0379592	0.0209518	0.0549666	-2.88691	-3.90941	0.00055	0.00848794	cellulose synthase-like D3	scaffold_5:3232895-3236971
XLOC_013208	ppa008295m.g	AT1G61720	PF01370	ZS	ZI	124.131	98.3033	149.958	16.1802	17.7814	14.5789	-2.93956	-14.5749	5e-05	0.00109653	NAD(P)-binding Rossmann-fold superfamily protein	scaffold_4:1383232-1385600
XLOC_007053	ppa015466m.g	AT2G44300	PF14368	ZS	ZI	1.33983	1.06974	1.60992	0.163221	0.2056	0.120841	-3.03716	-4.85169	0.00105	0.0143899	Bifunctional inhibitor/lipid-transfer protein/seed storage 2S albumin superfamily protein	scaffold_2:10333257-10334351
XLOC_022709	ppa012320m.g	AT1G65480	PF01161	ZS	ZI	1.08958	1.1758	1.00336	0.130698	0.164337	0.0970593	-3.05946	-4.65131	0.00105	0.0143899	PEBP (phosphatidylethanolamine-binding protein) family protein	scaffold_6:28761677-28763535
XLOC_011471	ppa009688m.g	AT5G37660	PF01657	ZS	ZI	2.22809	1.77471	2.68147	0.266412	0.22313	0.309695	-3.06407	-6.47205	5e-05	0.00109653	plasmodesmata-located protein 7	scaffold_3:386531-388143
XLOC_002539	ppa008103m.g	AT1G22170	PF00300	ZS	ZI	3.0557	2.4297	3.68169	0.365351	0.415185	0.315517	-3.06415	-6.07983	5e-05	0.00109653	Phosphoglycerate mutase family protein	scaffold_1:41214807-41218429
XLOC_004457	ppa007994m.g	AT1G75290	PF05368	ZS	ZI	68.353	55.7445	80.9615	8.11107	8.05276	8.16939	-3.07504	-12.5219	5e-05	0.00109653	NAD(P)-binding Rossmann-fold superfamily protein	scaffold_1:28898321-28901258
XLOC_022246	ppa015356m.g	AT2G38060	PF00083	ZS	ZI	1.63532	1.2678	2.00284	0.193839	0.0449055	0.342772	-3.07664	-5.56207	5e-05	0.00109653	2	scaffold_6:23816078-23818937
XLOC_015882	NA			ZS	ZI	18.7947	16.829	20.7604	2.21092	1.91275	2.5091	-3.08761	-5.76497	5e-05	0.00109653	No Description Availabe	NA
XLOC_009130	ppa009439m.g	AT1G22640	PF00249	ZS	ZI	57.7777	46.4653	69.0902	6.75535	6.75133	6.75937	-3.09641	-14.0697	5e-05	0.00109653	myb domain protein 7	scaffold_2:19554547-19556019
XLOC_022306	ppa010086m.g	AT3G11050	PF00210	ZS	ZI	1807.97	1973.52	1642.42	186.052	165.069	207.035	-3.28059	-16.2353	5e-05	0.00109653	ferretin 1	scaffold_6:24519484-24521790
XLOC_017649	ppa011954m.g	AT4G38620	PF00249	ZS	ZI	2.92479	1.90013	3.94945	0.293541	0.231914	0.355167	-3.3167	-6.32767	5e-05	0.00109653	myb domain protein 4	scaffold_5:17622023-17623067
XLOC_022710	ppa011894m.g	AT5G16250		ZS	ZI	2.88147	1.68711	4.07583	0.261577	0.17036	0.352793	-3.4615	-6.81102	5e-05	0.00109653	No description available	scaffold_6:28794955-28795937
XLOC_013661	ppa016292m.g,ppa019856m.g	AT4G16740	PF01397,PF03936	ZS	ZI	0.614349	0.717853	0.510845	0.053855	0.0348849	0.072825	-3.51191	-3.30094	0.0008	0.011554	terpene synthase 03	scaffold_4:6849166-6887049
XLOC_003066	ppa005764m.g			ZS	ZI	4.95329	3.2682	6.63837	0.413053	0.339231	0.486875	-3.58399	-7.56276	5e-05	0.00109653	No description available	scaffold_1:2675182-2676807
XLOC_001938	ppa012204m.g	AT4G31840	PF02298	ZS	ZI	3.94836	1.81308	6.08365	0.231427	0.306399	0.156455	-4.09262	-7.15964	5e-05	0.00109653	early nodulin-like protein 15	scaffold_1:34088412-34089169
XLOC_014888	ppa021281m.g	AT2G34700	PF01190	ZS	ZI	3.98915	2.03921	5.93909	0.192779	0.0546412	0.330917	-4.37106	-6.95493	0.00155	0.0197368	Pollen Ole e 1 allergen and extensin family protein	scaffold_4:2330106-2330729
XLOC_003065	ppa011885m.g			ZS	ZI	10.2063	9.14578	11.2668	0.112804	0.148796	0.0768115	-6.4995	-9.35669	0.0006	0.00908068	No description available	scaffold_1:2657610-2658481

## Sheet: Peach_PPV
Gene id	Gene name	PFAM	TAIR Id	Locus	FPKM NI	FPKM INS	ln (fold change)	Test statistics	p value	q value	Description
XLOC_021508	ppa012312m.g	PF01190	AT5G22430	scaffold_6:10590281-10590940	0.0704708	183863	11.3493	-7.6622	1.82e-14	1.26e-11	unknown protein
XLOC_022551	ppb006257m.g	PF00657	AT3G04290	scaffold_6:28250719-28253327	0.0137731	16.1147	10.1923	-6.87858	6.05e-12	2.49e-09	unknown protein
XLOC_013447	ppa023037m.g		AT2G20870	scaffold_3:17691969-17692362	0.134815	106.13	9.62063	-6.41155	1.44e-10	4.43e-08	cell wall protein precursor putative
XLOC_003154	ppa005764m.g		0	scaffold_1:2675182-2676785	0.0155455	10.7261	9.43042	-6.27937	3.4e-10	9.46e-08	unknown protein
XLOC_018936	ppa004152m.g	PF00067	AT4G13310	scaffold_5:14315144-14320719	0.229206	104012	8.82588	-9.73133	0	0	Cytochrome P450 71A1
XLOC_016823	ppa018642m.g	PF03004	0	scaffold_4:12260503-12384444	0.0205389	7.46622	8.50588	-5.92143	3.19e-09	6.97e-07	Whole genome shotgun sequence of line PN40024 scaffold_143.assembly12x
XLOC_020992	ppa021326m.g	PF00067	AT2G22330	scaffold_6:1844577-1846270	0.0487018	15.1998	8.28586	-6.6803	2.38e-11	8.46e-09	Tryptophan N-hydroxylase 2
XLOC_030892	ppa007652m.g	PF00657	AT4G28780	scaffold_8:18721478-18723599	0.241223	53.9398	7.80484	-8.62287	0	0	unknown protein
XLOC_029633	ppa026610m.g		AT3G62730	scaffold_8:21179543-21180766	0.102432	21.2233	7.69485	-6.13655	8.43e-10	2.15e-07	unknown protein
XLOC_019074	ppa013704m.g	PF02704	AT1G74670	scaffold_5:15784625-15785563	0.332963	68.9203	7.69342	-5.08464	3.68e-07	4.63e-05	Gibberellin-regulated protein 4
XLOC_001237	ppa006665m.g	PF00544	AT1G67750	scaffold_1:24429614-24431551	0.0480777	8.71765	7.50243	-5.96026	2.52e-09	5.63e-07	Probable pectate lyase 5
XLOC_002269	ppa009425m.g	PF00069	AT4G32830	scaffold_1:36651653-36654441	0.0249929	4.20727	7.39522	-4.73251	2.22e-06	0.000217119	Serine/threonine-protein kinase Aurora-1
XLOC_001006	ppa014335m.g		0	scaffold_1:19078917-19079652	0.0425481	6.62711	7.28314	-4.64794	3.35e-06	0.0003076	unknown protein
XLOC_018783	ppa004653m.g	PF00759	AT1G02800	scaffold_5:12666016-12668186	0.0158231	2.40131	7.24564	-4.62292	3.78e-06	0.000339714	Endoglucanase 1
XLOC_022890	ppa007765m.g	PF00560,PF08263	AT3G20820	scaffold_6:3408568-3409806	0.0441247	6.45545	7.19279	-4.68499	2.8e-06	0.00026372	DNA-damage-repair/toleration protein DRT100
XLOC_027240	ppa006842m.g	PF03016	AT5G03795	scaffold_7:14872613-14875658	0.0224585	3.15966	7.13636	-4.76584	1.88e-06	0.000187413	unknown protein
XLOC_012037	ppa007817m.g	PF00561	AT5G39220	scaffold_3:19047716-19051663	0.051251	6.83076	7.05832	-4.58368	4.57e-06	0.00040002	hydrolase alpha/beta fold family protein
XLOC_014801	ppa023341m.g	PF01397,PF03936	AT4G16740	scaffold_4:6862525-6866799	0.0430143	5.47996	6.99321	-5.54554	2.93e-08	5.13e-06	Myrcene synthase chloroplastic
XLOC_014476	ppa021567m.g	PF00657	AT1G28580	scaffold_4:2813611-2816001	0.21384	26597	6.95859	-7.11469	1.12e-12	5.45e-10	GDSL esterase/lipase At1g28590
XLOC_022552	ppa007427m.g	PF00657	AT5G33370	scaffold_6:28255748-28257263	2.30711	281609	6.93146	-9.48305	0	0	unknown protein
XLOC_011577	ppa005711m.g	PF04564	AT5G37490	scaffold_3:12994614-12995959	0.0191597	2.25495	6.87887	-4.35638	1.32e-05	0.000961846	U-box domain-containing protein 21
XLOC_009639	ppa004034m.g	PF00067	AT2G45970	scaffold_2:18288639-18290244	0.155228	17.9823	6.85605	-6.8843	5.81e-12	2.4e-09	Cytochrome P450 86A2
XLOC_001669	ppa012890m.g	PF00407	AT4G14060	scaffold_1:30127541-30128236	0.740804	81.3904	6.77962	-6.90568	5e-12	2.11e-09	MLP-like protein 328
XLOC_002441	ppa005535m.g	PF03181	AT5G25610	scaffold_1:38942922-38944867	91.7484	9407.03	6.67991	-6.09581	1.09e-09	2.66e-07	BURP domain-containing protein 3
XLOC_001649	ppa007015m.g	PF00403	AT1G23000	scaffold_1:29889181-29891155	0.126053	11.9268	6.56403	-6.10824	1.01e-09	2.49e-07	heavy-metal-associated domain-containing protein
XLOC_022287	ppa013428m.g	PF00234	AT2G38540	scaffold_6:25088832-25089632	1.36378	127.25	6.54391	-7.8312	4.88e-15	3.72e-12	unknown protein
XLOC_010904	ppa001797m.g	PF00432	AT1G78960	scaffold_3:1014914-1020384	0.0103374	0.955431	6.53021	-3.11343	0.00184926	0.0477751	Lupeol synthase 2
XLOC_030108	ppa014623m.g	PF00153	AT4G24570	scaffold_8:8152262-8153234	0.0288604	2.64544	6.51827	-4.09909	4.15e-05	0.00253352	unknown protein
XLOC_031582	ppa018357m.g	PF00010	AT4G20970	scaffold_9:1865363-1866160	0.0542793	4.88026	6.49041	-4.07759	4.55e-05	0.002742	unknown protein
XLOC_004102	ppa010952m.g	PF00182	AT3G54420	scaffold_1:19780772-19782248	0.160323	13.7492	6.42222	-5.75741	8.54e-09	1.68e-06	Chitinase 5
XLOC_002433	ppa005767m.g	PF03181	AT5G25610	scaffold_1:38724615-38726517	114.36	8902.6	6.28257	-6.02799	1.66e-09	3.84e-07	BURP domain-containing protein 3
XLOC_001693	ppa004644m.g	PF00759	AT1G70710	scaffold_1:30403638-30407211	0.20928	15.5049	6.21115	-8.60324	0	0	Endoglucanase 8
XLOC_007964	ppa022324m.g	PF00168	AT1G63220	scaffold_2:17570726-17572524	0.216174	15.9901	6.20884	-3.95075	7.79e-05	0.00418667	Elicitor-responsive protein 3
XLOC_004686	ppb015086m.g	PF00069	AT1G66910	scaffold_1:29657024-29660700	0.0131594	0.964058	6.19496	-3.79553	0.000147326	0.00689993	Probable receptor-like protein kinase At5g39020
XLOC_018125	ppa005142m.g	PF00332,PF07983	AT4G26830	scaffold_5:864975-866859	0.0520819	3.71553	6.15664	-4.70788	2.5e-06	0.000240366	Glucan endo-1 3-beta-glucosidase 12
XLOC_023749	ppa018719m.g	PF00282	AT2G20340	scaffold_6:19155432-19157004	0.031812	2.25544	6.14769	-3.91452	9.06e-05	0.00473126	unknown protein
XLOC_012472	ppa011370m.g	PF09425,PF06200	AT1G74950	scaffold_3:1870421-1871760	0.407464	28.7523	6.14086	-6.56638	5.16e-11	1.7e-08	Protein TIFY 10B
XLOC_003340	ppa018058m.g	PF00657	AT1G29670	scaffold_1:5494919-5497651	0.106082	7.38824	6.12198	-5.16244	2.44e-07	3.25e-05	GDSL esterase/lipase At1g29670
XLOC_007261	ppa008922m.g	PF00191	AT2G38750	scaffold_2:1698181-1700324	0.771896	53.2635	6.1086	-7.17087	7.45e-13	3.76e-10	Annexin D4
XLOC_003888	ppa013341m.g		0	scaffold_1:15215582-15216449	0.216115	14.7644	6.09418	-5.03825	4.7e-07	5.77e-05	unknown protein
XLOC_030649	ppa004865m.g	PF01490	AT2G21050	scaffold_8:16297288-16300825	0.017262	1.16758	6.07979	-3.79394	0.000148278	0.00693968	unknown protein
XLOC_012316	ppa012112m.g	PF01190	AT5G41050	scaffold_3:21601682-21603630	0.53698	36.2577	6.07728	-6.84559	7.62e-12	2.97e-09	unknown protein
XLOC_022790	ppa010314m.g	PF01357,PF03330	AT2G40610	scaffold_6:2108086-2109745	0.27557	17.9028	6.02163	-6.02983	1.64e-09	3.82e-07	Expansin-A8
XLOC_000146	ppa002391m.g	PF11594	AT3G01680	scaffold_1:2003621-2006385	0.0925575	5.90361	5.9951	-5.59905	2.16e-08	3.91e-06	unknown protein
XLOC_005568	ppa020634m.g		AT1G75710	scaffold_1:40664092-40665852	0.0197653	1.25142	5.98445	-3.72777	0.000193179	0.00851803	zinc finger (C2H2 type) family protein
XLOC_003587	ppa012678m.g	PF00407	AT1G24020	scaffold_1:9528024-9528733	0.13959	8.80543	5.97912	-4.1955	2.72e-05	0.00176429	Major allergen Pru av 1
XLOC_021945	ppa005079m.g	PF03514	AT3G49950	scaffold_6:20973300-20974737	0.0353858	2.09981	5.89095	-3.73171	0.000190188	0.00843048	unknown protein
XLOC_021182	ppa013748m.g		0	scaffold_6:4683505-4685024	0.0662509	3.92828	5.88982	-4.64544	3.39e-06	0.000310502	unknown protein
XLOC_029263	ppa016893m.g	PF07690	AT5G44370	scaffold_8:17355775-17357113	0.057844	3.33995	5.85151	-4.43206	9.33e-06	0.000722013	unknown protein
XLOC_021571	ppa006760m.g	PF11744	AT1G08440	scaffold_6:11670590-11672600	0.022247	1.26246	5.82648	-3.61906	0.00029567	0.0117893	malate transmembrane transporter
XLOC_011757	ppa024933m.g	PF00689,PF00122	AT3G63380	scaffold_3:15616241-15619378	0.00809443	0.45485	5.81232	-3.61027	0.000305881	0.0121173	Putative calcium-transporting ATPase 13 plasma membrane-type
XLOC_004395	ppa012809m.g	PF00407	AT1G24020	scaffold_1:25817254-25818085	6.20139	340951	5.78083	-8.41522	0	0	MLP-like protein 423
XLOC_026023	ppa004813m.g	PF00515	AT3G51280	scaffold_7:17678638-17682953	0.0222847	1.21175	5.7649	-4091	4.3e-05	0.00260929	unknown protein
XLOC_001670	ppa012870m.g	PF00407	AT1G70840	scaffold_1:30132259-30203396	5.71498	306782	5.74632	-8.61628	0	0	MLP-like protein 31
XLOC_006627	ppa008849m.g	PF00191	AT1G68090	scaffold_1:41796722-41797468	0.0416317	2.20701	5.72827	-3.55023	0.000384897	0.0144965	Annexin D5
XLOC_001671	ppa012886m.g	PF00407	AT4G14060	scaffold_1:30132259-30203396	3.26658	168637	5.69	-7.49724	6.53e-14	4.05e-11	MLP-like protein 329
XLOC_003153	ppa011885m.g		0	scaffold_1:2657610-2658481	0.23412	12.0774	5.68892	-5.14136	2.73e-07	3.57e-05	unknown protein
XLOC_027492	ppa005408m.g	PF01490	AT1G47670	scaffold_7:17966370-17969174	0.191188	9.7834	5.67727	-5.81519	6.06e-09	1.24e-06	unknown protein
XLOC_000403	ppa026326m.g		AT2G18969	scaffold_1:5607582-5608077	0.409336	20.8144	5.66815	-4.67716	2.91e-06	0.00027205	Uncharacterized protein At4g30180
XLOC_008570	ppa1027166m.g	PF05922,PF00082,PF02225	AT5G51750	scaffold_2:24628509-24630852	0.100876	5.0753	5.65284	-5.49532	3.9e-08	6.59e-06	unknown protein
XLOC_016180	ppa007642m.g	PF00657	AT5G45950	scaffold_4:2677622-2679091	0.0250814	1.25834	5.64876	-3.4974	0.000469817	0.0169869	GDSL esterase/lipase At5g45950
XLOC_004100	ppa010947m.g	PF00182	AT3G54420	scaffold_1:19681810-19682966	0.223474	11.1654	5.64279	-4.65841	3.19e-06	0.000293975	Chitinase 5
XLOC_009683	ppa007486m.g	PF00657	AT4G01130	scaffold_2:18931085-18933552	0.0245599	1.22545	5.64087	-3.38153	0.000720845	0.0237101	GDSL esterase/lipase At4g01130
XLOC_001675	ppa012898m.g	PF00407	AT4G14060	scaffold_1:30209902-30210544	2.02415	100435	5.6328	-6.4774	9.33e-11	2.95e-08	MLP-like protein 328
XLOC_018234	ppa021772m.g	PF03552	AT3G03050	scaffold_5:3232283-3237005	0.0248116	1.2154	5.61427	-4.39282	1.12e-05	0.000838447	Cellulose synthase-like protein D3
XLOC_030828	ppa004095m.g	PF00067	AT3G25180	scaffold_8:18084959-18086676	0.0919287	4.37728	5.57338	-4.85243	1.22e-06	0.000130039	unknown protein
XLOC_029115	ppa021902m.g		AT4G33800	scaffold_8:15478114-15479663	0.23163	10769	5.53892	-5.53749	3.07e-08	5.32e-06	unknown protein
XLOC_005646	ppa004945m.g	PF00201	AT1G22360	scaffold_1:41697355-41699126	0.0147476	0.685615	5.53885	-3.42307	0.000619184	0.0209098	Cytokinin-O-glucosyltransferase 2
XLOC_001673	ppa025402m.g	PF00407	AT4G14060	scaffold_1:30132259-30203396	2.15492	98.6788	5.51703	-6.20344	5.52e-10	1.48e-07	MLP-like protein 328
XLOC_018584	ppa011053m.g	PF00314	AT4G11650	scaffold_5:10360941-10361619	0.432237	19.7532	5.51412	-5.1847	2.16e-07	2.91e-05	Thaumatin-like protein
XLOC_027092	ppa002734m.g	PF00069,PF00036	AT3G10660	scaffold_7:12823735-12826713	0.0378612	1.70178	5.49018	-4.11559	3.86e-05	0.00238941	unknown protein
XLOC_002442	ppa006739m.g	PF03181	AT5G25610	scaffold_1:38980427-38982196	103402	4571.69	5.46639	-7.27155	3.55e-13	1.89e-10	BURP domain-containing protein 3
XLOC_029173	ppa008464m.g	PF01190	AT2G16630	scaffold_8:16219106-16220450	0.112242	4.92191	5.45453	-4.23939	2.24e-05	0.00149123	unknown protein
XLOC_027879	ppa007396m.g	PF00704	AT4G19810	scaffold_7:22003220-22004548	0.557861	24044	5.42963	-6.18718	6.12e-10	1.62e-07	unknown protein
XLOC_012855	ppa010517m.g	PF03005	AT2G30900	scaffold_3:7800677-7803834	1.85412	78.8949	5.41112	-7.11724	1.1e-12	5.39e-10	unknown protein
XLOC_015378	ppa016271m.g	PF07716	AT3G58120	scaffold_4:15390967-15393270	0.330941	13.8342	5.38552	-5.27516	1.33e-07	1.89e-05	Transcription factor RF2b
XLOC_029661	ppa003400m.g	PF01095,PF04043	AT4G02320	scaffold_8:21425388-21428931	0.196127	8.09977	5.36802	-5.50232	3.75e-08	6.36e-06	unknown protein
XLOC_011889	ppa026553m.g	PF00249	AT3G23250	scaffold_3:17353648-17354709	0.140641	5.80324	5.36677	-4.15863	3.2e-05	0.00203914	Myb-related protein Myb4
XLOC_019902	ppa011773m.g		AT2G46150	scaffold_5:11452442-11453167	0.500382	20.61	5.36417	-5.20258	1.97e-07	2.66e-05	Putative uncharacterized protein
XLOC_015576	ppa018856m.g	PF03007,PF06974	AT3G49190	scaffold_4:20214340-20219263	0.766511	31.5208	5.36185	-6.92806	4.27e-12	1.85e-09	O-acyltransferase WSD1
XLOC_026038	ppa018170m.g	PF04782,PF04783	AT1G77500	scaffold_7:17827328-17830676	0.0219565	0.891366	5.3433	-3.47891	0.000503462	0.0177808	unknown protein
XLOC_006841	ppa003617m.g	PF00501	AT5G16340	scaffold_10:702334-704020	0.0586243	2.36839	5.33626	-4.13374	3.57e-05	0.00224334	unknown protein
XLOC_030575	ppa016724m.g		AT1G58420	scaffold_8:15567565-15568105	0.069777	2.81053	5.33194	-3.2782	0.00104473	0.0313088	unknown protein
XLOC_003034	ppa009986m.g	PF00702	AT2G32150	scaffold_1:892718-894683	0.0863467	3.47461	5.33057	-3.97656	6.99e-05	0.00384679	Uncharacterized protein C24B11.05
XLOC_001306	ppa003712m.g	PF03181	AT1G70370	scaffold_1:25481914-25484298	0.496113	19.4712	5.29453	-8.33478	0	0	Probable polygalacturonase non-catalytic subunit JP650
XLOC_014987	ppa007630m.g	PF01453	AT1G78850	scaffold_4:9521061-9780195	0.241667	9.23928	5.25669	-5.23194	1.68e-07	2.32e-05	Epidermis-specific secreted glycoprotein EP1
XLOC_028430	ppa006448m.g	PF04564	AT3G18710	scaffold_8:2224078-2225422	0.076708	2.89578	5.23843	-4.0451	5.23e-05	0.00308235	unknown protein
XLOC_002284	ppa007038m.g	PF00320	AT5G25830	scaffold_1:36849780-36851421	0.0185739	0.700884	5.23783	-3.21847	0.00128877	0.0366712	GATA transcription factor 13
XLOC_002770	ppa009979m.g	PF01151	AT3G06470	scaffold_1:43534560-43535371	0.184657	6.85049	5.21329	-4.23901	2.25e-05	0.00149228	Elongation of fatty acids protein 2
XLOC_009595	ppa023067m.g	PF00168	AT2G45760	scaffold_2:17483481-17484012	0.0719007	2.65189	5.20487	-3.19214	0.00141224	0.0392356	BAP2 (BON ASSOCIATION PROTEIN 2)
XLOC_009182	ppa007530m.g	PF00560,PF08263	AT3G20820	scaffold_2:9695840-9697136	0.160358	5.87915	5.19623	-4.70771	2.51e-06	0.000240366	DNA-damage-repair/toleration protein DRT100
XLOC_016000	ppa003872m.g	PF00394,PF07731,PF07732	AT4G22010	scaffold_4:864783-868963	0.200853	7.33948	5.19146	-5.45794	4.82e-08	8.02e-06	L-ascorbate oxidase homologue
XLOC_030700	ppa004000m.g	PF00394,PF07731,PF07732	AT1G76160	scaffold_8:16876667-16880456	0.469503	17.0097	5.17908	-6.33375	2.39e-10	6.92e-08	unknown protein
XLOC_009732	ppa009439m.g	PF00249	AT2G16720	scaffold_2:19554547-19556019	0.238737	8.57499	5.16664	-5.1196	3.06e-07	3.95e-05	Transcription factor MYB3
XLOC_021109	ppa021137m.g	PF00232	AT2G44450	scaffold_6:3650862-3654802	2.51055	89.1646	5.15039	-11.8661	0	0	Beta-glucosidase 12
XLOC_017676	ppa018872m.g	PF03931,PF01466	AT5G42190	scaffold_4:3141792-3142510	0.0880932	3.08552	5.13034	-3.20273	0.00136133	0.0382329	SKP1-like protein 1B
XLOC_008871	ppa022423m.g		0	scaffold_2:1592196-1629537	30.8752	1074.4	5.12094	-16096	0	0	unknown protein
XLOC_012728	ppa011426m.g	PF04525	AT3G15810	scaffold_3:5576591-5577657	0.0326747	1.13531	5.11877	-3.13618	0.00171166	0.0451064	UPF0706 protein At5g01750
XLOC_018669	ppa010355m.g		AT2G46150	scaffold_5:11453242-11454856	0.11484	3.96953	5.11127	-3.84529	0.000120411	0.00592054	Putative uncharacterized protein
XLOC_014802	ppa024025m.g	PF01397,PF03936	AT3G25830	scaffold_4:6868563-6870716	0.072499	2.49495	5.10491	-3.9105	9.21e-05	0.00478481	Myrcene synthase chloroplastic
XLOC_027171	ppa006757m.g	PF00462	AT5G03870	scaffold_7:14119381-14120975	0.0156485	0.537298	5.10163	-3.12567	0.00177399	0.0464569	unknown protein
XLOC_010245	ppa017858m.g	PF01061,PF00005	AT5G52860	scaffold_2:25403396-25405223	0.0133578	0.457919	5.09934	-3.12427	0.00178247	0.0465338	ABC transporter G family member 8
XLOC_003193	ppa021353m.g	PF03767	AT5G44020	scaffold_1:3318988-3319929	0.044138	1.49619	5.08313	-3.11154	0.00186116	0.0480272	Acid phosphatase 1
XLOC_029595	ppa013079m.g	PF00125	AT1G54690	scaffold_8:20810401-20810949	0.211866	7.13478	5.07365	-3.16043	0.00157538	0.0425324	unknown protein
XLOC_016030	ppa006608m.g	PF03151,PF00892	AT1G61800	scaffold_4:1157504-1160844	0.0454404	1.52646	5.07007	-3.75775	0.00017145	0.00780455	Glucose-6-phosphate/phosphate translocator 2 chloroplastic
XLOC_021155	ppa007654m.g	PF00141	AT5G06720	scaffold_6:4267387-4268952	2.39369	78.4132	5.03379	-6.88634	5.72e-12	2.38e-09	Peroxidase 15
XLOC_021959	ppa011163m.g		AT4G37450	scaffold_6:21108882-21110313	2.99577	97.4291	5.02335	-6.56211	5.31e-11	1.74e-08	unknown protein
XLOC_027441	ppa007215m.g		AT5G66230	scaffold_7:17521691-17523284	0.0448224	1.4465	5.0122	-3.1238	0.00178533	0.046572	unknown protein
XLOC_024162	ppb022512m.g	PF03227	AT1G07080	scaffold_6:24506102-24510368	0.0350938	1.11182	4.98556	-3.11797	0.00182099	0.0472632	unknown protein
XLOC_013599	ppa005626m.g	PF03953,PF00091	AT1G50010	scaffold_3:19761227-19763069	0.187429	5.77468	4.94533	-5.37199	7.79e-08	1.23e-05	Tubulin alpha chain
XLOC_002198	ppa007138m.g		AT1G60060	scaffold_1:35950969-35952673	0.879435	26.5659	4.91686	-5.92003	3.22e-09	7.01e-07	Uncharacterized basic helix-loop-helix protein At1g06150
XLOC_018589	ppa016268m.g	PF00314	AT4G11650	scaffold_5:10385181-10407073	0.12212	3.5717	4.87024	-4.03655	5.42e-05	0.00315516	unknown protein
XLOC_017184	ppa018095m.g	PF05368	AT1G75280	scaffold_4:18792868-18856656	3.16408	90.3911	4.83632	-9.03642	0	0	unknown protein
XLOC_001515	ppa015128m.g	PF10250	AT5G15740	scaffold_1:28159935-28162368	1.52799	43.6281	4.83555	-9.82192	0	0	DUF246 domain-containing protein At1g04910
XLOC_030594	ppa014592m.g		AT1G16630	scaffold_8:15754681-15757516	0.0371756	1.05562	4.82759	-3.68445	0.000229193	0.00968575	unknown protein
XLOC_001683	ppa023240m.g	PF00407	AT1G70830	scaffold_1:30289307-30290230	14339	406327	4.82462	-8.89591	0	0	MLP-like protein 34
XLOC_029863	ppa019678m.g		AT3G18670	scaffold_8:2701482-2705607	0.0489319	1.37589	4.81345	-4.59959	4.23e-06	0.000375047	unknown protein
XLOC_011161	ppa002010m.g		AT3G15550	scaffold_3:4840138-4843307	0.065163	1.76242	4.75736	-4.01318	5.99e-05	0.00340777	unknown protein
XLOC_019462	ppa017336m.g	PF07714	AT1G54820	scaffold_5:3509336-3512456	0.0558681	1.50884	4.75528	-3.49576	0.000472712	0.0170448	Serine/threonine-protein kinase PBS1
XLOC_004600	ppa012865m.g	PF00097	AT3G43430	scaffold_1:28629787-28630243	0.481667	12998	4.75411	-3.7991	0.000145221	0.00682517	RING-H2 zinc finger protein RHA2b
XLOC_002816	ppa017295m.g	PF00403	AT2G28660	scaffold_1:44234380-44235824	0.197458	5.31863	4.75144	-3.61458	0.000300839	0.0119528	copper-binding family protein
XLOC_002026	ppa014553m.g	PF00026	AT5G10770	scaffold_1:34255335-34277673	0.819588	21.9633	4.74405	-5.74287	9.31e-09	1.81e-06	Aspartic proteinase nepenthesin-2
XLOC_022899	ppa020839m.g	PF00232	AT2G44450	scaffold_6:3692705-3696262	0.980871	26.04	4.73052	-6.10069	1.06e-09	2.59e-07	Beta-glucosidase 12
XLOC_011604	ppa018693m.g	PF03005	AT2G30900	scaffold_3:13418637-13421372	1.81227	47.9616	4.72601	-6.18326	6.28e-10	1.65e-07	unknown protein
XLOC_011535	ppa010041m.g	PF01357,PF03330	AT4G28250	scaffold_3:12035135-12037388	0.621332	16.3453	4.71737	-5.31404	1.07e-07	1.57e-05	Expansin-B3
XLOC_010052	ppa001349m.g	PF00069,PF00560,PF08263	AT3G51740	scaffold_2:23333746-23336388	0.0827766	2.16016	4.70577	-4.28377	1.84e-05	0.00126527	Probably inactive leucine-rich repeat receptor-like protein kinase IMK2
XLOC_001516	ppa026308m.g	PF10250	AT5G15740	scaffold_1:28166755-28169041	0.557963	14.5524	4.70494	-5.55783	2.73e-08	4.86e-06	DUF246 domain-containing protein At1g04910
XLOC_005912	ppa016514m.g	PF00010	AT5G65640	scaffold_1:45654617-45656265	0.060362	1.57336	4.70406	-3.55018	0.000384962	0.0144965	Transcription factor bHLH93
XLOC_020146	ppb013628m.g	PF00520,PF00027	AT5G53130	scaffold_5:14216609-14220651	0.064766	1.6802	4.69725	-3.95354	7.7e-05	0.00415141	Cyclic nucleotide-gated ion channel 1
XLOC_010180	ppa016304m.g	PF01535	AT2G29760	scaffold_2:24759385-24763733	0.405078	10.4535	4.68965	-5.35026	8.78e-08	1.35e-05	Pentatricopeptide repeat-containing protein At2g22410 mitochondrial
XLOC_016140	ppa021281m.g	PF01190	AT2G34700	scaffold_4:2330106-2330729	0.720168	18.3689	4.67279	-4.23409	2.29e-05	0.00152229	Pistil-specific extensin-like protein
XLOC_021236	ppa010410m.g	PF00314	AT2G28790	scaffold_6:5464830-5465608	0.235062	5.95518	4.66303	-3.91587	9.01e-05	0.00472349	Osmotin-like protein
XLOC_020001	ppa005388m.g	PF00561	AT4G24140	scaffold_5:12644245-12647367	4.50987	113364	4.65174	-9.9041	0	0	hydrolase alpha/beta fold family protein
XLOC_008760	ppb016788m.g		AT5G17160	scaffold_2:26392952-26395138	0.253213	6.31731	4.64089	-3.50273	0.00046052	0.0167202	unknown protein
XLOC_021985	ppa008458m.g	PF03271,PF00307	AT5G67270	scaffold_6:21421444-21423510	0.163823	4.05492	4.62947	-3.88475	0.000102434	0.00518484	unknown protein
XLOC_009179	ppa022332m.g	PF02458	AT1G03940	scaffold_2:9648688-9650128	0.582411	14.3484	4.62271	-5.40182	6.6e-08	1.06e-05	Anthocyanin 5-aromatic acyltransferase
XLOC_021110	ppa026448m.g	PF00232	AT2G44480	scaffold_6:3716903-3720462	1.41016	34.6842	4.62035	-6.2607	3.83e-10	1.05e-07	Beta-glucosidase 12
XLOC_000546	ppa008986m.g		AT1G47980	scaffold_1:8559589-8560948	0.189183	4.64653	4.6183	-3.9978	6.39e-05	0.00360631	Desiccation-related protein PCC13-62
XLOC_005645	ppa004968m.g	PF00201	AT1G22360	scaffold_1:41690304-41692262	14.8595	362917	4.61018	-8.89944	0	0	Cytokinin-O-glucosyltransferase 2
XLOC_030328	ppa010784m.g	PF10950	0	scaffold_8:12279537-12280787	0.807376	19.5266	4.59606	-5.2556	1.48e-07	2.07e-05	unknown protein
XLOC_010210	ppa011685m.g	PF06521	AT5G52390	scaffold_2:25050995-25052154	0.175063	4.17572	4.57608	-3.83243	0.000126883	0.00616644	photoassimilate-responsive protein putative
XLOC_026118	ppa012444m.g	PF04043	AT5G20740	scaffold_7:18818700-18819472	0.485749	11.2872	4.53833	-4.20176	2.65e-05	0.00172451	unknown protein
XLOC_026144	ppa022777m.g	PF00067	AT5G07990	scaffold_7:19035288-19036994	0.212992	4.86587	4.51382	-4.40735	1.05e-05	0.000793017	unknown protein
XLOC_002335	ppa002547m.g	PF01370	AT1G78570	scaffold_1:37423968-37426145	0.0608274	1.35764	4.48023	-3.5595	0.00037156	0.0141991	Probable rhamnose biosynthetic enzyme 1
XLOC_012092	ppa010654m.g	PF01357,PF03330	AT2G03090	scaffold_3:19591404-19592794	9.27047	206075	4.47438	-7.32794	2.34e-13	1.31e-10	Expansin-A15
XLOC_011868	ppa009350m.g	PF00722,PF06955	AT4G03210	scaffold_3:16991023-16993725	2.28201	50.1179	4.45695	-6.08885	1.14e-09	2.74e-07	Xyloglucan endotransglucosylase/hydrolase protein 9
XLOC_013031	ppa023616m.g	PF02704	AT1G74670	scaffold_3:11227300-11228219	3.29446	71.9953	4.44979	-4.54531	5.49e-06	0.000464517	Protein GAST1
XLOC_023274	ppa004592m.g	PF00067	AT2G27690	scaffold_6:9699582-9701311	0.0427025	0.929266	4.4437	-3.24222	0.00118604	0.0345393	Cytochrome P450 94A1
XLOC_011361	ppa019518m.g	PF00232	AT2G44450	scaffold_3:8308639-8313153	0.183003	3.87879	4.40567	-4.0661	4.78e-05	0.00285503	Beta-glucosidase 11
XLOC_013087	ppa003153m.g	PF10151	AT1G23170	scaffold_3:12711884-12716770	3.03055	63.8148	4.39624	-7.31172	2.64e-13	1.46e-10	unknown protein
XLOC_001672	ppa012705m.g	PF00407	AT1G14930	scaffold_1:30132259-30203396	2.19056	45486	4.37605	-4.89845	9.66e-07	0.000105858	MLP-like protein 329
XLOC_013142	ppa020302m.g		AT3G58850	scaffold_3:13719704-13720130	1.11487	23.1487	4.37598	-4.00954	6.08e-05	0.00345194	PAR2 (PHY RAPIDLY REGULATED 2)
XLOC_024125	ppa017555m.g	PF04488,PF04572	AT2G38150	scaffold_6:24047170-24051141	2.22361	45.8778	4.36682	-6.50418	7.81e-11	2.51e-08	unknown protein
XLOC_030832	ppa019374m.g		AT3G25130	scaffold_8:18131050-18132325	0.0817987	1.6817	4.3617	-3.28598	0.00101629	0.0306334	unknown protein
XLOC_027551	ppa009067m.g	PF03171	AT1G14130	scaffold_7:18536471-18537968	0.401708	8.24464	4.35924	-4.51873	6.22e-06	0.000518898	unknown protein
XLOC_016506	ppa022594m.g	PF07983	AT1G79480	scaffold_4:7135078-7136420	0.0800607	1.63826	4.35492	-3.16959	0.00152655	0.0414666	Glucan endo-1 3-beta-glucosidase 4
XLOC_014914	ppa019045m.g	PF02798,PF00043	AT1G78380	scaffold_4:8379911-8380797	0.184113	3.74107	4.34478	-3.20225	0.00136358	0.0382489	Probable glutathione S-transferase parC
XLOC_021726	ppa012771m.g	PF00403	AT4G39700	scaffold_6:16601994-16602908	0.213075	4.3074	4.33738	-3.60196	0.000315832	0.0124449	unknown protein
XLOC_030827	ppa004569m.g	PF00067	AT3G25180	scaffold_8:18076963-18078701	1.0715	21.6035	4.33356	-5.55622	2.76e-08	4.89e-06	unknown protein
XLOC_030739	ppa007966m.g	PF04674	AT2G17230	scaffold_8:17281177-17282296	3.03151	60.4716	4.31815	-6.10694	1.02e-09	2.5e-07	unknown protein
XLOC_001784	ppa004242m.g	PF00450	AT5G08260	scaffold_1:31548818-31552888	0.0958664	1.9117	4.31769	-3.5856	0.000336302	0.0131132	Serine carboxypeptidase-like 35
XLOC_016693	ppa005448m.g	PF08276,PF01453	AT1G78830	scaffold_4:9521061-9780195	0.878618	17.2859	4.29822	-5.33394	9.61e-08	1.44e-05	Epidermis-specific secreted glycoprotein EP1
XLOC_010149	ppa011607m.g	PF04043	AT5G62360	scaffold_2:24339277-24340544	0.206082	3.98537	4.27342	-3.91414	9.07e-05	0.00473154	21 kDa protein
XLOC_022898	ppa016583m.g	PF00232	AT5G44640	scaffold_6:3669118-3673082	0.127507	2.44297	4.25998	-3.68006	0.000233178	0.00981236	Beta-glucosidase 24
XLOC_014682	ppa014860m.g	PF01734	AT2G39220	scaffold_4:5332988-5334724	0.202719	3.84486	4.24538	-3.95484	7.66e-05	0.00413855	Patatin group J-1
XLOC_013145	ppa024311m.g	PF04450	AT2G42900	scaffold_3:13758072-13758930	0.512158	9.69225	4.24217	-4.21654	2.48e-05	0.00162636	Plant Basic Secretory Protein
XLOC_003035	ppa007950m.g	PF01564	AT5G19530	scaffold_1:897926-900908	0.444681	8.37295	4.2349	-4.57637	4.73e-06	0.000410488	Probable spermidine synthase
XLOC_015910	ppa003523m.g	PF04484	AT2G44190	scaffold_4:63204-68032	0.0603783	1.13429	4.23162	-3.56917	0.000358113	0.01374	EDE1 (ENDOSPERM DEFECTIVE 1); microtubule binding
XLOC_012874	ppa003831m.g	PF00232	AT2G44450	scaffold_3:8324770-8328838	9.17189	171048	4.22104	-13.3451	0	0	Beta-glucosidase 12
XLOC_021117	ppa004108m.g	PF00232	AT5G44640	scaffold_6:3789344-3793698	0.266809	4.9718	4.21989	-4.30179	1.69e-05	0.00117751	Beta-glucosidase 12
XLOC_008052	ppa018224m.g	PF00295	AT3G61490	scaffold_2:18521988-18524322	0.663444	12.1072	4.18975	-4.87879	1.07e-06	0.000115459	Probable polygalacturonase
XLOC_027290	ppa017377m.g	PF03763	AT1G45207	scaffold_7:15551729-15553998	0.444248	8.09613	4.18779	-4.80509	1.55e-06	0.000158866	unknown protein
XLOC_002406	ppa007452m.g	PF04862	AT5G11420	scaffold_1:38335755-38339417	2.57044	46.2697	4.16998	-6.95648	3.49e-12	1.54e-09	Galactose-binding like protein
XLOC_001835	ppa003860m.g	PF00394,PF07731,PF07732	AT1G76160	scaffold_1:32091803-32096809	3.5983	64.7556	4.16962	-7.34221	2.1e-13	1.19e-10	L-ascorbate oxidase homologue
XLOC_030694	ppa007742m.g	PF00891,PF08100	AT4G35160	scaffold_8:16828571-16829963	0.253505	4.52295	4.15718	-3.78709	0.000152424	0.0071089	unknown protein
XLOC_031609	ppa1027135m.g	PF03007,PF06974	AT5G16350	scaffold_9:282463-285498	0.274188	4.86408	4.14893	-4.15905	3.2e-05	0.00203736	unknown protein
XLOC_030446	ppa021861m.g	PF07859	AT3G48700	scaffold_8:14029000-14029951	1.30712	23.1265	4.14509	-4.96869	6.74e-07	7.95e-05	unknown protein
XLOC_025695	ppa015817m.g	PF00012	AT3G12580	scaffold_7:14074261-14076067	0.145281	2.56648	4.14287	-3.68957	0.000224635	0.00954124	unknown protein
XLOC_025776	ppa004881m.g	PF00544	AT3G53190	scaffold_7:15200765-15203246	0.115681	2.03393	4.13604	-3.45084	0.000558855	0.0192927	unknown protein
XLOC_029823	ppa008850m.g	PF02701	AT1G21340	scaffold_8:2004723-2005898	0.158381	2.77004	4.12844	-3.50977	0.000448489	0.0163294	unknown protein
XLOC_008192	ppa003600m.g	PF00544	AT5G04310	scaffold_2:20475543-20481245	0.473951	8.28527	4.12774	-5.78939	7.06e-09	1.43e-06	Probable pectate lyase 12
XLOC_009287	ppa014895m.g	PF00933,PF01915	AT3G47000	scaffold_2:11901614-11909981	0.0698055	1.21756	4.12451	-3.24052	0.00119314	0.0346788	Periplasmic beta-glucosidase
XLOC_014332	ppa003423m.g	PF01397,PF03936	AT4G16730	scaffold_4:1390359-1392790	0.134236	2.33688	4.12174	-3.95669	7.6e-05	0.00411518	Myrcene synthase chloroplastic
XLOC_016288	ppa007088m.g	PF00332	AT1G30080	scaffold_4:3959196-3961403	0.0719902	1.25045	4.11851	-3.39191	0.000694064	0.0229417	Glucan endo-1 3-beta-glucosidase 11
XLOC_024178	ppa004009m.g	PF03106	AT2G38470	scaffold_6:24639608-24641627	1.47939	25513	4.10816	-5.54175	2.99e-08	5.23e-06	unknown protein
XLOC_012677	ppa000226m.g	PF01061,PF08370,PF00005	AT1G15520	scaffold_3:4762515-4770963	0.158511	2.73104	4.1068	-5.03281	4.83e-07	5.9e-05	Pleiotropic drug resistance protein 1
XLOC_017182	ppa021793m.g	PF05368	AT1G75290	scaffold_4:18781197-18782513	2.01829	34.7692	4.10661	-4.22328	2.41e-05	0.00158624	Isoeugenol synthase 1
XLOC_019098	ppa003032m.g	PF05701	AT2G26570	scaffold_5:16052962-16055825	0.206654	3.55485	4.1045	-4.5733	4.8e-06	0.000415477	Putative uncharacterized protein
XLOC_011835	ppa024738m.g		AT1G61900	scaffold_3:16613098-16615303	0.157185	2.67353	4.08821	-3.72865	0.00019251	0.00849973	Uncharacterized GPI-anchored protein At1g61900
XLOC_029188	ppa008035m.g	PF00314	AT4G38660	scaffold_8:16315288-16316870	0.288131	4.88074	4.0823	-3.77299	0.000161305	0.00742502	unknown protein
XLOC_026246	ppa006630m.g	PF00560,PF08263	AT4G29240	scaffold_7:20005516-20007109	0.480076	8.11061	4.07847	-4.88083	1.06e-06	0.000114458	unknown protein
XLOC_008589	ppa007458m.g	PF08240,PF00107	AT5G51970	scaffold_2:24766423-24768515	7.39638	120408	4.02497	-7.15519	8.36e-13	4.15e-10	L-idonate 5-dehydrogenase
XLOC_008165	ppa006041m.g	PF00010	AT2G46810	scaffold_2:20038680-20041865	1.8761	30.3784	4.01724	-7.47706	7.59e-14	4.67e-11	Transcription factor bHLH70
XLOC_021819	ppa021753m.g	PF04043	AT5G64620	scaffold_6:18593038-18593584	0.889584	14.3186	4.00862	-3.80892	0.000139574	0.00661542	unknown protein
XLOC_015559	ppa002413m.g	PF00076,PF00642	AT3G51950	scaffold_4:19605174-19608596	0.923384	14.7938	4.00192	-6.86502	6.65e-12	2.67e-09	Zinc finger CCCH domain-containing protein 22
XLOC_010021	ppa007719m.g	PF03171	AT5G05600	scaffold_2:22982104-22984567	0.606244	9.68908	3.99839	-4.30214	1.69e-05	0.00117685	Protein SRG1
XLOC_006515	ppa026359m.g	PF00069,PF00582	AT5G12000	scaffold_1:34808793-34809579	0.463294	7.38721	3.99503	-3.74617	0.000179558	0.00808218	U-box domain-containing protein 51
XLOC_020665	ppa017021m.g		AT1G55200	scaffold_5:3989100-3989392	14.2346	224759	3.9809	-4.54657	5.45e-06	0.000463485	protein kinase family protein
XLOC_024144	ppa007856m.g	PF03171	AT3G11180	scaffold_6:24242772-24244841	0.510051	8.0488	3.98006	-4.13594	3.54e-05	0.00222409	unknown protein
XLOC_012889	ppa001387m.g	PF02358,PF00982	AT1G06410	scaffold_3:8576431-8579859	0.120575	1.89856	3.97691	-3.84281	0.000121634	0.00597191	Probable alpha alpha-trehalose-phosphate synthase [UDP-forming] 7
XLOC_015572	ppa020764m.g	PF02704	AT1G74670	scaffold_4:20172430-20174051	9.17525	143498	3.96714	-6.63252	3.3e-11	1.15e-08	Protein GAST1
XLOC_000230	ppa000831m.g		AT4G14310	scaffold_1:3016004-3019725	0.0457125	0.713299	3.96385	-3.25509	0.00113357	0.0333296	WD40 repeat-like domain
XLOC_011287	ppa010796m.g	PF03106	AT1G80840	scaffold_3:6661626-6663950	0.582427	9.07644	3.96198	-4.6276	3.7e-06	0.000333013	Probable WRKY transcription factor 40
XLOC_013548	ppa020426m.g	PF06886	AT5G15510	scaffold_3:19145945-19149339	0.102572	1.59212	3.95624	-3.24693	0.00116655	0.0340525	Targeting for Xklp2
XLOC_014908	ppa026086m.g	PF00023	AT4G03440	scaffold_4:8322780-8325098	0.137645	2.1275	3.95013	-3303	0.000956579	0.0293079	Ankyrin repeat-containing protein At5g02620
XLOC_028705	ppa002207m.g	PF01061,PF00005	AT1G17840	scaffold_8:8595100-8599915	8.53556	131926	3.95009	-7.63589	2.24e-14	1.53e-11	unknown protein
XLOC_014884	ppa006622m.g	PF05637	AT4G37690	scaffold_4:7855099-7856507	1.10596	16837	3.92827	-4.91749	8.77e-07	9.83e-05	Glycosyltransferase 6
XLOC_020141	ppa006392m.g	PF00544	AT5G63180	scaffold_5:14193449-14195729	6.17607	93.9992	3.92789	-7.07685	1.47e-12	6.96e-10	Probable pectate lyase 22
XLOC_013647	ppa002511m.g	PF00535	AT3G28180	scaffold_3:20253760-20256159	0.306312	4.61995	3.9148	-4.25297	2.11e-05	0.00142481	Xyloglucan glycosyltransferase 4
XLOC_026365	ppa010601m.g	PF00847	AT1G15360	scaffold_7:21251825-21252701	2.00314	30.1974	3.91409	-4.7434	2.1e-06	0.000206371	unknown protein
XLOC_008364	ppa002172m.g	PF05922,PF00082,PF02225	AT5G59190	scaffold_2:22526617-22568659	1.17675	17.6595	3.90757	-5.31893	1.04e-07	1.55e-05	Cucumisin
XLOC_001999	ppa006790m.g	PF00514	AT4G31890	scaffold_1:33956064-33959241	0.794805	11.8975	3.90391	-6.01547	1.79e-09	4.09e-07	U-box domain-containing protein 4
XLOC_003653	ppa007249m.g	PF07714	AT3G26700	scaffold_1:10528404-10531338	0.459724	6.87297	3.90209	-4.68278	2.83e-06	0.000265832	Serine/threonine-protein kinase-like protein ACR4
XLOC_018777	ppa027182m.g	PF00010	AT1G32640	scaffold_5:12612604-12614570	0.622967	9.28966	3.8984	-4.62806	3.69e-06	0.000332724	Transcription factor bHLH14
XLOC_016052	ppa001567m.g	PF00225	AT4G21270	scaffold_4:1357689-1362355	0.117538	1.73958	3.88754	-3.63207	0.000281159	0.0113116	Kinesin-1
XLOC_016491	ppa006139m.g	PF03352	AT3G12710	scaffold_4:6893158-6896266	2.92258	43.2274	3.88663	-8.54205	0	0	Probable GMP synthase [glutamine-hydrolising]
XLOC_030483	ppa014775m.g		AT1G49750	scaffold_8:14636220-14638214	11.2841	166267	3.88113	-8.69308	0	0	unknown protein
XLOC_015872	ppa006635m.g	PF01494	AT5G05320	scaffold_4:29521994-29524635	0.404183	5.93983	3.87734	-4.20317	2.63e-05	0.00171711	Zeaxanthin epoxidase chloroplastic
XLOC_011273	ppa009083m.g	PF00230	AT1G80760	scaffold_3:6450261-6455489	0.549533	8.0562	3.87382	-5.37738	7.56e-08	1.2e-05	Aquaporin NIP6-1
XLOC_029227	ppa023317m.g	PF00069	AT1G21590	scaffold_8:16871584-16874192	0.222899	3.25746	3.86928	-3.97322	7.09e-05	0.00388842	unknown protein
XLOC_005655	ppa008439m.g	PF04674	AT4G08950	scaffold_1:41746184-41747429	1.32661	19.3608	3.86732	-4.85409	1.21e-06	0.000129158	EXO (EXORDIUM)
XLOC_016191	ppa008267m.g	PF00112,PF08246	AT3G49340	scaffold_4:2843852-2845181	1.33854	19.3248	3.85172	-4.83172	1.35e-06	0.000141521	Cysteine proteinase EP-B 1
XLOC_004337	ppa026073m.g	PF00657	AT3G26430	scaffold_1:24991591-24995608	0.211209	3.04868	3.85144	-4.09387	4.24e-05	0.00258894	unknown protein
XLOC_030502	ppa026375m.g	PF00069,PF00560,PF08263	AT4G34220	scaffold_8:14791754-14795159	0.426961	6.13695	3.84535	-4.50243	6.72e-06	0.0005542	unknown protein
XLOC_025470	ppa012078m.g		AT5G06790	scaffold_7:10862447-10863328	0.230494	3.28527	3.83321	-3.22484	0.00126045	0.0360489	unknown protein
XLOC_027288	ppa007987m.g	PF00069	AT5G67080	scaffold_7:15498827-15499953	0.334188	4.75972	3.83215	-3.67349	0.000239263	0.00999791	unknown protein
XLOC_004389	ppa020409m.g	PF00097	AT5G40250	scaffold_1:25705584-25706703	0.192477	2.73409	3.8283	-3.28222	0.00102994	0.0309427	RING-H2 finger protein ATL5I
XLOC_029662	ppa004387m.g	PF00759	AT4G02290	scaffold_8:21431377-21433776	0.145882	2.06542	3.82356	-3.35382	0.000797028	0.0255273	unknown protein
XLOC_019896	ppa012261m.g		AT2G46150	scaffold_5:11430396-11431181	1.62448	22.9432	3.82001	-4.48174	7.4e-06	0.0005997	Harpin-induced 1 protein
XLOC_029725	ppa008342m.g	PF03016	AT5G03795	scaffold_8:367932-370309	0.218229	3.06696	3.81289	-4.02811	5.62e-05	0.00323963	unknown protein
XLOC_008371	ppa005447m.g	PF00201	AT3G55700	scaffold_2:22621366-22622891	0.517357	7.21789	3.80234	-4.16607	3.1e-05	0.00198134	Cytokinin-N-glucosyltransferase 2
XLOC_012950	ppa008891m.g	PF00290	AT4G02610	scaffold_3:9916736-9917684	0.387819	5.3727	3.79219	-3.57274	0.00035327	0.0136077	Indole-3-glycerol phosphate lyase chloroplastic
XLOC_013331	ppa005206m.g	PF00332,PF07983	AT2G05790	scaffold_3:16246892-16248932	5.76607	79.6815	3.78858	-8.57938	0	0	Glucan endo-1 3-beta-glucosidase 13
XLOC_031527	ppa016739m.g	PF03007,PF06974	AT5G53390	scaffold_9:473326-477601	0.440008	6.06259	3.78433	-4.02705	5.65e-05	0.0032459	unknown protein
XLOC_013086	ppa013959m.g	PF02704	AT1G74670	scaffold_3:12709391-12710397	0.429328	5.87265	3.77386	-3.26856	0.00108098	0.0320645	Protein RSI-1
XLOC_000887	ppb015435m.g		0	scaffold_1:15054055-15054472	9.2531	125744	3.76441	-4.23819	2.25e-05	0.00149625	Whole genome shotgun sequence of line PN40024 scaffold_124.assembly12x
XLOC_015284	ppa014571m.g		AT1G11905	scaffold_4:13618221-13619034	1.21663	16.4647	3.75841	-3.14797	0.0016441	0.0438429	B-cell receptor-associated 31-like protein
XLOC_031534	ppa002790m.g	PF06886,PF12214	AT1G03780	scaffold_9:568706-573389	0.165837	2.24417	3.75834	-3.79631	0.000146865	0.00688314	unknown protein
XLOC_019256	ppa012697m.g	PF07468	0	scaffold_5:17925858-17951044	78.6154	1060.9	3.75433	-7.50316	6.24e-14	3.91e-11	Whole genome shotgun sequence of line PN40024 scaffold_5.assembly12x
XLOC_008879	ppa008912m.g	PF00191	AT5G12380	scaffold_2:1701683-1704264	0.132717	1.78055	3.7459	-3.47016	0.000520147	0.0182547	Annexin-like protein RJ4
XLOC_029233	ppa010171m.g	PF01357,PF03330	AT3G45970	scaffold_8:16986827-16988399	1.37384	18.3281	3.73777	-4.55469	5.25e-06	0.000448225	unknown protein
XLOC_004567	ppa004319m.g	PF00067	AT3G14630	scaffold_1:28032925-28035589	0.123548	1.63836	3.72911	-3.34533	0.000821853	0.0261725	Secologanin synthase
XLOC_000735	ppa003791m.g	PF00403	AT3G06130	scaffold_1:11519702-11522554	1.48017	19.6127	3.72796	-5.84332	5.12e-09	1.07e-06	heavy-metal-associated domain-containing protein
XLOC_026424	ppa003939m.g		0	scaffold_7:21828093-21830314	0.161409	2.12717	3.72014	-3.44853	0.00056365	0.0193858	unknown protein
XLOC_003260	ppa005761m.g	PF00544	AT4G13710	scaffold_1:4288215-4293121	6.80217	89.3551	3.71548	-7.05629	1.71e-12	7.97e-10	Probable pectate lyase 15
XLOC_012076	ppa017224m.g	PF03776	AT1G69390	scaffold_3:19412572-19414035	0.436953	5.64533	3.69151	-3.73458	0.00018803	0.00835695	ATMINE1 (Arabidopsis homologue of bacterial MinE 1); protein binding
XLOC_002721	ppa011519m.g	PF00903	AT1G15380	scaffold_1:42780909-42782521	35.4422	457506	3.69025	-8.53104	0	0	lactoylglutathione lyase family protein / glyoxalase I family protein
XLOC_029546	ppa007085m.g	PF01734	AT3G63200	scaffold_8:20350315-20351625	0.381392	4.91837	3.68883	-3.65614	0.000256044	0.0105221	unknown protein
XLOC_030120	ppa013602m.g		AT5G64310	scaffold_8:8315354-8315915	0.979172	12.5799	3.68342	-3.55279	0.000381163	0.0144426	unknown protein
XLOC_031615	ppa022031m.g	PF03007,PF06974	AT5G53390	scaffold_9:388050-392320	0.586677	7.52737	3.68151	-4.09914	4.15e-05	0.00253352	unknown protein
XLOC_016379	ppa004336m.g	PF03765,PF00650	AT1G30690	scaffold_4:5076835-5078837	0.328485	4.20378	3.67779	-3.86055	0.000113133	0.00562455	Patellin-4
XLOC_026576	ppa009513m.g	PF00141	AT4G26010	scaffold_7:2480885-2482027	2.03681	25.9278	3.67011	-4.64856	3.34e-06	0.0003071	unknown protein
XLOC_002440	ppa017769m.g	PF03181	AT5G25610	scaffold_1:38909342-38910681	71.0927	901579	3.66468	-7.30721	2.73e-13	1.5e-10	BURP domain-containing protein 5
XLOC_004432	ppa002671m.g	PF00069	AT1G69910	scaffold_1:26365169-26367110	0.22437	2.83781	3.66083	-3.66111	0.000251127	0.0103709	Probable serine/threonine-protein kinase At1g18390
XLOC_012127	ppa020396m.g		0	scaffold_3:19913817-19914348	1.22231	15.4141	3.65657	-3.60837	0.000308133	0.0121777	Predicted protein
XLOC_002610	ppa008103m.g	PF00300	AT1G22170	scaffold_1:41214807-41218664	0.873879	10.9296	3.64466	-5.36495	8.1e-08	1.27e-05	2 3-bisphosphoglycerate-dependent phosphoglycerate mutase
XLOC_020058	ppa005457m.g	PF00450	AT1G28110	scaffold_5:13279164-13281921	1.20549	15.0504	3.64211	-4.57738	4.71e-06	0.000410095	Serine carboxypeptidase-like 45
XLOC_022894	ppa025669m.g	PF00134,PF02984	AT5G06150	scaffold_6:3486015-3488895	0.161772	2.01784	3.64078	-3.49354	0.000476655	0.0171501	G2/mitotic-specific cyclin-1
XLOC_003517	ppa005391m.g	PF00295	AT1G48100	scaffold_1:8329295-8331805	1.58078	19.6429	3.6353	-4.75861	1.95e-06	0.000193676	Polygalacturonase At1g48100
XLOC_021163	ppa001672m.g	PF01426,PF00145,PF00385	AT1G69770	scaffold_6:4363685-4369626	0.101847	1.26085	3.62993	-3.23462	0.00121805	0.0351661	DNA (cytosine-5)-methyltransferase CMT3
XLOC_015073	ppa016371m.g	PF03151	AT4G18210	scaffold_4:10604750-10606998	0.13186	1.62623	3.62445	-3.27311	0.0010637	0.0316923	Probable purine permease 10
XLOC_005616	ppa001675m.g	PF00933,PF01915	AT1G78060	scaffold_1:41258573-41262783	1.22372	14.9483	3.61064	-5174	2.29e-07	3.07e-05	Probable beta-D-xylosidase 7
XLOC_014596	ppa013410m.g	PF09425,PF06200	AT1G30135	scaffold_4:4029143-4030346	0.257737	3.13628	3.60508	-3.37836	0.000729189	0.0238908	Protein TIFY 5A
XLOC_026338	ppa026777m.g	PF00067	AT2G26710	scaffold_7:20987319-20990182	0.654826	7.96053	3.60368	-4.18791	2.82e-05	0.00182077	unknown protein
XLOC_013258	ppa020957m.g	PF00067	AT3G50660	scaffold_3:15188196-15191202	0.417493	5.06384	3.60041	-3.9346	8.33e-05	0.00440725	DWF4 (DWARF 4); steroid 22-alpha hydroxylase
XLOC_025106	ppa002498m.g	PF01031,PF00350,PF02212	AT1G60500	scaffold_7:2621855-2624055	0.30963	3.74821	3.59759	-3.89941	9.64e-05	0.00497867	unknown protein
XLOC_001200	ppa006511m.g	PF00106	AT1G24360	scaffold_1:23819097-23822233	1.21666	14.6675	3.59162	-4.56907	4.9e-06	0.000422305	3-oxoacyl-[acyl-carrier-protein] reductase chloroplastic
XLOC_010932	ppa001661m.g	PF05922,PF00082,PF02225	AT3G14240	scaffold_3:1532378-1535033	2.17915	26.1721	3.5862	-5.71564	1.09e-08	2.1e-06	Subtilisin-like protease
XLOC_008148	ppa004680m.g	PF00010	AT1G32640	scaffold_2:19738222-19739713	2.91231	34.8757	3.58199	-5.29418	1.2e-07	1.72e-05	Transcription factor bHLH28
XLOC_001592	ppa001168m.g	PF01055	AT1G68560	scaffold_1:29179381-29184150	3.78417	45.2609	3.58022	-6.39333	1.62e-10	4.95e-08	Alpha-xylosidase
XLOC_000528	ppa002139m.g	PF00955	AT3G62270	scaffold_1:8321085-8325850	0.791657	9.46665	3.57991	-5.8166	6.01e-09	1.24e-06	Putative boron transporter 2
XLOC_004314	ppa001579m.g	PF11594	AT3G01680	scaffold_1:24579443-24583050	7.04607	83.9776	3.57511	-8.98631	0	0	unknown protein
XLOC_018710	ppa002939m.g	PF09478,PF00759	AT1G64390	scaffold_5:11939045-11943570	15.3491	182153	3.56892	-8.22978	2.22e-16	2.19e-13	Endoglucanase 6
XLOC_013150	ppa010015m.g	PF00504	AT1G29930	scaffold_3:13835893-13836745	28.5462	335103	3.55323	-6.99306	2.69e-12	1.21e-09	Chlorophyll a-b binding protein 40 chloroplastic
XLOC_013521	ppa005994m.g	PF00067	AT5G38970	scaffold_3:18649074-18651638	8.19664	96115	3.55166	-6.27374	3.52e-10	9.77e-08	Cytochrome P450 85A
XLOC_004518	ppa008640m.g	PF01817	AT1G69370	scaffold_1:27474014-27476809	0.304249	3.55263	3.54556	-3.20208	0.00136439	0.0382489	Chorismate mutase chloroplastic
XLOC_030386	ppa020853m.g		AT5G17870	scaffold_8:13306613-13328763	1.83033	21366	3.54514	-3.4508	0.000558931	0.0192927	unknown protein
XLOC_011938	ppa016309m.g		AT3G18670	scaffold_3:17781249-17784655	0.250397	2.91962	3.54349	-3.83699	0.000124553	0.00607522	ankyrin repeat family protein
XLOC_004272	ppa003742m.g	PF00501	AT5G63380	scaffold_1:23746585-23749157	0.179208	2.08312	3.53904	-3.25486	0.0011345	0.0333349	4-coumarate--CoA ligase-like 9
XLOC_014935	ppa011192m.g		AT3G14560	scaffold_4:8649001-8650349	0.602554	6.99214	3.53657	-3.89849	9.68e-05	0.00498261	unknown protein
XLOC_029872	ppa017117m.g	PF00011	AT1G76770	scaffold_8:2965516-2967089	0.226057	2.62253	3.5362	-3.29454	0.000985838	0.0299038	unknown protein
XLOC_019813	ppa017030m.g	PF03514	AT1G63100	scaffold_5:10230084-10232178	0.11439	1.32645	3.53554	-3.14148	0.00168098	0.0445254	Scarecrow-like protein 28
XLOC_027683	ppa006267m.g	PF06219	AT4G29310	scaffold_7:20010097-20012946	0.905143	10.4494	3.52914	-5.51474	3.49e-08	6.01e-06	unknown protein
XLOC_014727	ppa016324m.g	PF05879	AT5G45160	scaffold_4:5943069-5957079	0.32931	3.78888	3.52425	-4.63796	3.52e-06	0.000318892	unknown protein
XLOC_029845	ppa010302m.g	PF00484	AT5G14740	scaffold_8:2320443-2324066	165684	1903.38	3.52206	-6.3464	2.2e-10	6.45e-08	unknown protein
XLOC_001756	ppa009901m.g	PF05153	AT1G14520	scaffold_1:31210363-31213101	0.195598	2.2091	3.49749	-3.15376	0.00161181	0.0432743	Inositol oxygenase 1
XLOC_022742	ppa026887m.g	PF00210	AT3G11050	scaffold_6:1633633-1635368	0.778419	8.78522	3.49646	-3.3439	0.000826095	0.0262372	Ferritin-3 chloroplastic
XLOC_009082	ppa001671m.g	PF07714	AT3G03770	scaffold_2:6830497-6836911	1.23156	13.7907	3.48513	-6.91261	4.76e-12	2.03e-09	Probable LRR receptor-like serine/threonine-protein kinase At1g14390
XLOC_013251	ppa005414m.g	PF01699	AT1G55730	scaffold_3:15114209-15123339	0.453813	5.06723	3.48103	-4.26921	1.96e-05	0.00133837	Vacuolar cation/proton exchanger 2
XLOC_003676	ppa022172m.g	PF00069	AT5G18910	scaffold_1:10979265-10981768	0.895091	9.95955	3.47597	-4.83155	1.35e-06	0.000141521	Probable LRR receptor-like serine/threonine-protein kinase At1g53420
XLOC_022252	ppa013113m.g	PF07107	AT5G01740	scaffold_6:24688962-24689391	1.75617	19.5095	3.47367	-3.34722	0.000816266	0.0260564	unknown protein
XLOC_022402	ppa004437m.g	PF01095,PF04043	AT3G05620	scaffold_6:26405515-26407302	1.40903	15.6325	3.47177	-4.51849	6.23e-06	0.000518898	unknown protein
XLOC_010298	ppa023079m.g	PF00332,PF07983	AT5G24318	scaffold_2:25967383-25969064	0.46939	5.20764	3.47177	-3.67981	0.000233405	0.00981427	Glucan endo-1 3-beta-glucosidase
XLOC_021940	ppa020432m.g	PF00332,PF07983	AT2G05790	scaffold_6:20874086-20876518	0.260415	2.88557	3.46997	-3.87467	0.000106768	0.0053678	unknown protein
XLOC_017653	ppa003771m.g	PF07992,PF00070	AT1G07180	scaffold_4:1832059-1832865	0.484313	5.32021	3.45747	-3.20724	0.00134014	0.0378599	Probable NADH dehydrogenase
XLOC_026384	ppa011524m.g	PF02298	AT5G20230	scaffold_7:21362512-21363679	1.08177	11.7727	3.44398	-3.59034	0.000330246	0.0129071	unknown protein
XLOC_026685	ppa023624m.g	PF00804,PF05739	AT1G08560	scaffold_7:4702288-4703712	0.326249	3.54997	3.44376	-3.75335	0.000174488	0.00789634	unknown protein
XLOC_029050	ppa006773m.g	PF00134,PF02984	AT4G34160	scaffold_8:14683256-14684943	0.452918	4.89938	3.43528	-3.55626	0.000376178	0.0142941	unknown protein
XLOC_013468	ppa012079m.g	PF06351	AT1G13280	scaffold_3:18049684-18050648	11.9869	129.37	3.43197	-5.64961	1.61e-08	2.99e-06	Allene oxide cyclase 4 chloroplastic
XLOC_001269	ppa008603m.g	PF00248	AT1G59960	scaffold_1:24918418-24919842	0.431869	4.61038	3.41622	-3.29648	0.000979054	0.0297383	NAD(P)H-dependent 6'-deoxychalcone synthase
XLOC_014457	ppa021128m.g	PF01094,PF00060,PF00497	AT2G29100	scaffold_4:2692318-2695924	0.129774	1.38206	3.41275	-3.22698	0.00125103	0.0358936	Glutamate receptor 2.7
XLOC_020519	ppa012697m.g	PF07468	0	scaffold_5:17925858-17951044	43834	465278	3.40797	-7.80839	5.77e-15	4.35e-12	unknown protein
XLOC_004949	ppa001334m.g	PF02140,PF01301	AT4G36360	scaffold_1:32946126-32952766	3.56854	37.7813	3.40427	-7.45819	8.77e-14	5.35e-11	Beta-galactosidase 3
XLOC_014391	ppa003608m.g	PF12143,PF00264,PF12142	0	scaffold_4:1958093-1960848	0.244138	2.57688	3.39986	-3.52509	0.000423337	0.0156171	Polyphenol oxidase chloroplastic
XLOC_014212	ppa016415m.g	PF00403	AT4G16380	scaffold_4:307858-308674	6.03467	63.6783	3.39945	-4.48015	7.46e-06	0.000603435	metal ion binding
XLOC_002009	ppa012204m.g	PF02298	AT4G31840	scaffold_1:34088412-34089169	1.55035	16.3573	3.39927	-3.65192	0.000260283	0.0106656	Early nodulin-like protein 1
XLOC_029168	ppa007395m.g	PF01190	AT2G21140	scaffold_8:16181957-16184443	146481	1535.72	3.39012	-9.27393	0	0	unknown protein
XLOC_008999	ppa015274m.g	PF00560,PF00931	AT3G14470	scaffold_2:4315398-4319618	0.0992621	1.03632	3.38408	-3.3383	0.000842929	0.0265911	Putative disease resistance RPP13-like protein 1
XLOC_016590	ppa007058m.g		AT1G17140	scaffold_4:8482170-8485858	1.37765	14.3098	3.37672	-5.86426	4.51e-09	9.61e-07	Interactor of constitutive active ROPs 4
XLOC_029528	ppa021424m.g	PF03372	AT3G63240	scaffold_8:20181215-20186455	0.315656	3.26969	3.37273	-6.20161	5.59e-10	1.49e-07	unknown protein
XLOC_014726	ppa014979m.g	PF05879	AT5G45160	scaffold_4:5934555-5941507	0.47128	4874	3.37045	-4.15508	3.25e-05	0.00206907	Protein SEY1 homologue
XLOC_030365	ppa022932m.g	PF00580	AT1G65780	scaffold_8:12989634-12995930	0.0769825	0.794457	3.36737	-3.14952	0.00163538	0.0436799	unknown protein
XLOC_000611	ppa012676m.g	PF00407	AT1G24020	scaffold_1:9554565-9555468	0.782613	8.05732	3.36393	-3.37952	0.000726124	0.0238444	Major allergen Pru av 1
XLOC_004137	ppa009387m.g	PF00722,PF06955	AT5G13870	scaffold_1:21457295-21459443	0.714709	7.34026	3.3604	-3.66521	0.000247138	0.0102519	Probable xyloglucan endotransglucosylase/hydrolase protein B
XLOC_016112	ppa003171m.g	PF12143,PF00264,PF12142	0	scaffold_4:1977191-1979560	0.771211	7.8843	3.35379	-5.43266	5.55e-08	9.13e-06	Polyphenol oxidase chloroplastic
XLOC_024185	ppb022892m.g	PF11204	AT3G10980	scaffold_6:24690026-24692603	0.34693	3.54313	3.35231	-3.43051	0.000602441	0.0204503	unknown protein
XLOC_027289	ppa013195m.g	PF05498	AT5G67070	scaffold_7:15506183-15506795	3.55576	36.1559	3.346	-4.10045	4.12e-05	0.00252827	unknown protein
XLOC_004778	ppa000804m.g	PF00512,PF00072,PF02518,PF03924	AT2G01830	scaffold_1:30763592-30770758	1.59032	16.1088	3.34046	-8.00163	1.33e-15	1.13e-12	Signal transduction histidine-protein kinase barA
XLOC_019792	ppa003422m.g	PF05199,PF00732	AT1G12570	scaffold_5:9981558-9985308	7.80589	79.0227	3.33963	-7.62092	2.51e-14	1.7e-11	Protein HOTHEAD
XLOC_014667	ppa004087m.g	PF01565,PF08031	AT1G26420	scaffold_4:5062896-5065034	12715	128.72	3.33963	-10.9247	0	0	Reticuline oxidase-like protein
XLOC_022793	ppa006097m.g	PF00170	AT2G40620	scaffold_6:2145500-2148236	1.02212	10.3381	3.33834	-4.14088	3.46e-05	0.00218082	Transcription factor RF2b
XLOC_025352	ppa009714m.g	PF00194	AT4G20990	scaffold_7:8718554-8721818	0.845162	8.49874	3.32995	-3.59218	0.000327924	0.0128238	unknown protein
XLOC_016122	ppa010287m.g	PF12481,PF12504	AT4G27450	scaffold_4:2120148-2121663	6.18886	61.0362	3.30192	-5.32384	1.02e-07	1.51e-05	Stem-specific protein TSJT1
XLOC_018786	ppa019752m.g	PF08879,PF08880	AT4G24150	scaffold_5:12677348-12679722	0.133576	1.3034	3.28655	-3.55067	0.00038425	0.0144965	AtGRF8 (GROWTH-REGULATING FACTOR 8); transcription activator
XLOC_022247	ppa006443m.g	PF03765,PF00650	AT3G51670	scaffold_6:24610000-24612232	0.615074	5.99391	3.28466	-3.72049	0.000198834	0.00864972	unknown protein
XLOC_026529	ppa021795m.g		AT3G56810	scaffold_7:1036981-1040520	0.306398	2.97053	3.27724	-3.12845	0.00175732	0.0460744	unknown protein
XLOC_001942	ppa004976m.g	PF00332,PF07983	AT2G16230	scaffold_1:33332362-33334460	1.42235	13.7562	3.27373	-4.20038	2.66e-05	0.00173342	Glucan endo-1 3-beta-glucosidase 7
XLOC_028347	ppa000606m.g	PF03447,PF01842,PF00742,PF00696	AT4G19710	scaffold_8:539138-549130	0.617349	5.94858	3.26839	-4.20281	2.64e-05	0.00171821	unknown protein
XLOC_009765	ppa006041m.g	PF00010	AT2G46810	scaffold_2:20038680-20041865	0.235297	2.26251	3.26537	-3.19453	0.00140057	0.0389921	Transcription factor bHLH70
XLOC_014725	ppa023652m.g	PF05879	AT5G45160	scaffold_4:5923160-5929267	0.564152	5.41685	3.2633	-3.82403	0.000131287	0.00632998	Protein SEY1 homologue
XLOC_014679	ppa004984m.g	PF00067	AT5G36110	scaffold_4:5267788-5273288	1.06504	10.2244	3.26304	-4.97637	6.48e-07	7.68e-05	Cytochrome P450 716B2
XLOC_008365	ppa023961m.g	PF05922,PF00082,PF02225	AT3G46850	scaffold_2:22526617-22568659	3025	29.0089	3.26149	-5.25894	1.45e-07	2.04e-05	Cucumisin
XLOC_025762	ppa007337m.g	PF03171	AT2G36690	scaffold_7:14977413-14979998	0.529532	5.05992	3.25632	-3.75456	0.000173643	0.00786341	unknown protein
XLOC_027764	ppa009726m.g		AT2G46225	scaffold_7:20760806-20762881	1.45447	13891	3.25559	-3.9566	7.6e-05	0.00411518	unknown protein
XLOC_026090	ppa003627m.g	PF00368	AT1G76490	scaffold_7:18460815-18464036	2.61705	24.9512	3.2531	-5.11457	3.14e-07	4.02e-05	unknown protein
XLOC_023530	ppa004515m.g	PF08501,PF01487,PF01488	AT3G06350	scaffold_6:14924535-14928779	1.80981	17.1629	3.24538	-7.90079	2.66e-15	2.15e-12	unknown protein
XLOC_019630	ppa015574m.g	PF02458	AT5G02890	scaffold_5:6388953-6390679	2.20512	20.8618	3.24193	-4.91172	9.03e-07	0.000100915	Anthranilate N-benzoyltransferase protein 3
XLOC_005654	ppa008424m.g	PF04674	AT4G08950	scaffold_1:41743321-41744627	3.23679	30.5414	3.23813	-4.68435	2.81e-06	0.00026418	EXO (EXORDIUM)
XLOC_000461	ppa013544m.g	PF03330	AT4G30380	scaffold_1:7242621-7252490	1.3059	12.2805	3.23325	-3.5889	0.000332071	0.0129709	unknown protein
XLOC_029070	ppa003134m.g	PF03321	AT2G14960	scaffold_8:14993881-14996310	0.775617	7.28938	3.23238	-4.04043	5.34e-05	0.00311966	unknown protein
XLOC_010981	ppa018297m.g	PF00561	AT1G17430	scaffold_3:2016912-2019376	0.645711	6.06601	3.23179	-3.4038	0.000664559	0.0220972	hydrolase alpha/beta fold family protein
XLOC_010110	ppa011572m.g	PF08613	AT2G44740	scaffold_2:23929869-23931670	0.725366	6.78955	3.22653	-3.99415	6.49e-05	0.00364651	Cyclin-U4-1
XLOC_008548	ppa002373m.g	PF07714,PF00560,PF08263	AT5G51560	scaffold_2:24422691-24426108	0.824556	7.71313	3.22563	-4.06876	4.73e-05	0.00283026	Protein STRUBBELIG-RECEPTOR FAMILY 8
XLOC_021405	ppa011745m.g	PF03168	AT5G22870	scaffold_6:8218653-8219263	4.25564	39656	3.22009	-4.04196	5.3e-05	0.00310476	harpin-induced protein-related / HIN1-related / harpin-responsive protein-related
XLOC_002282	ppa021898m.g	PF00069,PF00560,PF08263	AT2G25790	scaffold_1:36819931-36823537	1.06185	9.82526	3.20992	-4.9958	5.86e-07	7.04e-05	Probably inactive leucine-rich repeat receptor-like protein kinase At2g25790
XLOC_018458	ppa025540m.g	PF03765,PF00650	AT5G47510	scaffold_5:8609803-8613580	0.285942	2.64231	3.208	-3.19769	0.00138534	0.0386484	Sec14 cytosolic factor
XLOC_024416	ppa025759m.g	PF00403	AT5G19090	scaffold_6:26920933-26922922	0.788169	7.26947	3.20527	-3.80733	0.000140475	0.00664405	unknown protein
XLOC_023138	ppa012336m.g		AT3G45230	scaffold_6:7026735-7027416	1.76501	16.2113	3.19925	-3.55044	0.000384594	0.0144965	unknown protein
XLOC_027119	ppa005104m.g	PF00026	AT3G52500	scaffold_7:13306016-13308659	19.2264	176379	3.19752	-9.82178	0	0	unknown protein
XLOC_015329	ppa013553m.g	PF07172	0	scaffold_4:14163595-14299488	76313	697016	3.19119	-6.86171	6.8e-12	2.71e-09	unknown protein
XLOC_008366	ppa016501m.g	PF05922,PF00082,PF02225	AT5G59190	scaffold_2:22526617-22568659	1.17676	10.7126	3.18642	-4.24476	2.19e-05	0.00146762	Cucumisin
XLOC_007836	ppa024897m.g	PF08613	AT2G45080	scaffold_2:15827685-15828480	1.11486	10.1468	3.1861	-3.27281	0.00106484	0.0317121	Cyclin-U2-1
XLOC_007982	ppa014652m.g	PF00106	AT3G61220	scaffold_2:17703199-17705374	3.81636	34.7089	3.18503	-6.13996	8.25e-10	2.12e-07	(+)-neomenthol dehydrogenase
XLOC_008488	ppa007699m.g	PF06943,PF00656	AT1G02170	scaffold_2:23830829-23834046	0.566627	5.14651	3.18312	-4.47571	7.62e-06	0.000613915	Metacaspase-1
XLOC_011919	ppa008822m.g	PF07837	AT2G20830	scaffold_3:17567901-17574036	4.15876	37.7669	3.1829	-6.57919	4.73e-11	1.57e-08	Formimidoyltransferase-cyclodeaminase
XLOC_009953	ppa005160m.g	PF00332,PF07983	AT3G55430	scaffold_2:22169249-22172409	2.18936	19.8699	3.182	-4.53412	5.78e-06	0.000484315	Glucan endo-1 3-beta-glucosidase 7
XLOC_005461	ppa017473m.g	PF00234	AT2G45180	scaffold_1:39283008-39284696	261374	2367.17	3.17898	-6.60905	3.87e-11	1.32e-08	14 kDa proline-rich protein DC2.15
XLOC_016249	ppa012671m.g	PF05512	AT5G46530	scaffold_4:3585807-3586779	2.90544	26.1552	3.17027	-3.84159	0.000122241	0.00598856	AWPM-19-like membrane family protein
XLOC_025692	ppa020461m.g	PF00012	AT3G12580	scaffold_7:14008795-14071373	0.293099	2.63449	3.16807	-3.29684	0.000977799	0.0297139	unknown protein
XLOC_020279	ppa008736m.g		AT5G62550	scaffold_5:15505451-15507852	1.04879	9.36457	3.15849	-4.12681	3.68e-05	0.00229909	unknown protein
XLOC_005332	ppa016327m.g	PF00520,PF00027	AT2G24610	scaffold_1:37388927-37392390	2.54607	22.4807	3.14235	-5.10992	3.22e-07	4.1e-05	Probable cyclic nucleotide-gated ion channel 14
XLOC_029310	ppa012975m.g		AT5G48500	scaffold_8:17813902-17815073	1.62153	14.1661	3.12701	-3.53478	0.00040811	0.015147	unknown protein
XLOC_008138	ppa010826m.g	PF00071	AT1G01200	scaffold_2:19626628-19628300	2.30855	20.0657	3.11967	-3.64432	0.000268095	0.0108972	Ras-related protein Rab11A
XLOC_010854	ppa017606m.g	PF00534,PF00862	AT1G73370	scaffold_3:149513-153850	2.79981	24.3232	3.11893	-7.84185	4.44e-15	3.42e-12	Sucrose synthase 2
XLOC_018241	ppa012437m.g		AT2G35470	scaffold_5:3469222-3470205	4.54255	39.2762	3.11208	-4.25566	2.08e-05	0.00141061	unknown protein
XLOC_027586	ppa001798m.g	PF05922,PF00082,PF02225	AT2G05920	scaffold_7:18986517-18989119	11.3933	98.3716	3.11005	-6.36866	1.91e-10	5.72e-08	unknown protein
XLOC_008409	ppa018219m.g		AT3G11150	scaffold_2:23011739-23012997	0.533451	4.59672	3.10718	-3.15711	0.00159341	0.0428834	unknown protein
XLOC_029305	ppa026489m.g	PF00305,PF01477	AT3G22400	scaffold_8:17738550-17742009	0.278817	2.39819	3.10456	-3.30864	0.000937492	0.0288814	unknown protein
XLOC_002651	ppa008769m.g	PF04674	AT4G08950	scaffold_1:41748565-41749665	1.86871	16.0039	3.09831	-3.88164	0.000103755	0.00523198	EXO (EXORDIUM)
XLOC_008102	ppa008244m.g	PF01370	AT2G45400	scaffold_2:19052553-19054527	3.78606	32.2795	3.09185	-7.99923	1.33e-15	1.13e-12	Dihydroflavonol-4-reductase
XLOC_007883	ppa002366m.g	PF07714,PF00560,PF08263	AT2G45340	scaffold_2:16539610-16542751	0.37575	3.19074	3.08604	-3.32231	0.000892749	0.0278345	Leucine-rich repeat receptor protein kinase EXS
XLOC_027152	ppa000768m.g	PF00225	AT2G36200	scaffold_7:13712384-13719055	0.197606	1.67063	3.0797	-3.24045	0.00119341	0.0346788	unknown protein
XLOC_000098	ppa002058m.g	PF03638	AT4G14770	scaffold_1:1328618-1333902	1.14956	9.70531	3.07769	-5616	1.95e-08	3.57e-06	Protein lin-54 homologue
XLOC_012073	ppa012248m.g	PF02298	AT5G15350	scaffold_3:19405751-19407075	3.31213	27.8309	3.07086	-3.52016	0.000431289	0.0158433	Lamin-like protein
XLOC_013334	ppa006581m.g	PF00860	AT2G05760	scaffold_3:16266038-16271740	0.657796	5.52616	3.07057	-4.48765	7.2e-06	0.000586126	Nucleobase-ascorbate transporter 1
XLOC_003501	ppa008951m.g	PF00917	AT3G17380	scaffold_1:8159041-8160589	1.26359	10.5355	3.05966	-3.44661	0.000567665	0.0194939	Ubiquitin carboxyl-terminal hydrolase 12
XLOC_020865	ppa007057m.g	PF00487,PF11960	AT5G05580	scaffold_6:43037-45991	1.63328	13.5955	3.05728	-6.0744	1.24e-09	2.94e-07	Omega-3 fatty acid desaturase chloroplastic
XLOC_000102	ppa000107m.g	PF07765	AT3G22790	scaffold_1:1356282-1365346	3.66516	30.3254	3.04858	-6.19106	5.98e-10	1.58e-07	kinase interacting family protein
XLOC_005386	ppa010650m.g		0	scaffold_1:38153157-38153972	10.7829	88.5085	3.03707	-4.96878	6.74e-07	7.95e-05	Putative uncharacterized protein
XLOC_019277	ppa001135m.g	PF00534,PF00862	AT1G73370	scaffold_5:18201752-18206006	0.958704	7.84445	3.03252	-4.05973	4.91e-05	0.00292368	Sucrose synthase 2
XLOC_022874	ppa014997m.g	PF03169	AT4G26590	scaffold_6:3135491-3138671	3.85966	31.5258	3.02998	-5.20541	1.94e-07	2.63e-05	Oligopeptide transporter 5
XLOC_026155	ppa011467m.g	PF00190	AT5G20630	scaffold_7:19126040-19127203	12.9666	105.37	3.02259	-5.42156	5.91e-08	9.64e-06	unknown protein
XLOC_030843	ppa021905m.g	PF09409,PF00627	AT1G04850	scaffold_8:18230472-18233571	0.302871	2.45376	3.01821	-3.52012	0.000431358	0.0158433	unknown protein
XLOC_011531	ppa025048m.g		AT4G03500	scaffold_3:11972065-11976279	0.518632	4.19573	3.01614	-4479	7.5e-06	0.000605987	ankyrin repeat family protein
XLOC_019865	ppa004078m.g	PF00067	AT2G45970	scaffold_5:10970603-10972199	17.3286	138503	2.99869	-6.11153	9.87e-10	2.45e-07	Cytochrome P450 86A2
XLOC_016697	ppa002367m.g	PF00085,PF00515	AT1G53300	scaffold_4:9521061-9780195	5.63974	45.0483	2.99777	-8.55143	0	0	DnaJ homologue subfamily C member 7 homologue
XLOC_014396	ppa004144m.g	PF00083	AT2G20780	scaffold_4:2015485-2017892	1.21387	9.69147	2.99711	-3.7456	0.000179961	0.00808938	Probable polyol transporter 4
XLOC_006755	ppa010066m.g	PF00504	AT1G29930	scaffold_10:271763-272765	188821	1500.41	2.99026	-5.66446	1.47e-08	2.75e-06	unknown protein
XLOC_013415	ppa008931m.g	PF00134,PF02984	AT4G03270	scaffold_3:17368528-17370782	2.81495	22.3135	2.98674	-5.3134	1.08e-07	1.57e-05	Putative cyclin-D6-1
XLOC_023840	ppa002612m.g	PF00847	AT4G37750	scaffold_6:20514685-20518013	0.378546	2.98389	2.97865	-4.45419	8.42e-06	0.000663657	unknown protein
XLOC_016173	ppa013173m.g	PF00125	AT1G09200	scaffold_4:2619400-2619854	4.37465	34.4684	2.97803	-3.36468	0.000766317	0.0248163	Histone H3.2
XLOC_027599	ppa011460m.g	PF00190	AT5G20630	scaffold_7:19115826-19116989	43.3573	341582	2.97789	-5.81609	6.02e-09	1.24e-06	unknown protein
XLOC_011215	ppa020393m.g	PF00332	AT3G15800	scaffold_3:5525604-5527108	1.14219	8.98186	2.97522	-3.41972	0.000626866	0.0211373	Glucan endo-1 3-beta-glucosidase 14
XLOC_008363	ppa020430m.g	PF05922,PF00082,PF02225	AT5G59190	scaffold_2:22526617-22568659	16.8937	132784	2.97452	-9.94815	0	0	Cucumisin
XLOC_027601	ppa011467m.g	PF00190	AT5G20630	scaffold_7:19126040-19127203	20.8651	163837	2.97309	-5.31772	1.05e-07	1.55e-05	unknown protein
XLOC_025774	ppa010365m.g	PF00230	AT2G36830	scaffold_7:15172403-15173803	61.0129	475963	2.96366	-6.11924	9.4e-10	2.35e-07	unknown protein
XLOC_020202	ppa015648m.g	PF02701	AT5G62940	scaffold_5:14748177-14749653	1.3063	10.1232	2.9541	-3.36017	0.000778944	0.0251161	Dof zinc finger protein DOF5.6
XLOC_018644	ppa004996m.g	PF00295	AT4G23500	scaffold_5:11188217-11190931	3.42235	26.4509	2.95026	-4.50103	6.76e-06	0.000556329	Probable polygalacturonase
XLOC_007244	ppa014872m.g	PF00931	AT4G26090	scaffold_2:1284889-1296562	0.576479	4.44577	2.94709	-4.59362	4.36e-06	0.00038493	Probable disease resistance protein At4g27220
XLOC_004941	ppa001483m.g	PF01496	AT4G39080	scaffold_1:32876209-32882622	1.26308	9.69162	2.93979	-6.03336	1.61e-09	3.75e-07	V-type proton ATPase 116 kDa subunit a isoform 1
XLOC_014909	ppa003057m.g	PF00023	AT1G03670	scaffold_4:8334259-8337255	1.87536	14.3406	2.93486	-6.29643	3.05e-10	8.51e-08	Ankyrin repeat-containing protein At5g02620
XLOC_029323	ppa006984m.g	PF00332,PF07983	AT3G07320	scaffold_8:17992091-17994384	0.840946	6.42971	2.93467	-3.82298	0.000131849	0.00633902	unknown protein
XLOC_022413	ppa011799m.g	PF00125	AT5G27670	scaffold_6:26573645-26576017	1.07162	8.18789	2.93369	-3.41071	0.000647943	0.0216736	unknown protein
XLOC_025848	ppa003926m.g	PF00394,PF07731,PF07732	AT5G66920	scaffold_7:16013903-16017116	0.552529	4.21779	2.93237	-3.26567	0.00109206	0.0323106	unknown protein
XLOC_012362	ppa002384m.g	PF02365	AT1G65910	scaffold_3:165177-169369	0.75266	5.73622	2.93003	-3.92723	8.59e-05	0.00452723	NAC domain-containing protein 78
XLOC_002334	ppa002275m.g	PF00535	AT4G31590	scaffold_1:37383758-37386752	2.23358	16.9753	2.92601	-4.36392	1.28e-05	0.000932168	Probable xyloglucan glycosyltransferase 5
XLOC_028956	ppa000013m.g	PF00225	AT3G19050	scaffold_8:13520349-13534858	0.120702	0.916885	2.9253	-3.38722	0.000706055	0.0233036	unknown protein
XLOC_030882	ppa003735m.g	PF07714,PF00560	AT3G24660	scaffold_8:18607983-18610584	0.641041	4.86332	2.92345	-3.39408	0.000688584	0.0227831	unknown protein
XLOC_004385	ppa025705m.g		AT1G23850	scaffold_1:25643844-25645052	2.0841	15.6272	2.90656	-4.84145	1.29e-06	0.000135924	unknown protein
XLOC_010852	ppa004139m.g	PF00501	AT1G65890	scaffold_3:116738-118637	0.743862	5.56312	2.90279	-3.33109	0.00086508	0.0271748	Medium-chain-fatty-acid--CoA ligase
XLOC_016368	ppa006568m.g	PF01565,PF08031	AT4G20840	scaffold_4:4884301-4992409	3.10018	23.1446	2.90025	-6.08294	1.18e-09	2.83e-07	unknown protein
XLOC_031592	ppa023582m.g	PF03140	AT4G31980	scaffold_9:2057172-2059891	0.664484	4.95866	2.89964	-5.70192	1.18e-08	2.27e-06	unknown protein
XLOC_017330	ppa022026m.g	PF02861	AT3G52490	scaffold_4:22167568-22170414	0.517269	3.79611	2.87554	-3.36341	0.000769872	0.0248834	Heat shock protein 101
XLOC_015987	ppa002088m.g	PF00069,PF00560,PF08263	AT4G22130	scaffold_4:733218-738856	1.60907	11.7795	2.87198	-5.38715	7.16e-08	1.14e-05	Protein STRUBBELIG-RECEPTOR FAMILY 8
XLOC_007927	ppa027143m.g	PF05922,PF00082,PF02225	AT1G01900	scaffold_2:17104463-17107372	5.75516	42.1077	2.87116	-5.50484	3.7e-08	6.31e-06	Subtilisin-like protease
XLOC_012114	ppa019180m.g	PF00069	AT5G15080	scaffold_3:19808284-19813675	3.56679	25.9927	2.86541	-5.22062	1.78e-07	2.44e-05	Protein kinase APK1A chloroplastic
XLOC_027866	ppa012311m.g		0	scaffold_7:21860850-21862680	2.07476	15.0135	2.85524	-3.97793	6.95e-05	0.00383098	unknown protein
XLOC_027226	ppa004037m.g	PF00535	AT5G03760	scaffold_7:14725504-14729742	19.2015	137879	2.84411	-7.99835	1.33e-15	1.13e-12	unknown protein
XLOC_010169	ppa023537m.g	PF01120	AT2G28100	scaffold_2:24618741-24620772	2.54509	18.1636	2.83527	-4.94905	7.46e-07	8.58e-05	Alpha-L-fucosidase 1
XLOC_026325	ppa000236m.g	PF01061,PF08370,PF00005	AT2G26910	scaffold_7:20856840-20864796	5.83639	41.5578	2.83197	-11.1561	0	0	unknown protein
XLOC_026750	ppa016994m.g	PF00931	AT1G12220	scaffold_7:6506842-6513359	0.278827	1.98346	2.83058	-4.63938	3.49e-06	0.000317572	unknown protein
XLOC_000860	ppa000838m.g	PF00069,PF00560,PF08263	AT3G28040	scaffold_1:14102570-14106290	3.33536	23.7183	2.83009	-6.91171	4.79e-12	2.03e-09	Probably inactive leucine-rich repeat receptor-like protein kinase At3g28040
XLOC_010090	ppa002812m.g	PF00069,PF00560,PF08263	AT5G58300	scaffold_2:23705101-23707580	1.91055	13.5369	2.82484	-6.19126	5.97e-10	1.58e-07	Probable inactive receptor kinase At5g58300
XLOC_015606	ppa007187m.g	PF03005	AT3G54260	scaffold_4:21141094-21142759	1.15464	8.17586	2.82393	-3.23524	0.00121541	0.0351202	unknown protein
XLOC_011785	ppa010321m.g	PF02469	AT2G04780	scaffold_3:15944887-15947129	9.60993	68.0119	2.82319	-6.36356	1.97e-10	5.88e-08	Fasciclin-like arabinogalactan protein 7
XLOC_015993	ppa009108m.g		AT1G11915	scaffold_4:815509-816860	0.557378	3.93321	2.81898	-3.53919	0.000401361	0.0149379	unknown protein
XLOC_013129	ppa012712m.g	PF03134	AT2G42820	scaffold_3:13566998-13568850	1.71219	12.0601	2.81632	-3.47454	0.000511728	0.0180253	HVA22-like protein f
XLOC_013266	ppa003544m.g		AT2G04280	scaffold_3:15305644-15315176	5.91821	41.1841	2.79885	-4.96549	6.85e-07	8.02e-05	unknown protein
XLOC_021427	ppa003918m.g	PF00535	AT5G22740	scaffold_6:8677753-8683665	5.56151	38.6711	2.79771	-6.82823	8.6e-12	3.28e-09	Glucomannan 4-beta-mannosyltransferase 2
XLOC_010978	ppa004436m.g	PF00067	AT5G07990	scaffold_3:1976954-1978701	1.29334	8.96216	2.79274	-3.46813	0.000524092	0.0183547	Flavonoid 3'-monooxygenase
XLOC_000344	ppa000646m.g	PF02861	AT4G29920	scaffold_1:4604199-4608606	0.595115	4.1213	2.79186	-4.69186	2.71e-06	0.000256824	heat shock protein-related
XLOC_009920	ppa013960m.g	PF09713	AT3G55240	scaffold_2:21738921-21740277	4.39139	30.2738	2.78532	-3.3262	0.0008804	0.0275657	Overexpression leads to PEL (Pseudo-Etiolation in Light) phenotype.
XLOC_015279	ppa017940m.g	PF00657	AT5G55050	scaffold_4:13549416-13551483	0.766748	5.26345	2.77918	-3.99611	6.44e-05	0.00362606	GDSL esterase/lipase At5g55050
XLOC_004360	ppa007109m.g	PF01344,PF00646	AT1G23390	scaffold_1:25242182-25243650	3.48409	23.9063	2.77854	-4.16104	3.17e-05	0.00202351	F-box/kelch-repeat protein At1g23390
XLOC_002437	ppa020936m.g	PF03181	AT5G25610	scaffold_1:38844754-38847976	58.0922	397819	2.7757	-5.8297	5.55e-09	1.15e-06	BURP domain-containing protein 3
XLOC_004390	ppb018970m.g		AT1G23965	scaffold_1:25708090-25710374	10.6828	73.1324	2.77522	-4.80322	1.56e-06	0.000159141	unknown protein
XLOC_002139	ppa002209m.g	PF00535	AT4G07960	scaffold_1:35292332-35295328	5.25671	35.9598	2.77415	-5.1425	2.71e-07	3.56e-05	Probable xyloglucan glycosyltransferase 12
XLOC_009581	ppa026717m.g		AT4G00770	scaffold_2:17224908-17226834	0.999151	6.82048	2.7711	-3.15315	0.00161521	0.0433483	unknown protein
XLOC_000236	ppa017874m.g	PF04749	AT3G18450	scaffold_1:3098792-3112695	68.3898	466619	2.77039	-7.8664	3.55e-15	2.84e-12	unknown protein
XLOC_031022	ppa020919m.g		AT3G18670	scaffold_8:20092518-20096043	0.860461	5.85779	2.76717	-3.83112	0.000127559	0.0061948	unknown protein
XLOC_029416	ppa000267m.g	PF01061,PF08370,PF00005	AT1G15520	scaffold_8:18963328-18970104	0.19159	1.29917	2.76149	-4.13067	3.62e-05	0.00226502	unknown protein
XLOC_007561	ppa000616m.g	PF00168,PF08372	AT5G48060	scaffold_2:9918069-9921282	0.406997	2.73603	2.74899	-3.21091	0.00132316	0.0374117	Multiple C2 and transmembrane domain-containing protein 1
XLOC_019776	ppa007738m.g	PF03171	AT4G22880	scaffold_5:9812274-9820164	1.25713	8.42167	2.74397	-3.65329	0.000258899	0.0106264	Leucoanthocyanidin dioxygenase
XLOC_018603	ppa004159m.g	PF05686	AT5G23850	scaffold_5:10609295-10612451	2.42198	16.1545	2.73768	-3.95903	7.53e-05	0.00408345	KTEL motif-containing protein 1
XLOC_030652	ppa003698m.g	PF06813	AT4G34950	scaffold_8:16328926-16332564	5.12003	34.1142	2.73615	-4.8425	1.28e-06	0.000135417	unknown protein
XLOC_001081	ppa006040m.g	PF01529	AT3G26935	scaffold_1:21529013-21532861	1.36564	9.07237	2.73191	-4.63941	3.49e-06	0.000317572	Probable S-acyltransferase At3g26935
XLOC_023179	ppa008910m.g	PF00403	AT5G60800	scaffold_6:7748217-7750300	20.1478	132963	2.72233	-7.56327	3.93e-14	2.58e-11	heavy-metal-associated domain-containing protein
XLOC_008140	ppa024582m.g		AT2G46630	scaffold_2:19647407-19648895	4.88996	32.17	2.71782	-4.35019	1.36e-05	0.000986225	unknown protein
XLOC_005899	ppa1027175m.g	PF00931	AT4G27220	scaffold_1:45462262-45466124	0.19657	1.29273	2.71731	-3.19371	0.00140455	0.0390705	unknown protein
XLOC_026484	ppa001116m.g	PF02181	AT3G25500	scaffold_7:22451790-22456618	1.06866	7.02424	2.71654	-5.14431	2.69e-07	3.54e-05	unknown protein
XLOC_025407	ppa001174m.g	PF00069,PF00560	AT2G41820	scaffold_7:9812104-9815333	0.805679	5.27445	2.71074	-3.55035	0.000384715	0.0144965	unknown protein
XLOC_005955	ppa000347m.g	PF00225	AT5G60930	scaffold_1:46305511-46316313	0.31287	2.04354	2.70743	-4.61947	3.85e-06	0.000343566	Chromosome-associated kinesin KIF4
XLOC_021271	ppa021836m.g	PF08392,PF08541	AT1G07720	scaffold_6:5859525-5860926	5.78186	37643	2.70278	-4.4628	8.09e-06	0.000641299	3-ketoacyl-CoA synthase 3
XLOC_016718	ppa022385m.g	PF00170	AT3G58120	scaffold_4:10176073-10178884	1.90502	12.3641	2.69828	-5.4389	5.36e-08	8.88e-06	Transcription factor RF2a
XLOC_021613	ppa019862m.g	PF00011	AT2G27140	scaffold_6:13127612-13129381	1.87264	12.1148	2.69362	-3.22453	0.00126179	0.0360565	unknown protein
XLOC_015164	ppa001824m.g	PF00954,PF07714,PF11883,PF08276,PF01453	AT4G27290	scaffold_4:11846633-11850216	3526	22.7648	2.6907	-4.8866	1.03e-06	0.000111515	Cysteine-rich receptor-like protein kinase 10
XLOC_027629	ppa004524m.g		AT4G29780	scaffold_7:19377809-19379508	2.99234	19.2755	2.68743	-4.0307	5.56e-05	0.0032125	unknown protein
XLOC_021793	ppa004068m.g	PF01474	AT1G22410	scaffold_6:17983329-17986247	21.0337	134.94	2.68154	-5.63414	1.76e-08	3.24e-06	unknown protein
XLOC_004313	ppa002007m.g	PF11594	AT3G01680	scaffold_1:24573917-24576995	6.68812	42.7362	2.67579	-5.76459	8.19e-09	1.62e-06	unknown protein
XLOC_003499	ppa022254m.g	PF00917	AT3G17380	scaffold_1:8148353-8152509	2.42243	15.4626	2.67425	-4.55972	5.12e-06	0.000439303	Ubiquitin carboxyl-terminal hydrolase 12
XLOC_026932	ppa003524m.g	PF01756,PF02770,PF00441	AT4G16760	scaffold_7:10119449-10121380	1.78047	11.3218	2.66877	-3.69079	0.00022356	0.0095016	unknown protein
XLOC_024403	ppa014919m.g		AT1G54860	scaffold_6:26850349-26851005	6.73023	42.6824	2.66492	-3459	0.000542193	0.0188313	unknown protein
XLOC_008156	ppa016222m.g	PF00076	AT2G46780	scaffold_2:19864290-19867393	0.67398	4.26263	2.66097	-3.31698	0.000909968	0.0282541	RNA-binding protein 38
XLOC_026152	ppa011460m.g	PF00190	AT5G20630	scaffold_7:19115826-19116989	27.8519	175976	2.65953	-5.32955	9.85e-08	1.47e-05	unknown protein
XLOC_027609	ppa025811m.g	PF00249	AT2G47460	scaffold_7:19209365-19211568	0.676547	4.25945	2.65441	-3.8826	0.000103345	0.00521522	unknown protein
XLOC_013117	ppa002254m.g	PF00535	AT4G31590	scaffold_3:13237410-13240808	8.07912	50.8566	2.65416	-7.74722	9.33e-15	6.73e-12	Probable xyloglucan glycosyltransferase 5
XLOC_030300	ppa007492m.g	PF03492	AT5G38020	scaffold_8:11878253-11923367	2.12324	13.3441	2.65187	-3.4265	0.000611408	0.0206889	unknown protein
XLOC_014353	ppa025788m.g	PF04578	AT5G45480	scaffold_4:1591064-1593098	0.829322	5.2116	2.65172	-3.16929	0.0015281	0.0414881	unknown protein
XLOC_005893	ppa005719m.g	PF06219	AT1G10020	scaffold_1:45357566-45359978	1.30303	8.16831	2.64816	-3.41139	0.000646333	0.0216306	unknown protein
XLOC_000042	ppa023554m.g		AT3G18670	scaffold_1:655565-660707	1.00656	6.29108	2.64388	-3.29943	0.000968803	0.0295878	Ankyrin repeat-containing protein At3g12360
XLOC_007057	ppa009792m.g	PF00722,PF06955	AT4G14130	scaffold_15:317023-318982	3.08225	19.2624	2.64373	-3.40805	0.000654288	0.0218423	unknown protein
XLOC_016106	ppa007136m.g	PF02065	AT5G08370	scaffold_4:1931062-1934336	1.70795	10.6583	2.64165	-4249	2.15e-05	0.0014459	Alpha-galactosidase
XLOC_011795	ppa007958m.g	PF00657	AT2G04570	scaffold_3:16092026-16107139	82.5863	513569	2.63658	-9.26047	0	0	unknown protein
XLOC_025732	ppa026419m.g		AT5G03670	scaffold_7:14507493-14510497	3.17314	19.6964	2.63395	-3.9516	7.76e-05	0.00417899	unknown protein
XLOC_007245	ppb017543m.g	PF00931	AT4G27190	scaffold_2:1341099-1352993	0.588559	3.65285	2.63376	-3.77377	0.000160802	0.00741713	Disease resistance protein RPS5
XLOC_029114	ppa024287m.g	PF00134,PF02984	AT1G70210	scaffold_8:15461137-15462792	0.45215	2803	2.6321	-3.1769	0.00148859	0.0407326	unknown protein
XLOC_018722	ppa025232m.g	PF01764	AT4G10955	scaffold_5:12097328-12099183	1.73431	10.7361	2.63004	-5.13003	2.9e-07	3.75e-05	GDSL esterase/lipase At4g10955
XLOC_028923	ppa002568m.g	PF00501	AT1G49430	scaffold_8:13138068-13144106	13.0069	80.0968	2.62246	-5.42382	5.83e-08	9.54e-06	unknown protein
XLOC_010150	ppa011831m.g	PF04043	AT5G62350	scaffold_2:24346318-24347190	10.0179	61.6755	2.62211	-4.26612	1.99e-05	0.00135427	21 kDa protein
XLOC_009550	ppa006158m.g	PF02469	AT2G45470	scaffold_2:16807727-16809005	15.9456	98.0698	2.62065	-5.13617	2.8e-07	3.66e-05	Fasciclin-like arabinogalactan protein 8
XLOC_023969	ppa024306m.g	PF00931	AT3G14460	scaffold_6:22290258-22298241	0.291037	1.78833	2.61933	-3.81724	0.000134953	0.00645111	unknown protein
XLOC_013590	ppa006034m.g	PF01490	AT3G28960	scaffold_3:19639489-19641487	4.43547	27.2164	2.61732	-5.41447	6.15e-08	1e-05	Vacuolar amino acid transporter 1
XLOC_020120	ppa006897m.g	PF00657	AT3G48460	scaffold_5:14000500-14005151	14.3612	87.3739	2.60503	-5.01706	5.25e-07	6.37e-05	GDSL esterase/lipase At3g48460
XLOC_027827	ppa010958m.g		AT2G10940	scaffold_7:21508402-21510387	66508	403934	2.60252	-9.27275	0	0	unknown protein
XLOC_031023	ppa1027227m.g	PF00023	AT3G18670	scaffold_8:20098541-20102197	0.909092	5.51121	2.59987	-4.05701	4.97e-05	0.00294743	unknown protein
XLOC_012109	ppa000359m.g	PF00664,PF00005	AT3G28860	scaffold_3:19767596-19774531	0.57574	3.46561	2.58962	-3.9623	7.42e-05	0.00403776	ABC transporter B family member 19
XLOC_024230	ppa022997m.g	PF00069,PF00560,PF08263	AT5G58300	scaffold_6:25218847-25227445	1.69706	10.1754	2.58397	-4.80703	1.53e-06	0.000157577	unknown protein
XLOC_015873	ppa007678m.g	PF08240,PF00107	AT4G39330	scaffold_4:29556272-29559359	4.25047	25.3135	2.57421	-3.6811	0.000232233	0.00978339	Probable cinnamyl alcohol dehydrogenase 9
XLOC_027841	ppa001782m.g	PF03030	AT1G15690	scaffold_7:21599360-21603320	0.941041	5.57978	2.56788	-4.42182	9.79e-06	0.000751901	unknown protein
XLOC_017150	ppa006726m.g	PF02469	AT4G12730	scaffold_4:18113924-18115189	14.3355	84.99	2.5677	-4.90914	9.15e-07	0.000101913	Fasciclin-like arabinogalactan protein 1
XLOC_009983	ppa011294m.g	PF00071	AT1G07410	scaffold_2:22517538-22519867	1.09593	6493	2.56672	-3.48602	0.000490258	0.017443	Ras-related protein Rab11C
XLOC_025690	ppa020402m.g	PF00012	AT3G12580	scaffold_7:14008795-14071373	1.51344	8.96566	2.56658	-4.14978	3.33e-05	0.00210956	unknown protein
XLOC_001900	ppa006496m.g	PF00892	AT1G75500	scaffold_1:32905252-32907844	5.43911	32.2187	2.56645	-4.32982	1.49e-05	0.00106249	Auxin-induced protein 5NG4
XLOC_004746	ppa007235m.g	PF09425,PF06200	AT3G17860	scaffold_1:30433781-30437238	57.1846	338.03	2.56345	-6.94373	3.82e-12	1.67e-09	Protein TIFY 6B
XLOC_024236	ppa017177m.g	PF06697	AT3G08600	scaffold_6:25328741-25331632	3.0985	18.2648	2.55942	-4.9072	9.24e-07	0.000102583	unknown protein
XLOC_016138	ppa003865m.g	PF04765	AT1G28240	scaffold_4:2289111-2293498	9.54265	55.8943	2.55024	-5.35389	8.61e-08	1.33e-05	unknown protein
XLOC_015875	ppb010594m.g	PF00107	AT4G39330	scaffold_4:29593007-29594799	3.43918	20.0989	2.54698	-3.20371	0.00135669	0.0381347	Probable cinnamyl alcohol dehydrogenase 9
XLOC_019923	ppa000192m.g	PF00664,PF00005	AT3G59140	scaffold_5:11640507-11648913	0.255198	1.4875	2.5432	-4.10235	4.09e-05	0.00251643	ABC transporter C family member 10
XLOC_003265	ppa008350m.g	PF01786	AT5G64210	scaffold_1:4382332-4384381	1.65951	9.64	2.53827	-3.89919	9.65e-05	0.00497867	Alternative oxidase mitochondrial
XLOC_007209	ppa004618m.g	PF00450	AT3G63470	scaffold_2:576718-580726	1.6261	9.4308	2.53596	-3.25866	0.00111941	0.0329857	Serine carboxypeptidase-like 40
XLOC_020510	ppa002536m.g	PF00069,PF08263	AT1G48480	scaffold_5:17862028-17864849	6.51339	37.6668	2.53181	-6.29649	3.04e-10	8.51e-08	Probable inactive receptor kinase At1g48480
XLOC_020147	ppa023699m.g	PF11594	AT3G01680	scaffold_5:14222812-14225953	8.5233	49.1782	2.52853	-5.01742	5.24e-07	6.37e-05	unknown protein
XLOC_011317	ppa012290m.g		0	scaffold_3:7236319-7239012	43.1625	248004	2.52251	-7.3837	1.54e-13	8.97e-11	unknown protein
XLOC_005638	ppa009645m.g	PF00244	AT1G34760	scaffold_1:41596699-41600740	2.78477	15.9068	2.51401	-3.57605	0.000348826	0.0134685	14-3-3 protein 7
XLOC_017181	ppa023872m.g	PF05368	AT1G75280	scaffold_4:18769614-18771679	14.5062	82.6614	2.51054	-5.89087	3.84e-09	8.26e-07	Isoeugenol synthase 1
XLOC_016021	ppa017318m.g	PF00612,PF00514	AT4G21820	scaffold_4:1089320-1097218	0.130333	0.740479	2.50626	-3.18737	0.00143572	0.0396954	Abnormal spindle-like microcephaly-associated protein homologue
XLOC_018177	ppa005455m.g	PF02458	AT5G17540	scaffold_5:1951638-1955253	10.8906	61.5931	2.49969	-5.82013	5.88e-09	1.21e-06	Omega-hydroxypalmitate O-feruloyl transferase
XLOC_018802	ppa021800m.g		AT1G63310	scaffold_5:12879033-12879549	9.08913	51.3876	2.49921	-3.29967	0.000967977	0.0295852	oxidoreductase acting on NADH or NADPH
XLOC_012268	ppa002307m.g	PF00023	AT3G01750	scaffold_3:21215868-21218594	5.16008	29.0708	2.49411	-4.41062	1.03e-05	0.000784676	Putative ankyrin repeat protein RF_0381
XLOC_000041	ppa026213m.g		AT3G18670	scaffold_1:647677-652548	0.562883	3.16172	2.48981	-3.46908	0.000522239	0.0183185	Ankyrin repeat-containing protein At3g12360
XLOC_027023	ppa020196m.g		AT4G37445	scaffold_7:11818544-11819681	3.78251	21.2244	2.48831	-3.17363	0.00150544	0.041026	unknown protein
XLOC_013773	ppa010022m.g	PF00106	AT3G01980	scaffold_3:21516084-21519305	2.73234	15.2967	2.48501	-3.81441	0.000136508	0.00651013	Levodione reductase
XLOC_025747	ppa002357m.g	PF00069,PF00560,PF08263	AT2G36570	scaffold_7:14798172-14800786	2.11563	11843	2.48487	-3.73649	0.000186606	0.00831028	unknown protein
XLOC_025918	ppa001803m.g	PF00176,PF00271	AT5G66750	scaffold_7:16731000-16737155	0.19531	1.09313	2.48462	-3.31363	0.000920934	0.0285006	unknown protein
XLOC_008222	ppa007936m.g	PF00320	AT3G54810	scaffold_2:20889706-20893138	16.8411	94.1784	2.48341	-6.22024	4.96e-10	1.35e-07	GATA transcription factor 10
XLOC_018847	ppa003699m.g	PF00514	AT5G50900	scaffold_5:13340749-13342546	1.56565	8.73364	2.47982	-3.25379	0.00113878	0.0334242	U-box domain-containing protein 11
XLOC_002558	ppa006147m.g	PF01476	AT1G21880	scaffold_1:40420846-40425134	1.52457	8.4651	2.47312	-3.6285	0.000285076	0.0114349	LysM domain-containing GPI-anchored protein 1
XLOC_027309	ppa016036m.g	PF05659,PF00931	AT5G66900	scaffold_7:15883856-15888136	1.96208	10.8918	2.47278	-3.82426	0.000131166	0.00632869	unknown protein
XLOC_015229	ppa023646m.g	PF02298	AT3G20570	scaffold_4:12805082-12806173	7.64484	42.2615	2.46679	-3.37648	0.000734187	0.023996	Early nodulin-like protein 1
XLOC_018481	ppa003224m.g	PF00394,PF07731,PF07732	AT4G12420	scaffold_5:8963542-8967440	6.5119	35.8912	2.46248	-4.47484	7.65e-06	0.000615666	Monocopper oxidase-like protein SKU5
XLOC_016005	ppa006626m.g	PF01762	AT1G05170	scaffold_4:926207-929833	0.903627	4.97323	2.46038	-3.29257	0.000992749	0.0300465	Probable beta-1 3-galactosyltransferase 2
XLOC_002902	ppa002905m.g	PF06045	AT1G09910	scaffold_1:45812197-45818301	4.78467	26.2912	2.45809	-6.72564	1.75e-11	6.41e-09	Rhamnogalacturonate lyase
XLOC_011322	ppa005040m.g	PF00026	AT1G79720	scaffold_3:7319724-7326718	9.13823	50.0266	2.45271	-5.77457	7.71e-09	1.55e-06	Aspartic proteinase nepenthesin-1
XLOC_003554	ppa003053m.g	PF00285,PF00549	AT5G49460	scaffold_1:8778411-8783645	22.1008	120777	2.45018	-6.30187	2.94e-10	8.29e-08	Probable ATP-citrate synthase
XLOC_002216	ppa005531m.g	PF00069	AT4G02630	scaffold_1:36074900-36078875	4.82587	26.1482	2.43785	-4.64229	3.45e-06	0.000313985	Probable serine/threonine-protein kinase At1g01540
XLOC_024121	ppa004498m.g	PF01553	AT2G38110	scaffold_6:23935903-23938329	28.8013	155953	2.4369	-7.52034	5.46e-14	3.52e-11	unknown protein
XLOC_022451	ppa006797m.g	PF07714	AT3G05140	scaffold_6:27071926-27075700	2.1764	11.7164	2.42852	-6.15864	7.34e-10	1.91e-07	unknown protein
XLOC_007294	ppa005966m.g	PF00026	AT3G54400	scaffold_2:2426090-2428720	4.11459	22.1283	2.42707	-3.88311	0.000103131	0.00521227	Aspartic proteinase nepenthesin-1
XLOC_010213	ppa006446m.g	PF03283	AT5G23870	scaffold_2:25092489-25096877	0.382247	2.0527	2.42495	-3.6743	0.0002385	0.00997848	Protein notum homologue
XLOC_008831	ppa015499m.g	PF00931	AT4G27220	scaffold_2:749982-759885	0.76109	4.08522	2.42427	-4.64866	3.34e-06	0.0003071	Probable disease resistance protein At4g27220
XLOC_030794	ppa002481m.g	PF00307	AT5G48460	scaffold_8:17792981-17796766	3.74503	20.0193	2.41834	-3.96257	7.41e-05	0.00403638	unknown protein
XLOC_019723	ppa015786m.g	PF02365	AT1G12260	scaffold_5:9010337-9014820	0.435505	2.32493	2.41643	-3.39615	0.0006834	0.0226451	NAC domain-containing protein 7
XLOC_007871	ppa008288m.g	PF00491	AT4G08900	scaffold_2:16232611-16237586	32.0213	170833	2.41548	-7.18529	6.71e-13	3.43e-10	Arginase
XLOC_014337	ppa003380m.g	PF01397,PF03936	AT1G61680	scaffold_4:1419765-1423577	0.711681	3.79187	2.41361	-3.10279	0.00191709	0.0490551	Linalool synthase chloroplastic
XLOC_016558	ppa016640m.g	PF02458	AT3G26040	scaffold_4:7877510-7884712	5.88248	31.0782	2.4014	-5.39557	6.83e-08	1.09e-05	Salutaridinol 7-O-acetyltransferase
XLOC_013104	ppa000942m.g	PF00069,PF00560,PF08263	AT1G66150	scaffold_3:12999527-13003480	3.93863	20.7298	2.39594	-4.34319	1.4e-05	0.00101051	Probable receptor protein kinase TMK1
XLOC_009716	ppa005289m.g	PF00026	AT1G01300	scaffold_2:19332368-19333858	6.02152	31.5929	2.3914	-3.99218	6.55e-05	0.00365931	Aspartic proteinase nepenthesin-1
XLOC_008223	ppa002710m.g	PF06507,PF02362	AT4G30080	scaffold_2:20902572-20905881	1.14016	5.9797	2.39084	-3.16528	0.00154932	0.0419324	Auxin response factor 18
XLOC_030329	ppa013282m.g	PF10950	0	scaffold_8:12297811-12298920	55697	291.66	2.38861	-4.89943	9.61e-07	0.0001055	unknown protein
XLOC_004466	ppa016030m.g	PF00010	AT1G26945	scaffold_1:26880336-26881583	6.92244	36.0776	2.38175	-3.41031	0.000648896	0.0216804	Transcription factor bHLH135
XLOC_009690	ppa007708m.g	PF03106	AT4G23810	scaffold_2:19057772-19062273	4.99395	25.9902	2.37971	-3.82629	0.000130089	0.00629679	Probable WRKY transcription factor 53
XLOC_008534	ppa002732m.g	PF08244,PF00251,PF11837	AT1G12240	scaffold_2:24263488-24267710	2.33627	12.1521	2.37893	-3.6362	0.000276689	0.011172	ATBETAFRUCT4; beta-fructofuranosidase/ hydrolase hydrolising O-glycosyl compounds
XLOC_012334	ppa003561m.g	PF01842,PF00696	AT3G02020	scaffold_3:21748001-21752820	4.95538	25.7484	2.37741	-7.7645	8.22e-15	6.05e-12	Aspartokinase 3 chloroplastic
XLOC_025387	ppa1027124m.g	PF08240,PF00107	AT4G21580	scaffold_7:9443699-9447971	4.65338	24.0318	2.36859	-5.68199	1.33e-08	2.51e-06	unknown protein
XLOC_000585	ppa013937m.g	PF04667	AT4G16146	scaffold_1:9207406-9210586	12.0203	62.0699	2.36842	-4.37808	1.2e-05	0.000886303	Lg106-like protein
XLOC_013218	ppa024492m.g	PF07983	AT1G79480	scaffold_3:14568365-14571329	1.57443	8.10551	2.36407	-3.67015	0.000242404	0.0100977	Glucan endo-1 3-beta-glucosidase-like protein 2
XLOC_023242	ppa024119m.g	PF01061,PF08370,PF00005	AT1G66950	scaffold_6:8995646-9003692	0.764493	3.92951	2.36177	-3.34372	0.000826623	0.0262372	Pleiotropic drug resistance protein 2
XLOC_005275	ppa022006m.g	PF01627	AT3G16360	scaffold_1:36719782-36721973	5.72676	29.3686	2.35848	-4.26555	1.99e-05	0.00135636	AHP4 (HPT PHOSPHOTRANSMITTER 4); histidine phosphotransfer kinase/ transferase transferring phosphorus-containing groups
XLOC_030749	ppa012997m.g		AT4G35320	scaffold_8:17390580-17391685	32.6076	166827	2.35507	-6.66681	2.61e-11	9.18e-09	unknown protein
XLOC_022327	ppa018162m.g	PF00854	AT1G69850	scaffold_6:25595712-25598603	7.31389	37.0297	2.33997	-4.40765	1.04e-05	0.000793017	unknown protein
XLOC_028667	ppa010605m.g	PF00117	AT2G23970	scaffold_8:7577402-7580761	5.59836	28.3421	2.33987	-3.14417	0.00166561	0.0442757	unknown protein
XLOC_009348	ppa006601m.g		AT3G56750	scaffold_2:12972365-12978182	0.822788	4.12895	2.32718	-3.76703	0.000165202	0.00755771	unknown protein
XLOC_007570	ppa007378m.g	PF00590	AT5G40850	scaffold_2:10024644-10028048	1.04256	5.22785	2.32608	-3.88427	0.000102639	0.00519133	Siroheme synthase
XLOC_016767	ppa006788m.g	PF00106	AT5G54190	scaffold_4:11002229-11008016	28.6551	143619	2.32539	-4.87537	1.09e-06	0.000116916	Protochlorophyllide reductase chloroplastic
XLOC_005611	ppa019648m.g	PF00150	0	scaffold_1:41203507-41206983	4.95755	24.8284	2.32429	-4.93806	7.89e-07	9.02e-05	Glucan 1 3-beta-glucosidase
XLOC_030831	ppa003603m.g	PF01501	AT3G25140	scaffold_8:18126051-18128601	5.73099	28.4381	2.31097	-4.10041	4.12e-05	0.00252827	unknown protein
XLOC_031010	ppa001772m.g		AT3G63430	scaffold_8:19967604-19971038	1.86028	9.19784	2.30578	-3.30701	0.000942987	0.0290107	unknown protein
XLOC_023167	ppa014663m.g	PF00249	AT1G72650	scaffold_6:7533143-7548743	1.16378	5.75238	2.30534	-4.46736	7.92e-06	0.000634532	TRFL8 (TRF-LIKE 8); DNA binding
XLOC_025619	ppa017935m.g	PF03140	AT4G31980	scaffold_7:13198570-13201297	0.781994	3.86505	2.30526	-3.22689	0.00125145	0.0358936	unknown protein
XLOC_016437	ppa000859m.g		AT3G06880	scaffold_4:5876044-5880197	5.28725	26.0029	2.29808	-5.69646	1.22e-08	2.34e-06	nucleotide binding
XLOC_004489	ppa010379m.g	PF01357,PF03330	AT1G69530	scaffold_1:27209426-27211285	99.4634	489103	2.2979	-4.70736	2.51e-06	0.000240428	Expansin-A1
XLOC_031155	ppa004056m.g	PF03005	AT3G62390	scaffold_8:21541612-21543993	1.27066	6.19648	2.28587	-3.3648	0.000765981	0.0248163	unknown protein
XLOC_027166	ppa016399m.g	PF00012	AT3G12580	scaffold_7:14008795-14071373	1.59616	7.77654	2.28452	-3.74268	0.000182069	0.00816233	unknown protein
XLOC_005093	ppa009735m.g		AT1G02180	scaffold_1:34596017-34598369	2.48769	12.1176	2.28423	-3.09847	0.00194521	0.0495479	ferredoxin-related
XLOC_008369	ppa006379m.g		AT2G39870	scaffold_2:22605348-22607491	4.00867	19.5197	2.28374	-3.62751	0.000286163	0.011458	unknown protein
XLOC_015420	ppa001469m.g	PF05922,PF00082,PF06280,PF02225	AT2G19170	scaffold_4:16526600-16534564	20.0328	97.5353	2.28356	-9.14678	0	0	Subtilisin-like protease
XLOC_017785	ppa009256m.g	PF00725,PF02737	AT3G15290	scaffold_4:10517855-10518778	15211	73.6499	2.27557	-4.0829	4.45e-05	0.00268494	3-hydroxybutyryl-CoA dehydrogenase
XLOC_005274	ppa013361m.g	PF02309	AT3G16500	scaffold_1:36716704-36718657	5.52241	26.5885	2.26744	-3.99269	6.53e-05	0.00365723	Auxin-responsive protein IAA7
XLOC_016772	ppa017816m.g	PF00232	AT4G21760	scaffold_4:11081662-11084817	1.11532	5.3696	2.26735	-3.38504	0.000711682	0.0234663	Beta-glucosidase 18
XLOC_029124	ppa005475m.g	PF00201	AT1G05680	scaffold_8:15646300-15648028	3.42448	16.4734	2.26619	-3.40759	0.000655397	0.0218684	unknown protein
XLOC_013512	ppa005351m.g	PF01190	AT5G15780	scaffold_3:18563325-18576022	218211	1042.54	2.25631	-4.49949	6.81e-06	0.000558472	unknown protein
XLOC_003276	ppa010972m.g	PF00010	AT5G57150	scaffold_1:4537917-4542461	4.6586	22.1918	2.25206	-3.37339	0.000742499	0.0242322	Transcription factor bHLH35
XLOC_027745	ppa014271m.g		0	scaffold_7:20609707-20610636	5.70734	27.1807	2.25169	-3.13642	0.00171024	0.0451045	unknown protein
XLOC_019968	ppa017925m.g	PF03145	AT3G61790	scaffold_5:12149567-12160028	1.38742	6.59603	2.24919	-3.55201	0.000382297	0.0144643	E3 ubiquitin-protein ligase SINAT3
XLOC_007517	ppa007461m.g	PF04862	AT3G08030	scaffold_2:8955579-8957903	8.6816	41.0326	2.24074	-3.97028	7.18e-05	0.00393024	unknown protein
XLOC_025201	ppa004851m.g	PF03953,PF00091	AT5G12250	scaffold_7:5283339-5287690	9.94509	46.8946	2.23737	-4.30103	1.7e-05	0.0011803	unknown protein
XLOC_021057	ppa017673m.g	PF00225,PF00307	AT3G44730	scaffold_6:2929710-2937134	0.990078	4.66707	2.2369	-4.43328	9.28e-06	0.000719611	Kinesin-4
XLOC_026327	ppa002548m.g	PF07714,PF00560,PF08263	AT2G26730	scaffold_7:20886081-20888841	6.38195	30081	2.23678	-4.07661	4.57e-05	0.00275115	unknown protein
XLOC_013155	ppa000077m.g	PF02364	AT1G06490	scaffold_3:13845740-13863210	3.09179	14.5069	2.23022	-7.20033	6.01e-13	3.15e-10	Callose synthase 7
XLOC_027602	ppa006756m.g	PF00724	AT2G06050	scaffold_7:19135648-19138127	10.1009	47331	2.2283	-5.24526	1.56e-07	2.19e-05	unknown protein
XLOC_001958	ppa011104m.g		AT1G19330	scaffold_1:33456920-33460615	7.13881	33342	2.22358	-4.48372	7.34e-06	0.000595596	unknown protein
XLOC_002438	ppa016850m.g	PF03181	AT5G25610	scaffold_1:38873397-38875450	17.7704	82.5768	2.21626	-3.9837	6.79e-05	0.00375771	BURP domain-containing protein 3
XLOC_020264	ppa003155m.g	PF00854	AT5G62680	scaffold_5:15383686-15386478	7.45324	34.6259	2.21591	-4.44712	8.7e-06	0.000681863	Peptide transporter PTR1
XLOC_019185	ppa017855m.g	PF01476	AT1G21880	scaffold_5:17210280-17212317	1.58476	7.35936	2.21531	-4.68153	2.85e-06	0.000267082	LysM domain-containing GPI-anchored protein 1
XLOC_023276	ppa004817m.g	PF07993,PF03015	AT4G33790	scaffold_6:9773812-9778966	4.05645	18.8161	2.21368	-3.37316	0.000743116	0.0242406	Fatty acyl-CoA reductase 3
XLOC_031025	ppa014909m.g	PF07224	AT1G19670	scaffold_8:20106696-20107812	5.16601	23.7767	2.20242	-3.13119	0.00174098	0.0457354	unknown protein
XLOC_021123	ppa001743m.g	PF00168,PF08372	AT3G57880	scaffold_6:3859084-3862836	1.50569	6.87959	2.1919	-4.41961	9.89e-06	0.000757041	Multiple C2 and transmembrane domain-containing protein 1
XLOC_005212	ppa008583m.g	PF01112	AT3G16150	scaffold_1:35911926-35914302	24.9697	112651	2.17362	-4572	4.83e-06	0.000417526	Probable isoaspartyl peptidase/L-asparaginase 2
XLOC_026943	ppa001635m.g		AT2G42320	scaffold_7:10363384-10368848	11.5962	52.1368	2.16865	-8.69875	0	0	unknown protein
XLOC_012620	ppa004915m.g	PF00083	AT1G79820	scaffold_3:3912336-3919996	2.52533	11.3167	2.16391	-4.55485	5.24e-06	0.000448225	Probable plastidic glucose transporter 3
XLOC_012280	ppa002683m.g	PF07714,PF00560	AT5G14210	scaffold_3:21328960-21333337	7.89435	35.2868	2.16024	-5.7846	7.27e-09	1.47e-06	Probable LRR receptor-like serine/threonine-protein kinase At1g14390
XLOC_003498	ppa006841m.g	PF02772,PF02773,PF00438	AT3G17390	scaffold_1:8141238-8143517	25.2825	112.84	2.15806	-4.54278	5.55e-06	0.000468844	S-adenosylmethionine synthetase 2
XLOC_023661	ppa008881m.g	PF00191	AT5G65020	scaffold_6:17635617-17638166	6.95128	31.0101	2.15739	-3.62922	0.000284279	0.0114162	unknown protein
XLOC_029804	ppa008027m.g	PF00450	AT5G42240	scaffold_8:1775072-1779061	14.9546	66.5394	2.15362	-6.60755	3.91e-11	1.32e-08	unknown protein
XLOC_025589	ppa005721m.g	PF02469	AT5G06390	scaffold_7:12806402-12809954	16.7238	74.3172	2.15179	-5.55536	2.77e-08	4.9e-06	unknown protein
XLOC_009459	ppa011642m.g	PF08613	AT2G44740	scaffold_2:15089705-15091301	20.8077	92.4204	2.15109	-3.76442	0.000166935	0.00762657	Cyclin-U4-1
XLOC_018691	ppa024039m.g	PF07714,PF06760	AT1G64300	scaffold_5:11764075-11767571	1.38963	6.14838	2.14551	-3.18048	0.00147031	0.0404212	Light-sensor Protein kinase
XLOC_007079	ppa012496m.g	PF00201	AT1G05680	scaffold_152:906-6045	3.75808	16.59	2.14225	-3.35321	0.000798801	0.0255657	unknown protein
XLOC_012110	ppa014004m.g	PF00010	AT3G28857	scaffold_3:19780857-19784295	7.8097	34.3385	2.13649	-3.54136	0.000398071	0.0148815	Transcription factor bHLH135
XLOC_001847	ppa005590m.g	PF08241,PF08498	AT1G20330	scaffold_1:32217570-32220443	5.88719	25875	2.13591	-3.59964	0.00031866	0.0125228	24-methylenesterol C-methyltransferase 2
XLOC_020498	ppa004742m.g	PF08241	AT3G18000	scaffold_5:17722726-17727207	3.08597	13.5332	2.13271	-3.23596	0.00121234	0.0350617	Phosphoethanolamine N-methyltransferase 1
XLOC_012383	ppa009688m.g	PF01657	AT5G37660	scaffold_3:386476-388074	2.47149	10801	2.12771	-3.47074	0.000519033	0.0182442	Cysteine-rich repeat secretory protein 60
XLOC_001873	ppa005644m.g	PF03953,PF00091	AT1G75780	scaffold_1:32543081-32546013	7.54633	32.9595	2.12685	-3.89655	9.76e-05	0.00499533	Tubulin beta-6 chain
XLOC_031516	ppa023642m.g	PF00931	AT4G27220	scaffold_9:208346-214015	0.299282	1.30045	2.11943	-3.10367	0.00191136	0.0489449	unknown protein
XLOC_009240	ppa004373m.g	PF00067	AT5G04660	scaffold_2:10893437-10894989	24.6574	107061	2.11834	-4.44853	8.65e-06	0.000678214	Cytochrome P450 77A3
XLOC_011028	ppa001410m.g	PF07714	AT5G56890	scaffold_3:2622624-2627744	2.22748	9.64904	2.11498	-5.3264	1e-07	1.5e-05	Serine/threonine-protein kinase PBS1
XLOC_001357	ppa003089m.g	PF07714,PF00560	AT1G27190	scaffold_1:26156401-26158338	3.39846	14.6922	2.1121	-3.30481	0.000950404	0.029172	Probable inactive receptor kinase At1g27190
XLOC_005669	ppa009419m.g	PF02183,PF00046	AT2G22430	scaffold_1:41865690-41866822	8.49555	36.6692	2.10979	-3.27461	0.0010581	0.0316095	Homeobox-leucine zipper protein ATHB-6
XLOC_008486	ppa000661m.g		AT3G14172	scaffold_2:23775028-23780749	9.87587	42.5268	2.10639	-6.80451	1.01e-11	3.84e-09	COP1-interacting protein-related
XLOC_015126	ppa001400m.g	PF11721,PF07714	AT5G54380	scaffold_4:11196441-11200214	3.65144	15.6953	2.1038	-5.23189	1.68e-07	2.32e-05	Receptor-like protein kinase THESEUS 1
XLOC_012742	ppa001676m.g	PF00787	AT3G15920	scaffold_3:5804599-5807006	2.49513	10.7249	2.10377	-3.26231	0.0011051	0.0326357	phox (PX) domain-containing protein
XLOC_014863	ppa017049m.g	PF11721,PF07714	AT1G56130	scaffold_4:7614689-7624560	0.397256	1.6987	2.09629	-3.29509	0.000983898	0.0298719	Probable LRR receptor-like serine/threonine-protein kinase At1g56130
XLOC_008030	ppa004571m.g	PF01553	AT4G00400	scaffold_2:18269988-18272387	19.6143	83.7916	2.0949	-4.31698	1.58e-05	0.00111084	Probable glycerol-3-phosphate acyltransferase 8
XLOC_018778	ppa015634m.g	PF00010	AT4G17880	scaffold_5:12625611-12627695	12.3899	52.9162	2.09455	-4.24205	2.21e-05	0.00147662	Transcription factor bHLH14
XLOC_023248	ppa000235m.g	PF01061,PF08370,PF00005	AT2G36380	scaffold_6:9070647-9078678	24.1714	102901	2.08989	-4.37054	1.24e-05	0.000909429	Pleiotropic drug resistance protein 2
XLOC_023441	ppa025914m.g	PF00933,PF01915	AT5G20950	scaffold_6:13028236-13032305	6.99859	29.7634	2.0884	-6.21165	5.24e-10	1.41e-07	Lysosomal beta glucosidase
XLOC_010221	ppa005774m.g	PF02458	AT5G23940	scaffold_2:25210571-25212408	19.9198	84.5409	2.08544	-4.1807	2.91e-05	0.00187233	BAHD acyltransferase DCR
XLOC_025691	ppa022171m.g	PF00012	AT3G12580	scaffold_7:14008795-14071373	7.01829	29.7747	2.0849	-4.38457	1.16e-05	0.00086505	unknown protein
XLOC_005132	ppa007955m.g	PF03096	AT5G11790	scaffold_1:35065850-35069802	14.7739	62613	2.08341	-5.27458	1.33e-07	1.89e-05	Pollen-specific protein SF21
XLOC_013217	ppb004684m.g	PF00234	AT3G22142	scaffold_3:14565679-14567490	32.8291	138708	2.07901	-4.39257	1.12e-05	0.000838486	36.4 kDa proline-rich protein
XLOC_015118	ppa008896m.g	PF00141	AT4G33420	scaffold_4:11058875-11061094	18.3218	77.2195	2.0754	-4.77141	1.83e-06	0.000182578	Peroxidase 47
XLOC_002160	ppa009924m.g		AT1G27730	scaffold_1:35605525-35606674	6.81801	28.5015	2.06361	-3.27819	0.00104476	0.0313088	Zinc finger protein 1
XLOC_025760	ppa011630m.g	PF04640	AT1G32700	scaffold_7:14962494-14964061	1.99916	8.35664	2.06353	-3.18829	0.00143118	0.0396525	unknown protein
XLOC_011293	ppa017766m.g	PF00069	AT1G80870	scaffold_3:6774668-6777033	2.29967	9.60719	2.06269	-3.46781	0.000524724	0.0183673	Putative receptor-like protein kinase At5g39000
XLOC_010154	ppa008023m.g	PF04674	AT5G51550	scaffold_2:24385465-24386654	7.8028	32.4473	2.05604	-3.40318	0.000666061	0.0221361	EXL3 (EXORDIUM LIKE 3)
XLOC_028814	ppa000583m.g	PF00225	AT4G39050	scaffold_8:11350732-11361445	8.57853	35.6643	2.05568	-7.36706	1.75e-13	1.01e-10	unknown protein
XLOC_030538	ppa014746m.g		AT4G33890	scaffold_8:15160382-15162921	0.822855	3.41169	2.05178	-3.36365	0.000769193	0.0248834	unknown protein
XLOC_010248	ppa001598m.g	PF00004	AT4G28000	scaffold_2:25433594-25439529	1.3085	5.42382	2.0514	-3.86316	0.000111931	0.00558134	Spastin
XLOC_004274	ppa007233m.g	PF03763	AT1G67590	scaffold_1:23779788-23783049	1.54095	6.38331	2.05049	-3.24626	0.00116934	0.0340974	Uncharacterized protein At3g61260
XLOC_021122	ppa007778m.g	PF01408	AT3G20790	scaffold_6:3852196-3856859	7.28869	30.1736	2.04956	-7.14976	8.69e-13	4.29e-10	Uncharacterized protein YMR315W
XLOC_008141	ppa010082m.g		AT2G46640	scaffold_2:19658483-19661349	5.93072	24.5502	2.04946	-3.19955	0.00137644	0.03848	unknown protein
XLOC_019633	ppa010228m.g	PF03171	AT2G44800	scaffold_5:6430870-6432511	2.86965	11.8754	2.04903	-3.22905	0.00124204	0.035714	2'-deoxymugineic-acid 2'-dioxygenase
XLOC_019704	ppa013010m.g	PF00234	AT4G12490	scaffold_5:8752880-8753624	40.4579	166856	2.04411	-4.10177	4.1e-05	0.00251882	14 kDa proline-rich protein DC2.15
XLOC_005150	ppa003991m.g	PF00890,PF08491	AT1G58440	scaffold_1:35274082-35278132	4.65766	19178	2.04177	-4.98313	6.26e-07	7.47e-05	XF1; squalene monooxygenase
XLOC_021938	ppa000987m.g	PF00689,PF12515,PF00702,PF00690,PF00122	AT4G37640	scaffold_6:20833204-20839621	0.851042	3.50316	2.04135	-3.34332	0.000827825	0.0262629	unknown protein
XLOC_022154	ppa004740m.g	PF07714	AT3G54030	scaffold_6:23671767-23679632	1.27554	5.21883	2.03262	-3.27355	0.00106206	0.0316857	unknown protein
XLOC_005975	ppa000370m.g		AT4G24610	scaffold_1:46562415-46571854	2.03089	8.30408	2.0317	-4.57943	4.66e-06	0.000407162	unknown protein
XLOC_014352	ppa018036m.g	PF04578	AT5G45480	scaffold_4:1586843-1590070	1.02902	4.20057	2.02932	-3.19681	0.00138956	0.0387252	unknown protein
XLOC_021895	ppa005613m.g	PF03953,PF00091	AT1G04820	scaffold_6:20235415-20237776	8.48599	34.6354	2.02909	-3.61724	0.000297758	0.0118515	unknown protein
XLOC_002103	ppa006989m.g	PF02535	AT1G10970	scaffold_1:34970542-34973380	6.87305	28.0409	2.02851	-5.73296	9.87e-09	1.91e-06	Zinc transporter 4 chloroplastic
XLOC_014389	ppa023167m.g		AT4G27430	scaffold_4:1941511-1945886	5.32708	21.7289	2.0282	-3.88969	0.000100374	0.00510372	disease resistance protein (TIR class) putative
XLOC_023154	ppa012603m.g	PF03641	AT2G28305	scaffold_6:7278436-7282655	16648	67.5819	2.02128	-4.00339	6.24e-05	0.00353097	UPF0717 protein At5g11950
XLOC_013554	ppa007111m.g	PF07839	AT5G39380	scaffold_3:19220087-19224773	1.75298	7.11513	2.02108	-3.11866	0.00181676	0.04719	calmodulin-binding protein-related
XLOC_030450	ppa002730m.g	PF08240,PF00106,PF00107	AT1G49670	scaffold_8:14155832-14164700	2.71394	10.9938	2.01823	-4.39626	1.1e-05	0.000828976	unknown protein
XLOC_025386	ppa004177m.g		AT3G57400	scaffold_7:9432460-9434147	22.4707	90.8265	2.01507	-6.70952	1.95e-11	7e-09	unknown protein
XLOC_020160	ppa014329m.g		0	scaffold_5:14315144-14320719	17.0853	69.0529	2.01495	-4.00166	6.29e-05	0.00355396	unknown protein
XLOC_026102	ppa004300m.g	PF01095,PF04043	AT3G43270	scaffold_7:18644864-18647553	21.11	85.3092	2.01478	-4.22425	2.4e-05	0.00158096	unknown protein
XLOC_030705	ppa020912m.g	PF01582,PF00560,PF00931	AT4G12010	scaffold_8:16912444-16917602	0.813567	3.28755	2.01468	-3.37784	0.000730566	0.0239074	unknown protein
XLOC_027775	ppa003975m.g	PF03514,PF12041	AT2G01570	scaffold_7:20910515-20912871	10.7376	43.3494	2.01334	-4.09189	4.28e-05	0.00260403	unknown protein
XLOC_001974	ppa004133m.g	PF00067	AT5G42650	scaffold_1:33633524-33635355	4.49029	18.1083	2.01177	-3.29684	0.000977808	0.0297139	Allene oxide synthase chloroplastic
XLOC_025839	ppa007009m.g	PF01734	AT2G26560	scaffold_7:15803907-15805971	2.20718	8.87915	2.00822	-3.8632	0.000111909	0.00558134	unknown protein
XLOC_021214	ppa010180m.g	PF01357,PF03330	AT2G39700	scaffold_6:5140904-5149342	32.0347	128743	2.00679	-6.17583	6.58e-10	1.72e-07	Expansin-A4
XLOC_001338	ppa004044m.g	PF00860	AT5G62890	scaffold_1:25854385-25858868	2.74803	11.0435	2.00673	-3.46057	0.000539026	0.0187407	Nucleobase-ascorbate transporter 6
XLOC_005806	ppa001692m.g	PF00933,PF01915	AT5G64570	scaffold_1:44134297-44138604	4.75551	19.0758	2.00407	-3.54435	0.000393584	0.0147797	Beta-D-xylosidase 4
XLOC_021960	ppa020782m.g	PF00400	AT4G34280	scaffold_6:21112805-21120273	16.0788	64.3166	2.00003	-6.92311	4.42e-12	1.9e-09	unknown protein
XLOC_024206	ppa025482m.g	PF00069	AT3G51630	scaffold_6:25015924-25020007	145616	36.3214	-2.00328	4.44012	8.99e-06	0.000700326	unknown protein
XLOC_024471	ppa009662m.g	PF00291	AT4G14880	scaffold_6:27451186-27454947	33.6453	8.14886	-2.04573	4.8718	1.11e-06	0.000118856	unknown protein
XLOC_005541	ppa014176m.g		0	scaffold_1:40334930-40335413	819002	197386	-2.05285	4.25888	2.05e-05	0.00139464	unknown protein
XLOC_000576	ppa011816m.g		0	scaffold_1:9047391-9093196	915689	215004	-2.0905	4.3245	1.53e-05	0.0010809	Putative uncharacterized protein
XLOC_023049	ppa024320m.g	PF00076	AT3G46020	scaffold_6:5545607-5546966	35.0327	7.98881	-2.13265	3.20556	0.00134802	0.03796	Glycine-rich RNA-binding protein
XLOC_005593	ppa003971m.g	PF01553	AT4G01950	scaffold_1:40978909-40980690	55.2699	12.2941	-2.16853	4.39843	1.09e-05	0.000822584	Probable glycerol-3-phosphate acyltransferase 3
XLOC_004981	ppa022145m.g		0	scaffold_1:33297912-33300080	53.5555	11.1213	-2.26771	3726	0.000194545	0.00854454	unknown protein
XLOC_016755	ppa014506m.g		AT3G15353	scaffold_4:10756792-10758432	8943.15	1819.24	-2.29745	3.18008	0.00147235	0.0404212	Metallothionein-like protein 1
XLOC_021839	ppa018088m.g	PF00931	AT3G07040	scaffold_6:19044849-19048439	2.92367	0.590951	-2.30667	3.13852	0.00169801	0.04487	unknown protein
XLOC_022420	ppa001287m.g	PF00305,PF01477	AT1G55020	scaffold_6:26729182-26734959	11.8319	2.28391	-2.3731	3.81124	0.000138271	0.00657225	unknown protein
XLOC_005539	ppa014315m.g		0	scaffold_1:40323458-40326577	2185.29	416465	-2.39156	4.81726	1.46e-06	0.00015017	unknown protein
XLOC_002551	ppa014177m.g		0	scaffold_1:40330297-40330746	2472.3	469636	-2.39624	4.91052	9.08e-07	0.000101367	unknown protein
XLOC_007677	ppa025386m.g	PF02362	AT4G33280	scaffold_2:12826609-12837420	5.11775	0.934429	-2.45335	3.11611	0.00183256	0.047419	B3 domain-containing protein Os04g0386900
XLOC_005504	ppa004920m.g	PF01490	AT5G09220	scaffold_1:39871914-39875368	32.2733	5.87005	-2.4589	6.01037	1.85e-09	4.21e-07	Amino acid permease 3
XLOC_013014	ppa012714m.g	PF07468	0	scaffold_3:11030058-11030780	549203	99.1503	-2.46965	5.18155	2.2e-07	2.96e-05	Whole genome shotgun sequence of line PN40024 scaffold_5.assembly12x
XLOC_012780	ppa003835m.g	PF01566	AT1G15960	scaffold_3:6626770-6634401	4.33196	0.766145	-2.49933	3.8995	9.64e-05	0.00497867	Metal transporter Nramp6
XLOC_004888	ppa013825m.g		0	scaffold_1:32342286-32345223	103865	18.2891	-2.50565	7.16759	7.63e-13	3.82e-10	unknown protein
XLOC_002548	ppa014209m.g		0	scaffold_1:40304210-40304682	956275	161033	-2.57007	5.33933	9.33e-08	1.41e-05	unknown protein
XLOC_002552	ppa014176m.g		0	scaffold_1:40334930-40335413	1242.72	206381	-2.59012	5.34058	9.27e-08	1.4e-05	unknown protein
XLOC_024257	ppa000924m.g	PF07714,PF08263	AT1G79620	scaffold_6:25451425-25479552	143364	23.2527	-2.62421	11.0993	0	0	unknown protein
XLOC_013320	ppa025611m.g	PF00561,PF04083	AT5G14180	scaffold_3:16125561-16131682	6.77465	1.09472	-2.62958	4.62261	3.79e-06	0.000339766	unknown protein
XLOC_007670	ppa001745m.g	PF00009,PF03144,PF11987	AT1G76810	scaffold_2:12729667-12735244	14.3466	2.31491	-2.63168	4.5775	4.71e-06	0.000410095	Eukaryotic translation initiation factor 5B
XLOC_012421	ppa022163m.g	PF00560,PF08263	AT1G17240	scaffold_3:934027-937375	4.76349	0.722459	-2.72103	3.13891	0.00169575	0.0448484	unknown protein
XLOC_027512	ppa007586m.g	PF01255	AT2G17570	scaffold_7:18119431-18122319	1237.62	184302	-2.74743	8.08392	6.66e-16	6.2e-13	unknown protein
XLOC_016072	ppa017664m.g	PF00954,PF07714,PF08276,PF01453	AT1G61500	scaffold_4:1539401-1543389	21438	2.9534	-2.85972	5.26746	1.38e-07	1.96e-05	Putative serine/threonine-protein kinase receptor
XLOC_001190	ppa026952m.g	PF00067	AT2G45550	scaffold_1:23687681-23689709	25.2983	3.42876	-2.88328	5.22102	1.78e-07	2.44e-05	Cytochrome P450 76C4
XLOC_024314	ppb013667m.g		0	scaffold_6:26153913-26155237	15.9423	2.0976	-2.92605	3.32206	0.00089355	0.0278345	unknown protein
XLOC_014292	ppa004182m.g	PF01554	AT3G21690	scaffold_4:973375-1072315	32.4942	3.76352	-3.11003	5.76111	8.36e-09	1.65e-06	unknown protein
XLOC_003197	ppa023124m.g	PF06203	AT2G33350	scaffold_1:3347625-3352450	1.84353	0.213315	-3.11141	4.23224	2.31e-05	0.00153037	Zinc finger protein CONSTANS-LIKE 4
XLOC_016581	ppa018201m.g	PF02798,PF00043	AT1G78380	scaffold_4:8407918-8409533	8.69743	0.980299	-3.14929	3.43171	0.000599783	0.0203859	Probable glutathione S-transferase
XLOC_022029	ppa015363m.g	PF02365	AT3G15510	scaffold_6:21966618-21971396	13.1029	1.42208	-3.20381	3.57216	0.000354054	0.0136077	unknown protein
XLOC_015943	ppa013688m.g		AT3G09950	scaffold_4:339681-340495	49.0477	4.95568	-3.30703	4.57669	4.72e-06	0.000410394	unknown protein
XLOC_023358	ppa014999m.g	PF00069	AT5G38280	scaffold_6:11184762-11187610	4.79797	0.423289	-3.50271	4.35477	1.33e-05	0.000967887	Probable receptor-like protein kinase At5g39030
XLOC_002550	ppa014221m.g		0	scaffold_1:40323458-40326577	449.14	39.0016	-3.52556	6.08142	1.19e-09	2.84e-07	unknown protein
XLOC_019226	ppa020149m.g	PF03098	AT1G73680	scaffold_5:17595206-17598427	1.51805	0.126909	-3.58035	3.14638	0.00165304	0.0440463	Peroxidase mlt-7
XLOC_013864	ppa015122m.g	PF07539	AT4G30990	scaffold_3:4508993-4509118	21663.7	1534.4	-3.81953	5.11964	3.06e-07	3.95e-05	Small subunit processome component 20 homologue
XLOC_000715	ppa026615m.g		AT5G18920	scaffold_1:11096502-11097336	17.0594	0.975176	-4.12876	3.22484	0.00126045	0.0360489	unknown protein
XLOC_010434	ppa021725m.g	PF00248	AT1G60730	scaffold_2:4124425-4124671	591594	31.8079	-4.21715	4.53014	5.89e-06	0.000492924	Auxin-induced protein PCNT115
XLOC_011484	ppa023429m.g		AT5G37850	scaffold_3:11053879-11055455	2.0373	0.0879699	-4.53351	3.81327	0.000137138	0.00653225	Pyridoxal kinase
XLOC_001546	ppa019188m.g	PF06880	AT1G13520	scaffold_1:28522294-28523587	2.02127	0.0749793	-4.75262	3.52085	0.000430163	0.0158168	unknown protein
XLOC_017739	ppb012865m.g	PF00023	AT3G24530	scaffold_4:8310081-8311528	0.649234	0.0194605	-5.06012	3.11647	0.00183029	0.0474041	Ankyrin repeat-containing protein putative
XLOC_018739	ppa024721m.g	PF03552	AT4G23990	scaffold_5:12237855-12241183	0.958454	0.0193796	-5.6281	3.38008	0.000724637	0.0238115	Cellulose synthase-like protein G3
XLOC_024296	ppa008294m.g	PF01501	AT1G56600	scaffold_6:25937090-25938833	18.7851	0.166982	-6.81375	6.54445	5.97e-11	1.93e-08	unknown protein

## Sheet: Cassava_SACMV
ID		AGI Arabidopsis	Log2 Fold change	p-value	PFAM
cassava4.1_031280	cassava4.1_031280m	AT4G05200	5.60861	7.15198e-07	PF01657
cassava4.1_010685	cassava4.1_010685m	AT5G42800	5.19315	3.16845e-08
cassava4.1_029957	cassava4.1_029957m	AT2G05210	5.08031	0.028873	PF02765
cassava4.1_006593	cassava4.1_006593m	AT1G47530	4.87772	0.0332019
cassava4.1_033769	cassava4.1_033769m	AT3G18670	4.72579	0.00372004	PF00023
cassava4.1_028790	cassava4.1_028790m	AT2G04570	4.32526	0.0115242
cassava4.1_028832	cassava4.1_028832m	AT5G49370	4.14083	0.0184365
cassava4.1_028174	cassava4.1_028174m	AT5G01075	4.09345	0.0357901
cassava4.1_004545	cassava4.1_004545m	AT3G06350	3.96792	7.65986e-07	PF01487,PF08501,PF01488
cassava4.1_024994	cassava4.1_024994m	AT4G21200	3.89085	0.00687433
cassava4.1_030414	cassava4.1_030414m	AT5G36130	3.81431	0.0091828
cassava4.1_005313	cassava4.1_005313m	AT5G20860	3.77538	2.00114e-05	PF04043,PF01095
cassava4.1_005668	cassava4.1_005668m	AT5G07990	3.76386	1.26834e-05	PF00067
cassava4.1_017861	cassava4.1_017861m	AT5G41050	3.75465	0.000343671	PF01190
cassava4.1_034126	cassava4.1_034126m	AT4G09990	3.73088	0.046996	PF04669
cassava4.1_032656	cassava4.1_032656m	AT5G11300	3.72093	9.00318e-05	PF00134,PF02984
cassava4.1_019838	cassava4.1_019838m	AT5G14920	3.71115	0.000431758	PF02704
cassava4.1_018611	cassava4.1_018611m	AT1G08880	3.6814	0.00508838	PF00125,PF00808
cassava4.1_026707	cassava4.1_026707m	AT2G32350	3.65103	5.96159e-05	PF00240,PF11976
cassava4.1_020461	cassava4.1_020461m	AT4G17910	3.6356	0.0143538
cassava4.1_010056	cassava4.1_010056m	AT3G08900	3.56802	8.82479e-05	PF03214
cassava4.1_032835	cassava4.1_032835m	AT1G32100	3.55587	0.00771311	PF05368
cassava4.1_002628	cassava4.1_002628m	AT3G53260	3.53811	2.38346e-05	PF00221
cassava4.1_010998	cassava4.1_010998m	AT1G54730	3.50849	0.0283386
cassava4.1_010212	cassava4.1_010212m	AT3G51240	3.45079	7.48487e-05	PF03171
cassava4.1_000747	cassava4.1_000747m	AT5G53890	3.44944	0.000673267	PF08263,PF00560,PF00069,PF07714
cassava4.1_018626	cassava4.1_018626m	AT4G24700	3.43629	0.0242383
cassava4.1_010240	cassava4.1_010240m	AT5G47500	3.40895	0.00352748
cassava4.1_013564	cassava4.1_013564m	AT5G53420	3.40543	3.90383e-05	PF06203
cassava4.1_009891	cassava4.1_009891m	AT5G43060	3.34437	0.00251035
cassava4.1_005110	cassava4.1_005110m	AT2G45970	3.32821	0.000142329	PF00067
cassava4.1_014767	cassava4.1_014767m	AT2G25810	3.29878	9.05365e-05	PF00230
cassava4.1_023313	cassava4.1_023313m	AT1G15760	3.29611	0.00763739
cassava4.1_010222	cassava4.1_010222m	AT3G21420	3.29276	0.0317903	PF03171
cassava4.1_024293	cassava4.1_024293m	AT4G02080	3.2808	0.0192647	PF00025
cassava4.1_022869	cassava4.1_022869m	AT5G01350	3.27158	8.12592e-05
cassava4.1_029236	cassava4.1_029236m	AT4G13510	3.23835	0.000358823	PF00909
cassava4.1_034307	cassava4.1_034307m	AT4G15480	3.22786	7.65321e-08
cassava4.1_010977	cassava4.1_010977m	AT1G12910	3.22572	0.0157236	PF00400
cassava4.1_018579	cassava4.1_018579m	AT1G54070	3.21745	0.00644136	PF05564
cassava4.1_015247	cassava4.1_015247m	AT4G01410	3.20496	0.0423086	PF03168
cassava4.1_030389	cassava4.1_030389m	AT1G05260	3.19868	0.000205498
cassava4.1_017770	cassava4.1_017770m	AT4G33800	3.1839	0.0176494
cassava4.1_012592	cassava4.1_012592m	AT1G22640	3.15945	0.0030858	PF00249
cassava4.1_029072	cassava4.1_029072m	AT3G55350	3.14083	0.00844043
cassava4.1_019648	cassava4.1_019648m	AT1G74670	3.13767	0.000256935	PF02704
cassava4.1_007043	cassava4.1_007043m	AT1G28110	3.12516	0.00243972	PF00450
cassava4.1_002610	cassava4.1_002610m	AT1G27460	3.10767	0.000805606	PF07719,PF00515
cassava4.1_017647	cassava4.1_017647m	AT5G38410	3.09644	0.0222926	PF00101
cassava4.1_012731	cassava4.1_012731m	AT1G14130	3.08739	0.0101193	PF03171
cassava4.1_028253	cassava4.1_028253m	AT5G48930	3.08739	0.0101193	PF02458
cassava4.1_019713	cassava4.1_019713m	AT1G69230	3.08107	0.0200078
cassava4.1_027275	cassava4.1_027275m	AT5G48810	3.07995	0.00128811
cassava4.1_019842	cassava4.1_019842m	AT2G20870	3.0788	8.93656e-07
cassava4.1_007381	cassava4.1_007381m	AT1G65450	3.0758	0.00016408	PF02458
cassava4.1_005974	cassava4.1_005974m	AT5G07990	3.07447	1.28544e-08	PF00067
cassava4.1_029429	cassava4.1_029429m	AT1G26340	3.07372	0.0153175
cassava4.1_022517	cassava4.1_022517m	AT1G75390	3.06473	0.000246595	PF00170,PF07716
cassava4.1_010365	cassava4.1_010365m	AT1G43650	3.05486	0.00145436	PF00892
cassava4.1_011739	cassava4.1_011739m	AT3G16150	3.05395	0.000197692
cassava4.1_017037	cassava4.1_017037m	AT1G65870	3.05063	0.0250789	PF00097
cassava4.1_032481	cassava4.1_032481m	AT4G24204	3.05063	0.0250789
cassava4.1_005942	cassava4.1_005942m	AT3G45010	3.02932	0.000366473	PF00450
cassava4.1_009924	cassava4.1_009924m	AT1G03440	3.02125	0.00410703	PF08263,PF00560
cassava4.1_025791	cassava4.1_025791m	AT5G02260	3.00333	0.000544704	PF03330,PF01357
cassava4.1_009877	cassava4.1_009877m	AT5G05580	2.99428	0.000760428	PF11960,PF00487
cassava4.1_025231	cassava4.1_025231m	AT3G22142	2.99224	0.0133946
cassava4.1_004623	cassava4.1_004623m	AT1G80530	2.96867	0.00193519	PF06813,PF07690
cassava4.1_004082	cassava4.1_004082m	AT4G18570	2.96305	0.0119208
cassava4.1_012937	cassava4.1_012937m	AT3G11400	2.9297	0.00207372	PF12353,PF00076
cassava4.1_027244	cassava4.1_027244m	AT2G34540	2.92353	0.0366286
cassava4.1_034279	cassava4.1_034279m	AT3G55420	2.92353	0.0198062
cassava4.1_012487	cassava4.1_012487m	AT5G52120	2.90379	0.0360871	PF00646
cassava4.1_002150	cassava4.1_002150m	AT3G23150	2.89641	0.000430472	PF01590,PF00512,PF02518,PF00072
cassava4.1_002960	cassava4.1_002960m	AT4G30080	2.89518	0.000935642
cassava4.1_001110	cassava4.1_001110m	AT1G17260	2.87405	0.000780635	PF00690,PF00122,PF00702
cassava4.1_015453	cassava4.1_015453m	AT5G41210	2.84924	0.000561694	PF02798
cassava4.1_030699	cassava4.1_030699m	AT4G27760	2.82436	0.0146081
cassava4.1_014202	cassava4.1_014202m	AT1G19670	2.81385	0.00282863	PF07224
cassava4.1_011211	cassava4.1_011211m	AT4G38660	2.79799	0.000478221	PF00314
cassava4.1_027716	cassava4.1_027716m	AT2G14820	2.77152	0.000139224	PF03000
cassava4.1_009710	cassava4.1_009710m	AT3G19320	2.76306	0.00761269	PF00560
cassava4.1_022575	cassava4.1_022575m	AT2G34650	2.76003	0.0248251	PF00069
cassava4.1_029149	cassava4.1_029149m	AT1G03440	2.7594	0.00803784	PF08263,PF00560
cassava4.1_014489	cassava4.1_014489m	AT2G03090	2.75256	0.000922017	PF03330,PF01357
cassava4.1_016936	cassava4.1_016936m	AT5G23420	2.75179	0.0283386	PF00505
cassava4.1_022303	cassava4.1_022303m	AT4G00480	2.7449	0.000652627	PF00010
cassava4.1_018452	cassava4.1_018452m	AT1G78020	2.74228	0.000804536	PF04570
cassava4.1_012912	cassava4.1_012912m	AT4G15830	2.74029	0.0190228	PF02985
cassava4.1_010997	cassava4.1_010997m	AT1G61720	2.73631	0.000853586	PF01370
cassava4.1_016939	cassava4.1_016939m	AT1G10200	2.73203	0.015836	PF00412
cassava4.1_009624	cassava4.1_009624m	AT3G26700	2.72579	0.00168518	PF07714,PF00069
cassava4.1_007603	cassava4.1_007603m	AT2G46210	2.72528	0.000942102	PF00173,PF00487
cassava4.1_017259	cassava4.1_017259m	AT2G32300	2.72243	0.00372286	PF02298
cassava4.1_022578	cassava4.1_022578m	AT4G18425	2.71702	0.0312046	PF05078
cassava4.1_020750	cassava4.1_020750m	AT5G50335	2.71382	0.00586162
cassava4.1_019555	cassava4.1_019555m	AT2G40080	2.71243	0.00129522	PF07011
cassava4.1_010953	cassava4.1_010953m	AT1G75290	2.70981	0.00074986
cassava4.1_008256	cassava4.1_008256m	AT1G72010	2.70787	0.00109509
cassava4.1_007568	cassava4.1_007568m	AT4G13710	2.7078	0.000380377	PF00544
cassava4.1_016827	cassava4.1_016827m	AT1G58170	2.68906	0.0271372	PF03018
cassava4.1_014903	cassava4.1_014903m	AT5G01580	2.6814	0.0441569	PF03227
cassava4.1_004821	cassava4.1_004821m	AT4G02320	2.67841	0.0417351	PF04043,PF01095
cassava4.1_004927	cassava4.1_004927m	AT1G14430	2.67841	3.1312e-06	PF07250,PF09118
cassava4.1_001975	cassava4.1_001975m	AT2G40540	2.67155	0.000426908	PF02705
cassava4.1_022554	cassava4.1_022554m	AT3G20460	2.67009	0.00310163	PF00083,PF07690
cassava4.1_011235	cassava4.1_011235m	AT5G55630	2.66003	0.00303302	PF07885
cassava4.1_013627	cassava4.1_013627m	AT1G19190	2.65541	0.0203578	PF07859
cassava4.1_002782	cassava4.1_002782m	AT3G03770	2.65434	0.00108934	PF00560
cassava4.1_006624	cassava4.1_006624m	AT1G72160	2.65225	0.0019575	PF03765,PF00650
cassava4.1_027422	cassava4.1_027422m	AT2G21210	2.64487	0.0309118	PF02519
cassava4.1_019149	cassava4.1_019149m	AT3G52590	2.64448	0.0104308	PF11976,PF00240,PF01020
cassava4.1_006659	cassava4.1_006659m	AT5G04310	2.64175	0.000250809	PF00544
cassava4.1_005848	cassava4.1_005848m	AT5G12890	2.6372	0.00137066
cassava4.1_021617	cassava4.1_021617m	AT5G20740	2.63402	0.00447757	PF04043
cassava4.1_013078	cassava4.1_013078m	AT1G52700	2.62893	0.00502779	PF02230
cassava4.1_014762	cassava4.1_014762m	AT1G69530	2.62893	0.00502779	PF03330,PF01357
cassava4.1_012254	cassava4.1_012254m	AT2G38090	2.62782	0.000993065	PF00249
cassava4.1_013945	cassava4.1_013945m	AT4G38260	2.62677	0.00103955
cassava4.1_008304	cassava4.1_008304m	AT2G32990	2.62391	0.00380969	PF00759
cassava4.1_014683	cassava4.1_014683m	AT1G18250	2.62	0.0041966
cassava4.1_008682	cassava4.1_008682m	AT1G51140	2.61866	0.000993132
cassava4.1_015871	cassava4.1_015871m	AT5G21090	2.61631	0.00368577	PF08263,PF00560
cassava4.1_009098	cassava4.1_009098m	AT3G03690	2.60951	0.00319714	PF02485
cassava4.1_007706	cassava4.1_007706m	AT2G43820	2.60876	0.00169184
cassava4.1_022008	cassava4.1_022008m	AT1G18340	2.6074	0.0341263	PF03850
cassava4.1_015925	cassava4.1_015925m	AT5G11950	2.6074	0.00183892	PF03641
cassava4.1_007516	cassava4.1_007516m	AT4G13710	2.60662	0.00562974	PF00544
cassava4.1_019782	cassava4.1_019782m	AT5G15230	2.5973	0.0129544	PF02704
cassava4.1_032462	cassava4.1_032462m	AT5G28300	2.59338	0.0134521
cassava4.1_023861	cassava4.1_023861m	AT1G14730	2.58649	0.0380604	PF03188
cassava4.1_002230	cassava4.1_002230m	AT1G15690	2.58002	0.00139777
cassava4.1_016977	cassava4.1_016977m	AT1G15380	2.57952	0.0101326	PF00903
cassava4.1_003517	cassava4.1_003517m	AT5G58300	2.57888	0.00190818	PF08263,PF00560,PF07714,PF00069
cassava4.1_034248	cassava4.1_034248m	AT5G20630	2.57445	0.0273562	PF00190,PF07883
cassava4.1_001122	cassava4.1_001122m	AT1G17260	2.57122	0.0498482	PF00690,PF00122,PF00702
cassava4.1_007396	cassava4.1_007396m	AT3G55120	2.5674	0.00120911
cassava4.1_028136	cassava4.1_028136m	AT3G52500	2.56243	4.60717e-05
cassava4.1_007546	cassava4.1_007546m	AT1G65450	2.55587	0.002628	PF02458
cassava4.1_005357	cassava4.1_005357m	AT4G36710	2.55134	0.00183648	PF03514
cassava4.1_024119	cassava4.1_024119m	AT3G16970	2.55082	0.00778103	PF05938
cassava4.1_002709	cassava4.1_002709m	AT2G37040	2.54682	0.00163167	PF00221
cassava4.1_010427	cassava4.1_010427m	AT5G60800	2.542	0.00410395	PF00403
cassava4.1_007688	cassava4.1_007688m	AT3G47960	2.53555	0.00828503	PF00854
cassava4.1_004981	cassava4.1_004981m	AT1G76160	2.53358	0.00171234	PF07732,PF00394,PF07731
cassava4.1_018943	cassava4.1_018943m	AT3G11780	2.52575	0.0124803	PF02221
cassava4.1_016519	cassava4.1_016519m	AT2G44740	2.50849	3.25855e-05	PF00069,PF07714
cassava4.1_034042	cassava4.1_034042m	AT1G28340	2.50849	0.0302592	PF08613,PF00134
cassava4.1_004879	cassava4.1_004879m	AT3G49000	2.50849	0.0226118	PF11721
cassava4.1_023139	cassava4.1_023139m	AT1G66910	2.50849	0.000728554	PF08221,PF05645
cassava4.1_005983	cassava4.1_005983m	AT2G38110	2.49942	0.00181516	PF01553
cassava4.1_018999	cassava4.1_018999m	AT4G27650	2.48876	0.0462377	PF00125
cassava4.1_022585	cassava4.1_022585m	AT1G79430	2.48876	0.00683924	PF00098,PF00249
cassava4.1_014027	cassava4.1_014027m	AT5G56840	2.48876	0.00446835	PF00249
cassava4.1_028744	cassava4.1_028744m	AT3G27360	2.48876	0.00517631	PF03463
cassava4.1_018105	cassava4.1_018105m	AT2G04240	2.47914	0.00183403	PF00097
cassava4.1_034263	cassava4.1_034263m	AT5G62360	2.47811	0.00990731	PF04043
cassava4.1_016456	cassava4.1_016456m	AT5G25280	2.47101	0.0251948
cassava4.1_008189	cassava4.1_008189m	AT5G50150	2.46899	0.00200975	PF03080
cassava4.1_010529	cassava4.1_010529m	AT1G25510	2.46785	0.0175984
cassava4.1_013035	cassava4.1_013035m	AT2G26660	2.46276	0.00365585	PF03105
cassava4.1_012974	cassava4.1_012974m	AT3G11400	2.45725	0.00630802	PF12353,PF00076
cassava4.1_012566	cassava4.1_012566m	AT3G61430	2.45415	0.00679105	PF00230
cassava4.1_017237	cassava4.1_017237m	AT3G17980	2.45399	0.0430237	PF00168
cassava4.1_010927	cassava4.1_010927m	AT2G42990	2.44694	0.0188727	PF00657
cassava4.1_009838	cassava4.1_009838m	AT4G30080	2.43629	0.00852035	PF02362,PF06507
cassava4.1_004732	cassava4.1_004732m	AT2G45720	2.42351	0.00231095	PF00514,PF02985
cassava4.1_002796	cassava4.1_002796m	AT3G51950	2.4231	0.00327877	PF00642,PF00076
cassava4.1_009402	cassava4.1_009402m	AT5G13930	2.42102	1.5811e-05	PF00195,PF02797
cassava4.1_027980	cassava4.1_027980m	AT3G07650	2.41837	0.00344208	PF00957
cassava4.1_015793	cassava4.1_015793m	AT5G11150	2.41837	0.0145905	PF00643,PF06203
cassava4.1_019136	cassava4.1_019136m	AT1G23220	2.41837	0.00985139	PF01221
cassava4.1_025309	cassava4.1_025309m	AT2G03060	2.41355	0.00237083	PF00319
cassava4.1_012053	cassava4.1_012053m	AT3G12920	2.41258	0.00447231
cassava4.1_004753	cassava4.1_004753m	AT4G29720	2.41179	0.0190264
cassava4.1_012542	cassava4.1_012542m	AT2G38090	2.40985	0.0022375	PF00249
cassava4.1_003949	cassava4.1_003949m	AT1G27190	2.40756	0.00148899	PF08263,PF00560,PF00069,PF07714
cassava4.1_010750	cassava4.1_010750m	AT1G20850	2.40434	0.00292007	PF08246,PF00112
cassava4.1_012815	cassava4.1_012815m	AT5G03760	2.40225	0.00414943
cassava4.1_006601	cassava4.1_006601m	AT2G22250	2.39189	0.00576194	PF00155
cassava4.1_000887	cassava4.1_000887m	AT3G28040	2.38876	0.00318931
cassava4.1_002086	cassava4.1_002086m	AT3G57880	2.37397	0.00337723	PF00168,PF08372
cassava4.1_001791	cassava4.1_001791m	AT2G39360	2.36421	0.00296404	PF00069,PF07714
cassava4.1_014401	cassava4.1_014401m	AT3G11210	2.35947	0.0254018
cassava4.1_031081	cassava4.1_031081m	AT2G20690	2.35697	0.0102694
cassava4.1_029650	cassava4.1_029650m	AT4G13870	2.35648	0.0474251	PF01612
cassava4.1_025524	cassava4.1_025524m	AT1G56140	2.356	0.0167637
cassava4.1_012069	cassava4.1_012069m	AT4G29080	2.34978	0.0139634	PF02309
cassava4.1_014407	cassava4.1_014407m	AT1G69530	2.34658	2.32692e-05	PF03330,PF01357
cassava4.1_007070	cassava4.1_007070m	AT3G07320	2.34437	0.0343444
cassava4.1_009643	cassava4.1_009643m	AT4G24230	2.34091	0.00334601	PF00887
cassava4.1_016458	cassava4.1_016458m	AT1G18650	2.33856	0.0218903
cassava4.1_015634	cassava4.1_015634m	AT4G37450	2.33856	0.0419426
cassava4.1_010967	cassava4.1_010967m	AT1G22170	2.33851	0.0178885	PF00300
cassava4.1_011291	cassava4.1_011291m	AT4G12730	2.33245	0.00307534	PF02469
cassava4.1_030637	cassava4.1_030637m	AT3G27360	2.33165	0.0104317	PF00125
cassava4.1_008976	cassava4.1_008976m	AT5G07900	2.33049	0.0252633	PF02536
cassava4.1_004454	cassava4.1_004454m	AT4G02100	2.32792	0.0207048	PF07719,PF00515,PF00226
cassava4.1_005026	cassava4.1_005026m	AT5G15410	2.32526	0.00666082
cassava4.1_008856	cassava4.1_008856m	AT2G03530	2.32526	0.0205025
cassava4.1_012703	cassava4.1_012703m	AT1G80130	2.32526	0.0403664
cassava4.1_034315	cassava4.1_034315m	AT5G04660	2.32251	0.00359206	PF00067
cassava4.1_019245	cassava4.1_019245m	AT3G15630	2.32081	0.018541
cassava4.1_028197	cassava4.1_028197m	AT4G37080	2.31699	0.00385221	PF04784
cassava4.1_016663	cassava4.1_016663m	AT1G09250	2.31584	0.0447891
cassava4.1_019291	cassava4.1_019291m	AT2G44670	2.30474	0.0035379	PF04570
cassava4.1_002055	cassava4.1_002055m	AT3G54790	2.3036	0.00349697	PF04564,PF00514
cassava4.1_026242	cassava4.1_026242m	AT1G72610	2.30289	0.0203868	PF00190
cassava4.1_010539	cassava4.1_010539m	AT4G24240	2.30204	0.0080725	PF10533,PF03106
cassava4.1_001712	cassava4.1_001712m	AT5G17920	2.29964	0.0146635	PF08267,PF01717
cassava4.1_027128	cassava4.1_027128m	AT2G01770	2.29611	0.0438284
cassava4.1_030377	cassava4.1_030377m	AT5G28840	2.29611	0.0438284	PF01370
cassava4.1_006376	cassava4.1_006376m	AT3G59430	2.28611	0.00597789
cassava4.1_007933	cassava4.1_007933m	AT1G09750	2.2858	0.00412972
cassava4.1_015233	cassava4.1_015233m	AT5G03170	2.28547	0.00709567	PF02469
cassava4.1_017637	cassava4.1_017637m	AT2G27385	2.28412	0.00673748
cassava4.1_011910	cassava4.1_011910m	AT5G02540	2.28108	0.0312504
cassava4.1_013779	cassava4.1_013779m	AT3G49260	2.27777	0.00952521
cassava4.1_012929	cassava4.1_012929m	AT3G54390	2.27716	0.0139634
cassava4.1_017059	cassava4.1_017059m	AT5G16250	2.27716	0.0103052
cassava4.1_028664	cassava4.1_028664m	AT3G21670	2.27595	0.00407212
cassava4.1_003829	cassava4.1_003829m	AT1G72970	2.2752	0.00366089	PF00732,PF05199
cassava4.1_003930	cassava4.1_003930m	AT5G53370	2.27052	0.0146258	PF04043,PF01095
cassava4.1_012595	cassava4.1_012595m	AT2G42840	2.26748	0.00566526
cassava4.1_006816	cassava4.1_006816m	AT2G23180	2.26636	0.00682349	PF00067
cassava4.1_030201	cassava4.1_030201m	AT1G43790	2.26636	0.0374734
cassava4.1_028436	cassava4.1_028436m	AT2G20180	2.24775	0.0081968
cassava4.1_002818	cassava4.1_002818m	AT4G31590	2.24729	0.00840775	PF00535
cassava4.1_017201	cassava4.1_017201m	AT5G40190	2.247	0.00833707
cassava4.1_020099	cassava4.1_020099m	AT3G46560	2.24162	0.00438066	PF02953
cassava4.1_020644	cassava4.1_020644m	AT5G41685	2.2394	0.0405492	PF08038
cassava4.1_019139	cassava4.1_019139m	AT2G36170	2.23742	0.0100746	PF11976,PF00240,PF01020
cassava4.1_028474	cassava4.1_028474m	AT1G75390	2.23506	0.00703837	PF00170,PF07716
cassava4.1_003051	cassava4.1_003051m	AT1G27210	2.22838	0.0150518	PF02985
cassava4.1_002858	cassava4.1_002858m	AT1G53300	2.22786	0.00179732	PF07719,PF00515,PF07721,PF00085
cassava4.1_033958	cassava4.1_033958m	AT2G32990	2.22737	0.00904137	PF00759
cassava4.1_023692	cassava4.1_023692m	AT2G26710	2.22609	0.0247172	PF00067
cassava4.1_016426	cassava4.1_016426m	AT1G14900	2.22572	0.028911	PF00538,PF02178
cassava4.1_014146	cassava4.1_014146m	AT2G23620	2.22572	0.028911	PF00561
cassava4.1_013539	cassava4.1_013539m	AT1G17710	2.22197	0.0361151	PF06888
cassava4.1_009861	cassava4.1_009861m	AT3G57800	2.21994	0.0111517	PF00010
cassava4.1_006731	cassava4.1_006731m	AT3G07270	2.21514	0.00542292	PF01227
cassava4.1_016397	cassava4.1_016397m	AT2G44745	2.21033	0.00677584	PF03106
cassava4.1_013285	cassava4.1_013285m	AT1G69780	2.20223	0.0112815	PF00046,PF02183
cassava4.1_010471	cassava4.1_010471m	AT5G44680	2.20112	0.00591286	PF03352
cassava4.1_027758	cassava4.1_027758m	AT2G16800	2.20077	0.0227632	PF03824
cassava4.1_004151	cassava4.1_004151m	AT5G48450	2.19925	0.00709063	PF07732,PF00394,PF07731
cassava4.1_006893	cassava4.1_006893m	AT5G01930	2.1988	0.00520748
cassava4.1_008681	cassava4.1_008681m	AT2G27920	2.19597	0.00537668
cassava4.1_004032	cassava4.1_004032m	AT1G68570	2.1951	0.00544363	PF07690,PF00854
cassava4.1_034218	cassava4.1_034218m	AT1G22610	2.18656	0.000250809	PF00168,PF08372
cassava4.1_010766	cassava4.1_010766m	AT2G17230	2.18656	0.00503864	PF04674
cassava4.1_025181	cassava4.1_025181m	AT4G23750	2.1839	0.0332019
cassava4.1_017322	cassava4.1_017322m	AT3G06840	2.1839	0.016805
cassava4.1_007911	cassava4.1_007911m	AT5G23940	2.18052	0.0150178	PF02458
cassava4.1_010690	cassava4.1_010690m	AT5G13460	2.17494	0.00697695	PF00612
cassava4.1_011109	cassava4.1_011109m	AT5G58660	2.17325	0.0212976
cassava4.1_009159	cassava4.1_009159m	AT3G28150	2.17173	0.0145123	PF03005
cassava4.1_019856	cassava4.1_019856m	AT1G75580	2.17137	0.00843795	PF02519
cassava4.1_003845	cassava4.1_003845m	AT1G72160	2.17132	0.00903654	PF03765,PF00650
cassava4.1_004866	cassava4.1_004866m	AT2G39130	2.16818	0.0071794	PF01490
cassava4.1_006883	cassava4.1_006883m	AT3G23510	2.16683	0.0462349	PF02353,PF08241,PF08242
cassava4.1_002812	cassava4.1_002812m	AT3G21090	2.16379	0.00590851	PF00005,PF01061
cassava4.1_005683	cassava4.1_005683m	AT4G23490	2.16231	0.00847537	PF04646
cassava4.1_034446	cassava4.1_034446m	AT3G14240	2.15845	0.00624798	PF05922,PF00082,PF02225
cassava4.1_004601	cassava4.1_004601m	AT5G03260	2.15821	0.0098048
cassava4.1_032325	cassava4.1_032325m	AT5G67360	2.15485	0.00254303	PF05922,PF00082,PF02225
cassava4.1_004801	cassava4.1_004801m	AT1G25480	2.15389	0.0159574	PF11744
cassava4.1_015041	cassava4.1_015041m	AT4G18910	2.15271	0.0139533	PF00230
cassava4.1_006184	cassava4.1_006184m	AT4G12910	2.14991	0.00963388	PF00450
cassava4.1_005089	cassava4.1_005089m	AT4G22010	2.14772	0.0185922
cassava4.1_033171	cassava4.1_033171m	AT1G68190	2.14592	0.0294098
cassava4.1_014619	cassava4.1_014619m	AT2G40610	2.14551	0.00661487
cassava4.1_004339	cassava4.1_004339m	AT3G14310	2.13984	0.0186401	PF04043,PF01095
cassava4.1_011075	cassava4.1_011075m	AT5G35670	2.13558	0.0131069
cassava4.1_006368	cassava4.1_006368m	AT3G50660	2.13512	0.0144116	PF00067
cassava4.1_004176	cassava4.1_004176m	AT4G02100	2.12864	0.0332159	PF07719,PF00515,PF00226
cassava4.1_006110	cassava4.1_006110m	AT4G15480	2.12546	0.0114678
cassava4.1_023540	cassava4.1_023540m	AT1G12500	2.12051	0.0126828
cassava4.1_000695	cassava4.1_000695m	AT5G05170	2.11974	0.00858323	PF03552
cassava4.1_003719	cassava4.1_003719m	AT5G66560	2.11908	0.000783207	PF03000
cassava4.1_001658	cassava4.1_001658m	AT4G35240	2.11634	0.00694306	PF04783,PF04782
cassava4.1_005978	cassava4.1_005978m	AT2G30490	2.11556	0.0127025	PF00067
cassava4.1_016369	cassava4.1_016369m	AT1G17200	2.11436	0.0309287
cassava4.1_010904	cassava4.1_010904m	AT5G42760	2.11274	0.010002	PF04072
cassava4.1_025699	cassava4.1_025699m	AT5G41315	2.10964	0.0103156
cassava4.1_003895	cassava4.1_003895m	AT2G05920	2.10954	0.00198067
cassava4.1_029528	cassava4.1_029528m	AT5G10770	2.10926	0.00693481
cassava4.1_018906	cassava4.1_018906m	AT2G01400	2.10461	0.045495
cassava4.1_006427	cassava4.1_006427m	AT1G33540	2.1041	0.0303981	PF00450
cassava4.1_002502	cassava4.1_002502m	AT5G67090	2.10103	0.0118285	PF05922,PF00082,PF02225
cassava4.1_005777	cassava4.1_005777m	AT2G26640	2.10073	0.00717109	PF08392,PF02797
cassava4.1_002156	cassava4.1_002156m	AT5G17920	2.09861	0.0184857	PF08267,PF01717
cassava4.1_034151	cassava4.1_034151m	AT3G50740	2.09824	0.00806776
cassava4.1_019810	cassava4.1_019810m	AT1G74670	2.09802	0.000552133	PF02704
cassava4.1_013936	cassava4.1_013936m	AT1G11880	2.09644	0.0438424
cassava4.1_001212	cassava4.1_001212m	AT2G33770	2.0946	0.00806638	PF00179
cassava4.1_007770	cassava4.1_007770m	AT5G18460	2.094	0.00957951	PF03080
cassava4.1_004370	cassava4.1_004370m	AT5G60020	2.09345	0.0113991	PF07732,PF00394,PF07731
cassava4.1_007323	cassava4.1_007323m	AT3G23820	2.0854	0.00981139	PF01370
cassava4.1_001508	cassava4.1_001508m	AT5G65700	2.08207	0.0223899
cassava4.1_006998	cassava4.1_006998m	AT1G77110	2.07414	0.0129953	PF03547
cassava4.1_013978	cassava4.1_013978m	AT2G40300	2.07298	0.00853603	PF00210
cassava4.1_010169	cassava4.1_010169m	AT5G02890	2.07097	0.0168701
cassava4.1_017294	cassava4.1_017294m	AT1G78020	2.06933	0.00882079	PF04570
cassava4.1_002472	cassava4.1_002472m	AT5G37010	2.0688	0.00859275
cassava4.1_008193	cassava4.1_008193m	AT2G39870	2.06842	0.0155639
cassava4.1_028672	cassava4.1_028672m	AT1G22690	2.06103	0.0027807	PF02704
cassava4.1_002917	cassava4.1_002917m	AT3G01680	2.06054	0.00881324	PF11594
cassava4.1_024311	cassava4.1_024311m	AT3G57070	2.05991	0.0333497	PF00462
cassava4.1_017183	cassava4.1_017183m	AT1G69700	2.05991	0.0333497	PF03134
cassava4.1_008855	cassava4.1_008855m	AT1G67750	2.0576	0.0107054	PF00544
cassava4.1_007900	cassava4.1_007900m	AT1G09750	2.05738	0.00510842
cassava4.1_003724	cassava4.1_003724m	AT1G02205	2.05395	0.0150518	PF04116,PF12076
cassava4.1_016665	cassava4.1_016665m	AT1G18720	2.05337	0.0282448	PF06127
cassava4.1_009849	cassava4.1_009849m	AT3G57800	2.05296	0.00903615	PF00010
cassava4.1_033635	cassava4.1_033635m	AT1G12460	2.04897	0.00896373	PF08263,PF00560,PF00069,PF07714
cassava4.1_026304	cassava4.1_026304m	AT2G41890	2.04705	0.0428907	PF01453,PF00024,PF00069
cassava4.1_007729	cassava4.1_007729m	AT3G50120	2.04597	0.0239434	PF03140
cassava4.1_014066	cassava4.1_014066m	AT4G28250	2.04582	0.00221487	PF03330,PF01357
cassava4.1_005869	cassava4.1_005869m	AT2G26640	2.04564	0.0147695
cassava4.1_029866	cassava4.1_029866m	AT5G15410	2.0413	0.0354911
cassava4.1_015004	cassava4.1_015004m	AT5G02790	2.03789	0.0137815	PF02798,PF00043
cassava4.1_027097	cassava4.1_027097m	AT1G10010	2.03754	0.0191672
cassava4.1_016538	cassava4.1_016538m	AT5G46230	2.03698	0.0141897	PF04398
cassava4.1_026394	cassava4.1_026394m	AT1G30460	2.03688	0.0299327	PF00642
cassava4.1_009756	cassava4.1_009756m	AT5G37370	2.03545	0.0136094	PF03371
cassava4.1_002157	cassava4.1_002157m	AT1G20160	2.03504	0.0104501
cassava4.1_023571	cassava4.1_023571m	AT1G23710	2.03339	0.0257459	PF07816
cassava4.1_010541	cassava4.1_010541m	AT5G40240	2.03044	0.0354246	PF00892
cassava4.1_026667	cassava4.1_026667m	AT1G51060	2.0303	0.00965231
cassava4.1_014480	cassava4.1_014480m	AT2G28790	2.02662	0.00438573	PF00314
cassava4.1_014755	cassava4.1_014755m	AT3G44150	2.02535	0.00957336
cassava4.1_031346	cassava4.1_031346m	AT2G15680	2.0247	0.00955696	PF00036
cassava4.1_003902	cassava4.1_003902m	AT5G49460	2.02309	0.0115481
cassava4.1_017784	cassava4.1_017784m	AT5G22870	2.02306	0.0391955
cassava4.1_015901	cassava4.1_015901m	AT3G17100	2.02306	0.0393662	PF03168
cassava4.1_002905	cassava4.1_002905m	AT3G51950	2.02082	0.000894296	PF00642,PF00076
cassava4.1_013312	cassava4.1_013312m	AT2G40620	2.0202	0.031052	PF00170,PF07716
cassava4.1_007003	cassava4.1_007003m	AT4G23500	2.01927	0.0102367	PF00295
cassava4.1_029843	cassava4.1_029843m	AT4G11820	2.01838	0.0232788	PF01154,PF08540
cassava4.1_003149	cassava4.1_003149m	AT5G42020	2.01388	0.0111772	PF00012
cassava4.1_006467	cassava4.1_006467m	AT1G19920	2.01324	0.0175789	PF01747
cassava4.1_021992	cassava4.1_021992m	AT4G21500	2.01099	0.0221304
cassava4.1_005927	cassava4.1_005927m	AT5G19090	2.00838	0.0102227
cassava4.1_005263	cassava4.1_005263m	AT3G59690	2.00676	0.0107674	PF00612
cassava4.1_000932	cassava4.1_000932m	AT5G43810	2.00333	0.012297
cassava4.1_009002	cassava4.1_009002m	AT1G67750	2.00333	0.0162479	PF00403
cassava4.1_018369	cassava4.1_018369m	AT4G08570	2.00333	0.0468836
cassava4.1_003603	cassava4.1_003603m	AT1G69420	2.00019	0.011203	PF01529
cassava4.1_010267	cassava4.1_010267m	AT4G29100	1.99976	0.0104952
cassava4.1_009138	cassava4.1_009138m	AT5G15310	1.99628	0.0154511	PF00249
cassava4.1_014440	cassava4.1_014440m	AT2G39700	1.9926	0.0206898	PF03330,PF01357
cassava4.1_024240	cassava4.1_024240m	AT1G79400	1.98883	0.0320016	PF00999
cassava4.1_027198	cassava4.1_027198m	AT4G35630	1.98806	0.0302592
cassava4.1_011494	cassava4.1_011494m	AT3G58120	1.98766	0.0289777	PF07716,PF00170
cassava4.1_031545	cassava4.1_031545m	AT1G31910	1.98721	0.0343866
cassava4.1_034232	cassava4.1_034232m	AT5G56980	1.98721	0.0343866	PF00288
cassava4.1_000755	cassava4.1_000755m	AT4G20940	1.98581	0.0118851	PF08263,PF00560
cassava4.1_011832	cassava4.1_011832m	AT4G34050	1.98096	0.0146215	PF01596
cassava4.1_017739	cassava4.1_017739m	AT2G06925	1.98096	0.0115721
cassava4.1_005580	cassava4.1_005580m	AT1G69170	1.98052	0.0119977	PF03110
cassava4.1_003690	cassava4.1_003690m	AT2G37080	1.97848	0.011555
cassava4.1_004070	cassava4.1_004070m	AT4G12420	1.97614	0.0110226	PF07732,PF00394,PF07731
cassava4.1_022626	cassava4.1_022626m	AT1G54790	1.97558	0.0276033	PF00657
cassava4.1_008164	cassava4.1_008164m	AT3G16850	1.97415	0.0124544
cassava4.1_002076	cassava4.1_002076m	AT5G51750	1.97131	0.024587	PF05922,PF00082,PF02225
cassava4.1_008876	cassava4.1_008876m	AT1G75710	1.97091	0.0363768
cassava4.1_010809	cassava4.1_010809m	AT4G22880	1.97083	1.3578e-07	PF03171
cassava4.1_008882	cassava4.1_008882m	AT5G55730	1.96933	0.0224091	PF02469
cassava4.1_001059	cassava4.1_001059m	AT3G56370	1.96908	0.0176039
cassava4.1_003246	cassava4.1_003246m	AT2G25490	1.96745	0.0184699
cassava4.1_034259	cassava4.1_034259m	AT1G01900	1.96703	0.00125347
cassava4.1_016746	cassava4.1_016746m	AT1G18650	1.96659	0.00493609	PF07983
cassava4.1_018223	cassava4.1_018223m	AT1G79070	1.96535	0.0368376
cassava4.1_007525	cassava4.1_007525m	AT1G50010	1.96433	0.0257974	PF00091,PF03953
cassava4.1_024063	cassava4.1_024063m	AT2G15490	1.96305	0.00560616
cassava4.1_001439	cassava4.1_001439m	AT4G26090	1.95939	0.0326737	PF00560
cassava4.1_009044	cassava4.1_009044m	AT3G24430	1.95785	0.0121101	PF01656,PF10609,PF06155
cassava4.1_025559	cassava4.1_025559m	AT5G14370	1.95641	0.0238877
cassava4.1_003637	cassava4.1_003637m	AT4G23740	1.95641	0.0238877
cassava4.1_003830	cassava4.1_003830m	AT1G52190	1.95641	0.0130215
cassava4.1_006700	cassava4.1_006700m	AT4G08540	1.95602	0.0126103	PF12171,PF00096
cassava4.1_004983	cassava4.1_004983m	AT1G55110	1.95602	0.0186509
cassava4.1_007665	cassava4.1_007665m	AT3G26040	1.95442	0.0262752	PF02458
cassava4.1_011509	cassava4.1_011509m	AT5G08640	1.95348	0.0130782	PF03171
cassava4.1_016269	cassava4.1_016269m	AT5G20630	1.9514	0.0408105	PF00190,PF07883
cassava4.1_007082	cassava4.1_007082m	AT5G03555	1.94674	0.0246421	PF02133
cassava4.1_000708	cassava4.1_000708m	AT5G56040	1.946	0.0124383	PF08263,PF00560,PF00069,PF07714
cassava4.1_027752	cassava4.1_027752m	AT2G40210	1.94391	0.0146176	PF00319
cassava4.1_008154	cassava4.1_008154m	AT5G15050	1.94079	0.0188412	PF02485
cassava4.1_023532	cassava4.1_023532m	AT5G56890	1.93879	0.0202603	PF00069,PF07714
cassava4.1_004835	cassava4.1_004835m	AT1G77380	1.93516	0.0131107	PF01490
cassava4.1_003182	cassava4.1_003182m	AT1G49430	1.92933	0.0200647	PF00141
cassava4.1_027950	cassava4.1_027950m	AT1G03220	1.92933	0.017009	PF00501
cassava4.1_011768	cassava4.1_011768m	AT1G05260	1.92933	0.0152408
cassava4.1_000653	cassava4.1_000653m	AT1G74160	1.92738	0.0151264
cassava4.1_034006	cassava4.1_034006m	AT4G17090	1.92716	0.0187571	PF01373
cassava4.1_003736	cassava4.1_003736m	AT2G03480	1.92671	0.0141603	PF03141,PF08241,PF08242
cassava4.1_007976	cassava4.1_007976m	AT2G37260	1.92651	0.0244869
cassava4.1_003070	cassava4.1_003070m	AT1G78570	1.92578	0.0146432	PF01370,PF07993
cassava4.1_029050	cassava4.1_029050m	AT5G35960	1.92533	0.037611	PF00069,PF07714
cassava4.1_018309	cassava4.1_018309m	AT1G11120	1.92353	0.0403664	PF00400
cassava4.1_024615	cassava4.1_024615m	AT3G27360	1.92353	0.0400304	PF02045
cassava4.1_002591	cassava4.1_002591m	AT2G37040	1.92353	1.27047e-06	PF00221
cassava4.1_026660	cassava4.1_026660m	AT3G50390	1.92353	0.00610639	PF00125
cassava4.1_026819	cassava4.1_026819m	AT1G80870	1.92353	0.0401814	PF00069
cassava4.1_012637	cassava4.1_012637m	AT5G06510	1.92353	0.0397774	PF02519
cassava4.1_021417	cassava4.1_021417m	AT4G34760	1.92353	0.016037
cassava4.1_012124	cassava4.1_012124m	AT5G05340	1.92299	0.0158838	PF00141
cassava4.1_007024	cassava4.1_007024m	AT4G03100	1.91587	0.0450067	PF00786,PF00620
cassava4.1_010210	cassava4.1_010210m	AT1G29050	1.91369	0.0139779	PF03005
cassava4.1_002895	cassava4.1_002895m	AT5G45800	1.91235	0.0199604	PF00560
cassava4.1_007888	cassava4.1_007888m	AT4G22290	1.91201	0.0139954
cassava4.1_012230	cassava4.1_012230m	AT3G49260	1.90847	0.0141869
cassava4.1_003293	cassava4.1_003293m	AT1G23090	1.90847	0.0344653
cassava4.1_032401	cassava4.1_032401m	AT4G17090	1.90791	0.0280377	PF01373
cassava4.1_003870	cassava4.1_003870m	AT2G44160	1.90701	0.023633
cassava4.1_032685	cassava4.1_032685m	AT3G62980	1.90613	0.0177555
cassava4.1_011123	cassava4.1_011123m	AT5G24520	1.90379	0.0350004
cassava4.1_010863	cassava4.1_010863m	AT5G16990	1.90023	0.0156752	PF00107
cassava4.1_008690	cassava4.1_008690m	AT5G18170	1.89931	0.017168	PF02812,PF00208
cassava4.1_008756	cassava4.1_008756m	AT1G71990	1.89863	0.0403154	PF00852
cassava4.1_022833	cassava4.1_022833m	AT5G23240	1.89843	0.0148174	PF00141
cassava4.1_025314	cassava4.1_025314m	AT5G05340	1.89843	0.0148174	PF00226
cassava4.1_017808	cassava4.1_017808m	AT1G09310	1.89691	0.0183409
cassava4.1_029542	cassava4.1_029542m	AT3G52490	1.89656	0.0319781
cassava4.1_007644	cassava4.1_007644m	AT5G38970	1.89551	0.0054567	PF00067
cassava4.1_009245	cassava4.1_009245m	AT4G01850	1.89539	0.0325936	PF00438,PF02772,PF02773
cassava4.1_013054	cassava4.1_013054m	AT2G26660	1.889	0.0374182	PF03105
cassava4.1_001851	cassava4.1_001851m	AT1G32090	1.88818	0.0154117
cassava4.1_025364	cassava4.1_025364m	AT3G26040	1.88785	0.0304896
cassava4.1_010414	cassava4.1_010414m	AT3G08900	1.88687	0.0166968	PF03214
cassava4.1_014491	cassava4.1_014491m	AT5G13180	1.88303	0.020348	PF02365
cassava4.1_010525	cassava4.1_010525m	AT1G60940	1.88046	0.0199995	PF00069
cassava4.1_013445	cassava4.1_013445m	AT2G38610	1.87934	0.0238889
cassava4.1_021302	cassava4.1_021302m	AT2G03760	1.87934	0.0238889	PF00685
cassava4.1_022894	cassava4.1_022894m	AT4G13540	1.87772	0.0428971
cassava4.1_010301	cassava4.1_010301m	AT1G29050	1.87642	0.0218083	PF03005
cassava4.1_019443	cassava4.1_019443m	AT1G68585	1.87405	0.0393787
cassava4.1_016842	cassava4.1_016842m	AT5G43700	1.87254	0.0277324	PF02309
cassava4.1_011457	cassava4.1_011457m	AT2G26850	1.87063	0.0168742	PF00646
cassava4.1_005937	cassava4.1_005937m	AT5G65470	1.86913	0.0396002	PF10250
cassava4.1_031454	cassava4.1_031454m	AT1G53440	1.86727	0.0448147	PF11721
cassava4.1_017549	cassava4.1_017549m	AT3G27200	1.86694	0.0472491	PF02298
cassava4.1_004548	cassava4.1_004548m	AT1G69420	1.86462	0.0173142	PF01529
cassava4.1_010562	cassava4.1_010562m	AT5G45950	1.8636	0.0332246	PF00657
cassava4.1_015205	cassava4.1_015205m	AT5G49800	1.86234	0.0189227
cassava4.1_004357	cassava4.1_004357m	AT3G14310	1.85964	0.0239198	PF04043,PF01095
cassava4.1_000847	cassava4.1_000847m	AT5G27230	1.85745	0.0307202
cassava4.1_005332	cassava4.1_005332m	AT3G06350	1.85684	0.0178385
cassava4.1_016710	cassava4.1_016710m	AT1G65720	1.85684	0.0293087	PF01487,PF08501,PF01488
cassava4.1_017118	cassava4.1_017118m	AT4G23690	1.85641	0.000605085	PF03018
cassava4.1_034404	cassava4.1_034404m	AT5G54010	1.85313	0.0175325
cassava4.1_002204	cassava4.1_002204m	AT1G74580	1.85133	0.0321271	PF11250
cassava4.1_013000	cassava4.1_013000m	AT5G22390	1.85133	0.0346849	PF01535
cassava4.1_017213	cassava4.1_017213m	AT1G60010	1.84721	0.0231298
cassava4.1_009089	cassava4.1_009089m	AT1G74210	1.84434	0.0391015	PF03009
cassava4.1_003265	cassava4.1_003265m	AT2G26730	1.84367	0.000502516	PF08263,PF00560,PF08693,PF07714,PF00069
cassava4.1_034310	cassava4.1_034310m	AT4G29240	1.84367	0.043642	PF08263,PF00560
cassava4.1_013901	cassava4.1_013901m	AT2G19580	1.84286	0.0494836	PF00335
cassava4.1_017327	cassava4.1_017327m	AT5G64460	1.84127	0.0291609
cassava4.1_001386	cassava4.1_001386m	AT2G41820	1.84039	0.0189155
cassava4.1_007195	cassava4.1_007195m	AT5G06390	1.84039	0.0189155
cassava4.1_001074	cassava4.1_001074m	AT2G25790	1.83983	0.0334631	PF08263,PF00560,PF00069
cassava4.1_011082	cassava4.1_011082m	AT3G15030	1.83894	0.0179839
cassava4.1_015926	cassava4.1_015926m	AT1G11700	1.83668	0.0405222	PF04520
cassava4.1_007858	cassava4.1_007858m	AT4G34530	1.83211	0.0190748	PF00010
cassava4.1_030803	cassava4.1_030803m	AT4G10610	1.83042	0.049838	PF00076
cassava4.1_006810	cassava4.1_006810m	AT2G25737	1.82979	0.0301744	PF01925
cassava4.1_012688	cassava4.1_012688m	AT4G39860	1.82824	0.0323974
cassava4.1_021267	cassava4.1_021267m	AT1G27680	1.82623	0.00806468	PF00483
cassava4.1_014806	cassava4.1_014806m	AT2G01770	1.82623	0.00468846	PF01988
cassava4.1_013461	cassava4.1_013461m	AT1G07890	1.82276	0.041166
cassava4.1_014160	cassava4.1_014160m	AT2G40300	1.8189	0.0281901	PF00210
cassava4.1_000679	cassava4.1_000679m	AT4G26090	1.8189	0.0480689	PF00560
cassava4.1_007797	cassava4.1_007797m	AT2G38060	1.81661	0.0403664	PF00295
cassava4.1_006566	cassava4.1_006566m	AT1G48100	1.81661	0.0179652
cassava4.1_001347	cassava4.1_001347m	AT2G33770	1.81488	0.0240582	PF00179
cassava4.1_006924	cassava4.1_006924m	AT4G13930	1.8129	0.0292923	PF00464
cassava4.1_012609	cassava4.1_012609m	AT4G12110	1.81233	0.0216406	PF04116
cassava4.1_007324	cassava4.1_007324m	AT5G25110	1.8121	0.0343742	PF00069,PF07714,PF03822
cassava4.1_013495	cassava4.1_013495m	AT3G51680	1.80851	0.0279708
cassava4.1_027051	cassava4.1_027051m	AT5G04200	1.80805	0.00130311	PF00324
cassava4.1_004204	cassava4.1_004204m	AT4G21120	1.80805	0.0317903	PF00656
cassava4.1_017540	cassava4.1_017540m	AT1G27530	1.80339	0.0296477	PF08694
cassava4.1_025233	cassava4.1_025233m	AT1G79700	1.80034	0.0316153	PF00847
cassava4.1_003661	cassava4.1_003661m	AT1G71830	1.80004	0.020904
cassava4.1_002009	cassava4.1_002009m	AT1G62870	1.79688	0.0339317
cassava4.1_001045	cassava4.1_001045m	AT3G14940	1.79649	0.0419443	PF00311
cassava4.1_011585	cassava4.1_011585m	AT4G03210	1.79042	0.0120716	PF00722,PF06955
cassava4.1_008592	cassava4.1_008592m	AT1G55360	1.78898	0.0268713
cassava4.1_004952	cassava4.1_004952m	AT3G15070	1.78832	0.0218145	PF00097
cassava4.1_004717	cassava4.1_004717m	AT3G29320	1.78832	0.0288113	PF00343
cassava4.1_034396	cassava4.1_034396m	AT2G42620	1.7876	0.0299206
cassava4.1_009295	cassava4.1_009295m	AT5G13930	1.78737	9.70717e-07	PF00195,PF08545,PF02797
cassava4.1_014669	cassava4.1_014669m	AT2G42570	1.78719	0.0249954	PF03005
cassava4.1_004260	cassava4.1_004260m	AT5G42360	1.78719	0.021671	PF00646,PF01344,PF07646
cassava4.1_003908	cassava4.1_003908m	AT5G49460	1.78687	0.0216463	PF00549
cassava4.1_016961	cassava4.1_016961m	AT5G37660	1.78602	0.0035767
cassava4.1_014803	cassava4.1_014803m	AT2G03090	1.78376	0.0318299	PF03330,PF01357
cassava4.1_029757	cassava4.1_029757m	AT2G34830	1.78094	0.0382032	PF03106
cassava4.1_002254	cassava4.1_002254m	AT2G05920	1.77943	0.022677	PF05922,PF00082,PF02225
cassava4.1_027659	cassava4.1_027659m	AT3G59110	1.77656	0.0495284
cassava4.1_015578	cassava4.1_015578m	AT2G28190	1.77656	0.034295	PF00080
cassava4.1_026110	cassava4.1_026110m	AT1G07120	1.77656	0.0495284	PF00069,PF07714
cassava4.1_006824	cassava4.1_006824m	AT1G23460	1.77656	0.0495284	PF00295
cassava4.1_017210	cassava4.1_017210m	AT1G63800	1.77255	0.0263979	PF00179
cassava4.1_004062	cassava4.1_004062m	AT2G44500	1.77179	0.0243948	PF10250
cassava4.1_031010	cassava4.1_031010m	AT5G03260	1.77152	0.0332019
cassava4.1_014895	cassava4.1_014895m	AT3G27210	1.77152	0.0400304
cassava4.1_007238	cassava4.1_007238m	AT1G64660	1.7709	0.0250167	PF01053
cassava4.1_000663	cassava4.1_000663m	AT5G48940	1.77003	0.02776	PF08263,PF00560,PF00069,PF07714
cassava4.1_004278	cassava4.1_004278m	AT5G12900	1.76636	0.0271108
cassava4.1_007849	cassava4.1_007849m	AT4G30960	1.76446	0.0264553	PF00069,PF07714,PF03822
cassava4.1_026349	cassava4.1_026349m	AT2G45630	1.76439	0.0311724	PF00389,PF02826
cassava4.1_005852	cassava4.1_005852m	AT4G36920	1.76232	0.0436277	PF00847
cassava4.1_009529	cassava4.1_009529m	AT1G53910	1.75624	0.0252098	PF00847
cassava4.1_014638	cassava4.1_014638m	AT1G21460	1.7558	0.02453	PF03083
cassava4.1_003670	cassava4.1_003670m	AT1G76490	1.75239	0.039323	PF00368
cassava4.1_017971	cassava4.1_017971m	AT1G24020	1.75179	0.0359369
cassava4.1_007290	cassava4.1_007290m	AT5G54010	1.75179	0.0313805	PF00407
cassava4.1_026798	cassava4.1_026798m	AT1G75890	1.74896	0.0237334
cassava4.1_016774	cassava4.1_016774m	AT3G62820	1.74669	0.0460386
cassava4.1_007160	cassava4.1_007160m	AT3G22890	1.74553	0.0288928	PF01747
cassava4.1_004517	cassava4.1_004517m	AT3G15030	1.74325	0.0409469	PF03634
cassava4.1_019888	cassava4.1_019888m	AT1G07820	1.74066	0.0185922	PF00125
cassava4.1_024243	cassava4.1_024243m	AT1G02260	1.74029	0.0413091	PF03600
cassava4.1_002464	cassava4.1_002464m	AT2G41900	1.73843	0.0418028	PF00023,PF00642
cassava4.1_004850	cassava4.1_004850m	AT5G61380	1.73263	0.025143	PF00072,PF06203
cassava4.1_014223	cassava4.1_014223m	AT1G78300	1.73245	0.0280227	PF00244
cassava4.1_013761	cassava4.1_013761m	AT5G42790	1.72809	0.0355226	PF10584,PF00227
cassava4.1_000811	cassava4.1_000811m	AT5G61480	1.72691	0.0339998
cassava4.1_022289	cassava4.1_022289m	AT3G16060	1.72447	0.041573
cassava4.1_007632	cassava4.1_007632m	AT5G23860	1.72398	0.0406577	PF00091,PF03953
cassava4.1_014549	cassava4.1_014549m	AT2G40610	1.72262	0.0262318	PF03330,PF01357
cassava4.1_013376	cassava4.1_013376m	AT5G54160	1.72243	0.0498482	PF00891,PF08242
cassava4.1_004294	cassava4.1_004294m	AT3G62980	1.72039	0.0318266
cassava4.1_021974	cassava4.1_021974m	AT1G77405	1.71816	0.0327916	PF01535
cassava4.1_026689	cassava4.1_026689m	AT5G62170	1.71535	0.0345738
cassava4.1_011973	cassava4.1_011973m	AT2G16630	1.71202	0.0448389	PF01190
cassava4.1_032592	cassava4.1_032592m	AT4G10770	1.71055	0.0311613	PF03169
cassava4.1_005416	cassava4.1_005416m	AT5G66730	1.71055	0.0311613	PF12171,PF00096
cassava4.1_003741	cassava4.1_003741m	AT1G66350	1.70746	0.0394148
cassava4.1_004196	cassava4.1_004196m	AT4G03400	1.7074	0.0297866	PF03321
cassava4.1_011718	cassava4.1_011718m	AT1G78700	1.70606	0.0494643
cassava4.1_000664	cassava4.1_000664m	AT4G00930	1.70606	0.0494643	PF05687
cassava4.1_002579	cassava4.1_002579m	AT3G01680	1.70593	0.0399674	PF11594
cassava4.1_001313	cassava4.1_001313m	AT2G23460	1.70365	0.0392642	PF00503
cassava4.1_034262	cassava4.1_034262m	AT3G57880	1.70186	0.0402781
cassava4.1_002222	cassava4.1_002222m	AT5G14230	1.70113	0.0123404	PF00023
cassava4.1_016525	cassava4.1_016525m	AT3G14260	1.70113	0.00969594	PF04525
cassava4.1_000581	cassava4.1_000581m	AT3G19870	1.69962	0.0296215
cassava4.1_001378	cassava4.1_001378m	AT2G45910	1.69932	0.0302819	PF07714,PF00069,PF04564
cassava4.1_002657	cassava4.1_002657m	AT3G01680	1.69605	0.0328448	PF11594
cassava4.1_003684	cassava4.1_003684m	AT5G67385	1.69576	0.0347253	PF00651,PF03000
cassava4.1_006175	cassava4.1_006175m	AT1G70710	1.69229	0.0435676	PF00759
cassava4.1_034176	cassava4.1_034176m	AT3G53400	1.69207	0.0296858
cassava4.1_010072	cassava4.1_010072m	AT1G20650	1.69028	0.0292934	PF00069,PF07714
cassava4.1_016522	cassava4.1_016522m	AT3G14260	1.68906	0.0388147
cassava4.1_011185	cassava4.1_011185m	AT5G51550	1.68614	0.0301307	PF04674
cassava4.1_000643	cassava4.1_000643m	AT5G56040	1.68512	0.0024326	PF08263,PF00560,PF00069,PF07714
cassava4.1_010313	cassava4.1_010313m	AT1G33811	1.68434	0.00674707	PF00657
cassava4.1_016004	cassava4.1_016004m	AT4G02715	1.68413	0.0334693
cassava4.1_022886	cassava4.1_022886m	AT1G05675	1.68252	0.0131226
cassava4.1_003704	cassava4.1_003704m	AT5G64570	1.6814	0.0307805	PF00069,PF07714
cassava4.1_002439	cassava4.1_002439m	AT4G02010	1.6814	0.0452228	PF01501
cassava4.1_010619	cassava4.1_010619m	AT1G13250	1.6814	0.0322779	PF00933,PF01915
cassava4.1_025993	cassava4.1_025993m	AT3G46710	1.6796	0.0194184	PF00931
cassava4.1_003321	cassava4.1_003321m	AT1G58030	1.6795	0.0414146	PF00324
cassava4.1_034223	cassava4.1_034223m	AT2G28630	1.67707	0.0380839	PF08392,PF08541
cassava4.1_003221	cassava4.1_003221m	AT5G35160	1.67557	0.0335858	PF02990
cassava4.1_017561	cassava4.1_017561m	AT4G04330	1.67431	0.0347812
cassava4.1_007093	cassava4.1_007093m	AT1G77690	1.67075	0.0387308	PF01490
cassava4.1_034125	cassava4.1_034125m	AT5G22400	1.67043	0.0469341	PF00786,PF00620
cassava4.1_028374	cassava4.1_028374m	AT5G65470	1.66972	0.0493765	PF10250
cassava4.1_000940	cassava4.1_000940m	AT2G27880	1.66895	0.0133934	PF08699,PF02170,PF02171
cassava4.1_021254	cassava4.1_021254m	AT5G02610	1.66873	0.036038
cassava4.1_034377	cassava4.1_034377m	AT2G37040	1.66827	0.0102713	PF00221
cassava4.1_004209	cassava4.1_004209m	AT1G76490	1.66769	0.0396551	PF00368
cassava4.1_015332	cassava4.1_015332m	AT1G08500	1.66629	0.0377283	PF02298
cassava4.1_004658	cassava4.1_004658m	AT1G65060	1.66619	0.000123469	PF00501
cassava4.1_012770	cassava4.1_012770m	AT5G58900	1.66325	0.0430207	PF00249
cassava4.1_007365	cassava4.1_007365m	AT4G11090	1.66084	0.0358245	PF03005
cassava4.1_000742	cassava4.1_000742m	AT1G74160	1.66076	0.032079
cassava4.1_000970	cassava4.1_000970m	AT4G20270	1.66049	0.0175194
cassava4.1_022718	cassava4.1_022718m	AT1G23040	1.66049	0.0188051	PF01301,PF02140
cassava4.1_001621	cassava4.1_001621m	AT4G36360	1.66049	0.0314328
cassava4.1_033745	cassava4.1_033745m	AT2G41610	1.66049	0.0428017
cassava4.1_005240	cassava4.1_005240m	AT2G22830	1.65886	0.0349223	PF08491
cassava4.1_007198	cassava4.1_007198m	AT2G41540	1.65868	0.0370822
cassava4.1_016843	cassava4.1_016843m	AT4G02080	1.65826	0.0342763	PF00025,PF08477,PF01926
cassava4.1_010892	cassava4.1_010892m	AT3G16500	1.65602	0.0409328
cassava4.1_010509	cassava4.1_010509m	AT2G36460	1.65357	0.0389047	PF00274
cassava4.1_009290	cassava4.1_009290m	AT4G34530	1.65339	0.0328004	PF00010
cassava4.1_024530	cassava4.1_024530m	AT5G55060	1.65264	0.0462826
cassava4.1_013800	cassava4.1_013800m	AT1G75760	1.65103	0.0398378
cassava4.1_002342	cassava4.1_002342m	AT3G05900	1.64823	0.034306
cassava4.1_005067	cassava4.1_005067m	AT3G22104	1.64481	0.0318008	PF03000
cassava4.1_011003	cassava4.1_011003m	AT5G16120	1.64425	0.0361651	PF12146,PF00561
cassava4.1_007383	cassava4.1_007383m	AT5G19090	1.64305	0.0417212	PF00403
cassava4.1_000924	cassava4.1_000924m	AT1G70750	1.63991	0.0343801	PF04576
cassava4.1_005993	cassava4.1_005993m	AT1G11600	1.63773	0.0353609
cassava4.1_005370	cassava4.1_005370m	AT1G55110	1.6372	0.0367451	PF12171,PF00096
cassava4.1_004310	cassava4.1_004310m	AT2G02040	1.63663	0.0357322	PF00854
cassava4.1_001804	cassava4.1_001804m	AT4G30020	1.63641	0.0363619
cassava4.1_012315	cassava4.1_012315m	AT5G16030	1.63494	0.0344435
cassava4.1_006510	cassava4.1_006510m	AT4G36250	1.6343	0.0443005	PF00171
cassava4.1_031631	cassava4.1_031631m	AT3G60900	1.63164	0.0235139
cassava4.1_002637	cassava4.1_002637m	AT3G53380	1.63136	0.0428786	PF00139,PF00069,PF07714
cassava4.1_008267	cassava4.1_008267m	AT3G15570	1.63077	0.0390227	PF03000
cassava4.1_000630	cassava4.1_000630m	AT1G47900	1.63058	0.0479977	PF05911,PF04508
cassava4.1_023037	cassava4.1_023037m	AT3G14460	1.62893	0.0414919	PF00560
cassava4.1_007461	cassava4.1_007461m	AT1G24160	1.62893	0.0414919	PF06886
cassava4.1_015117	cassava4.1_015117m	AT2G34770	1.62763	0.0465821	PF04116
cassava4.1_002602	cassava4.1_002602m	AT5G03730	1.62695	0.0369863	PF07714,PF00069
cassava4.1_019047	cassava4.1_019047m	AT3G57650	1.62591	0.040555
cassava4.1_002164	cassava4.1_002164m	AT4G38050	1.62544	0.0426743	PF00860
cassava4.1_000614	cassava4.1_000614m	AT2G40130	1.62381	0.0375526
cassava4.1_010412	cassava4.1_010412m	AT1G20330	1.62251	0.0359795	PF08241,PF08242,PF08498
cassava4.1_002622	cassava4.1_002622m	AT3G01680	1.62214	0.0168676	PF11594
cassava4.1_004158	cassava4.1_004158m	AT1G38131	1.62	0.0424991	PF10250
cassava4.1_034209	cassava4.1_034209m	AT3G53400	1.61708	0.0370568	PF08241
cassava4.1_026385	cassava4.1_026385m	AT5G47750	1.61497	0.0378963	PF00069
cassava4.1_023162	cassava4.1_023162m	AT1G22410	1.6149	0.0382843
cassava4.1_002565	cassava4.1_002565m	AT5G53130	1.61429	0.0454994	PF00520,PF00027
cassava4.1_018722	cassava4.1_018722m	AT2G47930	1.61384	0.04658
cassava4.1_007954	cassava4.1_007954m	AT5G42090	1.61366	0.0382663	PF06814
cassava4.1_003223	cassava4.1_003223m	AT5G10180	1.61301	0.0411671
cassava4.1_002675	cassava4.1_002675m	AT1G01580	1.61101	0.0473004	PF01794,PF08022,PF08030
cassava4.1_031570	cassava4.1_031570m	AT3G16170	1.61081	0.0375162	PF00501
cassava4.1_005144	cassava4.1_005144m	AT3G15620	1.60925	0.04933	PF00875,PF03441
cassava4.1_034414	cassava4.1_034414m	AT2G17230	1.60453	0.00383125	PF04674
cassava4.1_009520	cassava4.1_009520m	AT1G75500	1.60365	0.038141	PF00892
cassava4.1_021849	cassava4.1_021849m	AT3G46940	1.6016	0.0462377
cassava4.1_009206	cassava4.1_009206m	AT5G13930	1.59812	2.42599e-05	PF00195,PF02797
cassava4.1_005169	cassava4.1_005169m	AT1G48480	1.59701	0.0431949
cassava4.1_019376	cassava4.1_019376m	AT5G17870	1.59701	0.0482835	PF08263,PF00560,PF00069
cassava4.1_002087	cassava4.1_002087m	AT4G34220	1.59701	0.0482835	PF00560,PF07714,PF00069
cassava4.1_009278	cassava4.1_009278m	AT3G12710	1.59671	0.00274927	PF03352
cassava4.1_003931	cassava4.1_003931m	AT1G72160	1.59595	0.0112109	PF03765,PF00650
cassava4.1_006235	cassava4.1_006235m	AT2G33570	1.59095	0.00856273	PF01697
cassava4.1_007713	cassava4.1_007713m	AT5G23860	1.58764	0.0452476	PF00091,PF03953
cassava4.1_023897	cassava4.1_023897m	AT3G03990	1.58707	0.0479478
cassava4.1_006473	cassava4.1_006473m	AT1G01540	1.58564	0.040987	PF00069,PF07714
cassava4.1_000992	cassava4.1_000992m	AT4G18780	1.58497	0.0458086	PF03552
cassava4.1_001280	cassava4.1_001280m	AT5G17420	1.58472	0.0236505
cassava4.1_006245	cassava4.1_006245m	AT2G40820	1.58472	0.0352564	PF03552
cassava4.1_009522	cassava4.1_009522m	AT1G75500	1.58249	0.0427729	PF00892
cassava4.1_009742	cassava4.1_009742m	AT5G20540	1.58249	0.0279193
cassava4.1_012131	cassava4.1_012131m	AT1G59960	1.58025	0.0487788	PF00248
cassava4.1_007908	cassava4.1_007908m	AT5G07030	1.58015	0.00759672
cassava4.1_002825	cassava4.1_002825m	AT5G23980	1.57756	0.04658	PF01794,PF08022,PF08030
cassava4.1_013328	cassava4.1_013328m	AT3G54820	1.57721	0.0437059	PF00230
cassava4.1_008122	cassava4.1_008122m	AT3G06350	1.57579	0.0419593	PF08501,PF01488
cassava4.1_029487	cassava4.1_029487m	AT1G12845	1.5756	0.0013502
cassava4.1_010307	cassava4.1_010307m	AT3G12610	1.57247	0.00725144	PF08263,PF00560
cassava4.1_017087	cassava4.1_017087m	AT2G10940	1.56738	0.0122344	PF00234
cassava4.1_015288	cassava4.1_015288m	AT3G04730	1.56723	0.0439338	PF02309
cassava4.1_006636	cassava4.1_006636m	AT2G28100	1.56637	0.019369
cassava4.1_029911	cassava4.1_029911m	AT5G57850	1.56555	0.0422763	PF01063
cassava4.1_002152	cassava4.1_002152m	AT3G23150	1.56294	0.000703242	PF01590,PF00512,PF02518,PF00072
cassava4.1_005957	cassava4.1_005957m	AT1G47128	1.56264	0.0325219	PF08246,PF00112,PF00396
cassava4.1_002168	cassava4.1_002168m	AT4G37250	1.56096	0.0124803
cassava4.1_005618	cassava4.1_005618m	AT5G02970	1.56096	0.00660423	PF08263,PF00560,PF00069
cassava4.1_005613	cassava4.1_005613m	AT4G31890	1.55824	0.00430172	PF00514
cassava4.1_006570	cassava4.1_006570m	AT2G38120	1.55797	0.0465746	PF01490
cassava4.1_008119	cassava4.1_008119m	AT1G47380	1.55792	0.0452438	PF00481
cassava4.1_001916	cassava4.1_001916m	AT4G27290	1.55402	0.0457487	PF01453,PF00954,PF08276,PF00069,PF07714,PF11883
cassava4.1_002975	cassava4.1_002975m	AT3G01750	1.55289	0.0486508	PF00023
cassava4.1_013107	cassava4.1_013107m	AT5G52060	1.55227	0.0458544
cassava4.1_031951	cassava4.1_031951m	AT2G17550	1.55163	0.0445271
cassava4.1_007690	cassava4.1_007690m	AT3G51860	1.55156	0.0475452
cassava4.1_002032	cassava4.1_002032m	AT5G56890	1.54876	0.0469588	PF00069,PF07714
cassava4.1_011309	cassava4.1_011309m	AT3G18050	1.54721	0.0470761
cassava4.1_000398	cassava4.1_000398m	AT1G27940	1.54508	0.0488175	PF00664,PF00005
cassava4.1_008567	cassava4.1_008567m	AT3G54250	1.5439	0.0454947	PF00288
cassava4.1_015723	cassava4.1_015723m	AT5G52900	1.54165	0.00218565
cassava4.1_003209	cassava4.1_003209m	AT3G20860	1.53844	0.0470621	PF00069,PF07714
cassava4.1_011177	cassava4.1_011177m	AT5G03300	1.53745	0.0492393	PF00294
cassava4.1_010544	cassava4.1_010544m	AT5G15780	1.53358	0.0396551	PF01190
cassava4.1_004128	cassava4.1_004128m	AT1G45207	1.53294	0.0405486	PF03763
cassava4.1_002801	cassava4.1_002801m	AT1G61010	1.52707	0.0486447
cassava4.1_010597	cassava4.1_010597m	AT5G37600	1.5266	0.0475599
cassava4.1_020556	cassava4.1_020556m	AT2G02100	1.52591	0.0492656	PF07333,PF00304,PF01097
cassava4.1_007617	cassava4.1_007617m	AT5G23860	1.51662	0.00840991	PF00091,PF03953
cassava4.1_005262	cassava4.1_005262m	AT4G39980	1.51413	0.00376948	PF01474
cassava4.1_005905	cassava4.1_005905m	AT5G19090	1.51359	0.0320866	PF00403
cassava4.1_029618	cassava4.1_029618m	AT5G56540	1.51025	0.0075555
cassava4.1_002127	cassava4.1_002127m	AT5G14210	1.50849	0.0178559	PF00295
cassava4.1_015867	cassava4.1_015867m	AT3G62020	1.50849	0.00482721	PF01501
cassava4.1_005619	cassava4.1_005619m	AT1G60590	1.50849	0.0107173	PF00560
cassava4.1_028739	cassava4.1_028739m	AT4G39250	1.50849	5.50224e-05
cassava4.1_009251	cassava4.1_009251m	AT3G62660	1.50849	0.0336212	PF00190,PF07883
cassava4.1_028360	cassava4.1_028360m	AT3G20630	-1.50054	0.0395287	PF02148,PF00443,PF00627
cassava4.1_005159	cassava4.1_005159m	AT1G01260	-1.50205	0.039566	PF00010
cassava4.1_033480	cassava4.1_033480m	AT5G47850	-1.50274	0.031434	PF00069,PF07714
cassava4.1_030717	cassava4.1_030717m	AT4G14385	-1.50434	0.0171489	PF00012
cassava4.1_008936	cassava4.1_008936m	AT5G02500	-1.50434	0.0349723	PF09340
cassava4.1_016813	cassava4.1_016813m	AT3G59040	-1.5047	0.0446193	PF01535
cassava4.1_000496	cassava4.1_000496m	AT3G14470	-1.50726	0.0439277	PF00931,PF00560
cassava4.1_015310	cassava4.1_015310m	AT5G05250	-1.50752	8.13191e-05
cassava4.1_002536	cassava4.1_002536m	AT4G15560	-1.50977	0.00754587	PF02779,PF02780
cassava4.1_018179	cassava4.1_018179m	AT2G40435	-1.51505	0.00222333
cassava4.1_017064	cassava4.1_017064m	AT1G22450	-1.51827	0.0380065	PF02297
cassava4.1_011734	cassava4.1_011734m	AT5G61240	-1.52074	0.0370391
cassava4.1_001270	cassava4.1_001270m	AT5G47910	-1.52505	0.0464062	PF08414,PF00036,PF01794,PF08022,PF08030
cassava4.1_017391	cassava4.1_017391m	AT2G18196	-1.52839	0.0367048	PF00403
cassava4.1_012154	cassava4.1_012154m	AT3G56400	-1.53591	0.0225987	PF03106
cassava4.1_034338	cassava4.1_034338m	AT2G41430	-1.53591	0.000823116
cassava4.1_016896	cassava4.1_016896m	AT5G56550	-1.53591	0.00832626	PF07145
cassava4.1_029220	cassava4.1_029220m	AT3G12720	-1.53702	0.0447483	PF00249
cassava4.1_006954	cassava4.1_006954m	AT5G61820	-1.5391	0.0357721	PF07712
cassava4.1_003340	cassava4.1_003340m	AT3G12580	-1.54099	0.0355964	PF00012
cassava4.1_019773	cassava4.1_019773m	AT1G51400	-1.54493	0.0407207
cassava4.1_020329	cassava4.1_020329m	AT3G07580	-1.54503	0.0368024
cassava4.1_009396	cassava4.1_009396m	AT5G35735	-1.55156	0.00405342	PF04526
cassava4.1_005962	cassava4.1_005962m	AT1G59650	-1.55695	0.0367358	PF07059
cassava4.1_008718	cassava4.1_008718m	AT1G30840	-1.55739	0.0459588	PF00892,PF03151
cassava4.1_029189	cassava4.1_029189m	AT3G10920	-1.55843	0.0463593	PF02777
cassava4.1_032905	cassava4.1_032905m	AT2G29120	-1.55961	0.0488043
cassava4.1_010556	cassava4.1_010556m	AT2G28930	-1.5619	0.0317753	PF07714,PF00069
cassava4.1_012036	cassava4.1_012036m	AT5G65790	-1.5619	0.00710095
cassava4.1_020224	cassava4.1_020224m	AT1G02820	-1.5619	0.00246545	PF03242
cassava4.1_002834	cassava4.1_002834m	AT1G78240	-1.56306	0.0417318	PF03141,PF08242,PF08241
cassava4.1_022572	cassava4.1_022572m	AT3G50950	-1.56322	0.0454769	PF00931,PF00560
cassava4.1_005560	cassava4.1_005560m	AT2G17760	-1.56408	0.0370786
cassava4.1_029677	cassava4.1_029677m	AT1G75340	-1.56476	0.0478613	PF00642
cassava4.1_013741	cassava4.1_013741m	AT5G21940	-1.56742	0.0334398
cassava4.1_013085	cassava4.1_013085m	AT2G46940	-1.57055	0.0472792
cassava4.1_011705	cassava4.1_011705m	AT1G10040	-1.57124	0.01041	PF05057
cassava4.1_013291	cassava4.1_013291m	AT4G25810	-1.57236	0.0496033
cassava4.1_006129	cassava4.1_006129m	AT4G18270	-1.57528	0.0309678	PF10555,PF00953
cassava4.1_030543	cassava4.1_030543m	AT5G64730	-1.5764	0.0437041	PF00400
cassava4.1_006726	cassava4.1_006726m	AT1G22380	-1.57898	0.00925288
cassava4.1_025661	cassava4.1_025661m	AT3G26320	-1.57898	3.19729e-05	PF07816
cassava4.1_022552	cassava4.1_022552m	AT2G15760	-1.57898	5.18183e-05
cassava4.1_010675	cassava4.1_010675m	AT1G48300	-1.58163	0.0484334
cassava4.1_024463	cassava4.1_024463m	AT3G11320	-1.58892	0.000241549	PF03514
cassava4.1_004650	cassava4.1_004650m	AT1G50600	-1.58892	1.62634e-05	PF00892,PF03151
cassava4.1_003516	cassava4.1_003516m	AT1G26810	-1.59085	0.0330735	PF00337,PF01762
cassava4.1_015054	cassava4.1_015054m	AT5G63310	-1.59097	0.0316348	PF00334
cassava4.1_012749	cassava4.1_012749m	AT1G59710	-1.59252	0.0361567	PF04601
cassava4.1_002978	cassava4.1_002978m	AT3G30300	-1.59322	0.0302273	PF10250
cassava4.1_014343	cassava4.1_014343m	AT5G24890	-1.59423	0.0310293	PF02779,PF02780
cassava4.1_002457	cassava4.1_002457m	AT4G15560	-1.59423	0.0463787
cassava4.1_009873	cassava4.1_009873m	AT3G07940	-1.59714	0.0373441	PF01412,PF00168
cassava4.1_033450	cassava4.1_033450m	AT2G20320	-1.59829	0.0344927	PF02141
cassava4.1_005413	cassava4.1_005413m	AT2G16370	-1.59945	0.0292704	PF00186,PF00303
cassava4.1_014597	cassava4.1_014597m	AT4G24380	-1.60004	0.0239651	PF03959
cassava4.1_028119	cassava4.1_028119m	AT5G66980	-1.6008	0.0316245	PF02362
cassava4.1_033411	cassava4.1_033411m	AT4G37870	-1.60358	0.0293777	PF01293
cassava4.1_019939	cassava4.1_019939m	AT3G12490	-1.60979	0.0111628	PF00031
cassava4.1_008303	cassava4.1_008303m	AT1G01710	-1.61012	7.66207e-05	PF00027,PF02551
cassava4.1_009216	cassava4.1_009216m	AT1G51110	-1.61021	0.0313344	PF04755
cassava4.1_016329	cassava4.1_016329m	AT4G32020	-1.6103	0.0418942
cassava4.1_008005	cassava4.1_008005m	AT3G19970	-1.6118	0.0308872
cassava4.1_024351	cassava4.1_024351m	AT2G30600	-1.61253	0.0373441	PF00754
cassava4.1_034013	cassava4.1_034013m	AT1G19860	-1.6135	0.0280774
cassava4.1_004607	cassava4.1_004607m	AT3G59010	-1.619	0.0165416
cassava4.1_016509	cassava4.1_016509m	AT2G25605	-1.62017	0.0294772
cassava4.1_031441	cassava4.1_031441m	AT3G02010	-1.6208	0.000654394	PF01535
cassava4.1_022828	cassava4.1_022828m	AT2G43490	-1.62345	0.0497792
cassava4.1_021730	cassava4.1_021730m	ATCG01100	-1.6241	0.0498472
cassava4.1_024644	cassava4.1_024644m	AT1G21790	-1.62441	0.0456741
cassava4.1_015524	cassava4.1_015524m	AT4G27390	-1.6247	0.0326464
cassava4.1_028338	cassava4.1_028338m	AT1G49960	-1.62526	0.0357652	PF02358
cassava4.1_009837	cassava4.1_009837m	AT5G51460	-1.62526	0.0330146
cassava4.1_016266	cassava4.1_016266m	AT2G15890	-1.62902	0.0334832
cassava4.1_010795	cassava4.1_010795m	AT5G50180	-1.6298	0.0260348	PF00069,PF07714
cassava4.1_028288	cassava4.1_028288m	AT1G25440	-1.63229	0.00792038	PF00643,PF06203
cassava4.1_007218	cassava4.1_007218m	AT3G30390	-1.6338	0.0291444
cassava4.1_008879	cassava4.1_008879m	AT1G12060	-1.63447	0.00123663	PF00612,PF02179
cassava4.1_007507	cassava4.1_007507m	AT2G30580	-1.63608	0.0285979	PF00097
cassava4.1_006963	cassava4.1_006963m	AT4G29010	-1.63903	0.0300658	PF02737,PF00725
cassava4.1_014091	cassava4.1_014091m	AT4G03510	-1.64053	0.0296494
cassava4.1_009463	cassava4.1_009463m	AT3G27540	-1.64053	0.0263707	PF00097
cassava4.1_018807	cassava4.1_018807m	AT1G70780	-1.64053	0.0381728
cassava4.1_003982	cassava4.1_003982m	AT1G76490	-1.6428	0.0267516	PF00368
cassava4.1_008688	cassava4.1_008688m	AT4G24160	-1.64311	0.000677763
cassava4.1_017521	cassava4.1_017521m	AT4G16160	-1.64483	0.0282543	PF02466
cassava4.1_002868	cassava4.1_002868m	AT1G18670	-1.64755	0.0398457	PF00069
cassava4.1_028292	cassava4.1_028292m	AT1G78010	-1.64875	0.042446	PF10396,PF08477,PF01926
cassava4.1_007394	cassava4.1_007394m	AT4G18950	-1.65474	0.00454223
cassava4.1_007891	cassava4.1_007891m	AT5G17690	-1.66001	0.0239442	PF00385
cassava4.1_009671	cassava4.1_009671m	AT2G27500	-1.6604	0.0451523
cassava4.1_027766	cassava4.1_027766m	AT2G17220	-1.66144	0.00294536	PF07651
cassava4.1_023071	cassava4.1_023071m	AT5G13790	-1.66144	0.0169137
cassava4.1_011186	cassava4.1_011186m	AT3G01400	-1.66144	6.28366e-05
cassava4.1_028801	cassava4.1_028801m	AT1G27990	-1.66144	0.0390342	PF00069,PF07714
cassava4.1_015442	cassava4.1_015442m	AT5G11910	-1.66144	0.0274729
cassava4.1_021665	cassava4.1_021665m	AT4G27240	-1.66144	0.0191086
cassava4.1_022258	cassava4.1_022258m	AT2G26560	-1.66144	0.0320535
cassava4.1_027891	cassava4.1_027891m	AT1G33340	-1.66144	0.015803	PF00319,PF01486
cassava4.1_020503	cassava4.1_020503m	AT1G32928	-1.66144	9.93553e-07	PF00514
cassava4.1_002646	cassava4.1_002646m	AT3G50420	-1.66144	0.012779
cassava4.1_023007	cassava4.1_023007m	AT1G67920	-1.66144	0.00510642	PF01535
cassava4.1_031623	cassava4.1_031623m	AT5G21960	-1.66144	0.000577371	PF00561
cassava4.1_003138	cassava4.1_003138m	AT4G21410	-1.66174	0.0306179
cassava4.1_015621	cassava4.1_015621m	AT2G16600	-1.66384	0.0476388	PF00160
cassava4.1_013706	cassava4.1_013706m	AT5G37720	-1.66397	0.00220853	PF00076
cassava4.1_011111	cassava4.1_011111m	AT4G37260	-1.66399	0.024567	PF00249
cassava4.1_013384	cassava4.1_013384m	AT3G07370	-1.66464	0.00128058	PF00515,PF07719,PF04564
cassava4.1_014949	cassava4.1_014949m	AT4G24015	-1.66733	0.0270406	PF00097
cassava4.1_016790	cassava4.1_016790m	AT4G02040	-1.66749	0.0298719
cassava4.1_006632	cassava4.1_006632m	AT5G38510	-1.6693	0.0200933
cassava4.1_023057	cassava4.1_023057m	AT3G11010	-1.67007	0.0483798	PF00560
cassava4.1_034265	cassava4.1_034265m	AT1G27200	-1.67224	0.0395702	PF01697
cassava4.1_019057	cassava4.1_019057m	AT4G35780	-1.67284	0.0377583
cassava4.1_002482	cassava4.1_002482m	AT4G21430	-1.67423	0.0293317
cassava4.1_006736	cassava4.1_006736m	AT1G69550	-1.67473	2.17676e-06	PF00560
cassava4.1_017956	cassava4.1_017956m	AT1G66400	-1.67851	3.42653e-05	PF00036
cassava4.1_018876	cassava4.1_018876m	AT4G37608	-1.68117	0.0406146	PF00153
cassava4.1_008662	cassava4.1_008662m	AT4G27940	-1.68117	0.0298354
cassava4.1_015751	cassava4.1_015751m	AT1G02610	-1.6822	0.00581836	PF00097,PF12428
cassava4.1_006505	cassava4.1_006505m	AT5G58050	-1.68317	0.0355831	PF03009
cassava4.1_023995	cassava4.1_023995m	AT1G31320	-1.69292	0.0334751	PF03195
cassava4.1_005031	cassava4.1_005031m	AT4G17230	-1.69315	0.0193814	PF03514
cassava4.1_012568	cassava4.1_012568m	AT1G15320	-1.69447	0.0341574
cassava4.1_011468	cassava4.1_011468m	AT3G02600	-1.69637	0.0199658	PF01569
cassava4.1_001277	cassava4.1_001277m	AT5G43130	-1.69776	0.0366542	PF12174,PF05236
cassava4.1_028981	cassava4.1_028981m	AT4G13985	-1.69969	0.0315632	PF00646,PF00560
cassava4.1_010357	cassava4.1_010357m	AT5G05600	-1.70003	0.0336107	PF03171
cassava4.1_031301	cassava4.1_031301m	AT2G20830	-1.70047	0.0396077	PF07837
cassava4.1_012042	cassava4.1_012042m	AT1G10070	-1.70097	0.0162807	PF01063
cassava4.1_015400	cassava4.1_015400m	AT4G34150	-1.70231	0.00231515	PF00168
cassava4.1_012861	cassava4.1_012861m	AT2G41250	-1.70326	0.0364228	PF00702
cassava4.1_007789	cassava4.1_007789m	AT2G17840	-1.70454	0.0475974	PF06911
cassava4.1_008376	cassava4.1_008376m	AT1G08450	-1.70605	0.0326744	PF00262
cassava4.1_012578	cassava4.1_012578m	AT5G24490	-1.70676	0.00696258	PF02482
cassava4.1_003574	cassava4.1_003574m	AT5G59730	-1.70724	5.70412e-05	PF03081
cassava4.1_013489	cassava4.1_013489m	AT4G25810	-1.70874	2.89357e-05	PF00722,PF06955
cassava4.1_031279	cassava4.1_031279m	AT4G28395	-1.70874	0.000433543	PF00234
cassava4.1_027572	cassava4.1_027572m	ATCG00530	-1.70891	0.0205275
cassava4.1_008367	cassava4.1_008367m	AT5G04920	-1.71164	0.0245526	PF11605,PF04157
cassava4.1_001706	cassava4.1_001706m	AT5G14580	-1.71407	0.0436669	PF01138,PF03725,PF00013,PF00575
cassava4.1_019504	cassava4.1_019504m	AT5G59320	-1.7192	0.0012992
cassava4.1_018345	cassava4.1_018345m	AT2G39855	-1.72033	0.00223059
cassava4.1_027410	cassava4.1_027410m	AT3G48520	-1.72033	0.00477591
cassava4.1_032506	cassava4.1_032506m	AT2G05940	-1.72033	0.0311671	PF00067
cassava4.1_002067	cassava4.1_002067m	AT5G24260	-1.72136	0.0230318	PF00930,PF00326
cassava4.1_015153	cassava4.1_015153m	AT5G23710	-1.72668	0.046432
cassava4.1_007058	cassava4.1_007058m	AT1G20410	-1.72855	0.00678205
cassava4.1_024085	cassava4.1_024085m	AT1G17020	-1.73364	0.0264681	PF00023
cassava4.1_033396	cassava4.1_033396m	AT3G18670	-1.73364	0.0397471
cassava4.1_017051	cassava4.1_017051m	AT5G14910	-1.73364	0.0450119	PF03171
cassava4.1_024681	cassava4.1_024681m	AT2G34930	-1.73659	0.0209697	PF08263,PF00560
cassava4.1_009666	cassava4.1_009666m	AT4G37180	-1.73893	0.0321926
cassava4.1_001458	cassava4.1_001458m	AT2G22660	-1.74347	0.0241032	PF07173
cassava4.1_004944	cassava4.1_004944m	AT3G08040	-1.744	0.0200165	PF01554
cassava4.1_011887	cassava4.1_011887m	AT1G48300	-1.74408	0.0185202
cassava4.1_009612	cassava4.1_009612m	AT2G25620	-1.74421	0.022924	PF00481
cassava4.1_009565	cassava4.1_009565m	AT3G13110	-1.7455	0.0230536	PF06426,PF00132
cassava4.1_012152	cassava4.1_012152m	AT5G53050	-1.74571	0.0191044	PF00561
cassava4.1_007699	cassava4.1_007699m	AT1G69550	-1.74633	8.52232e-06	PF00560
cassava4.1_022505	cassava4.1_022505m	AT4G32060	-1.74646	0.0270518	PF00036
cassava4.1_028872	cassava4.1_028872m	AT1G34550	-1.74729	0.0288977	PF04765
cassava4.1_003115	cassava4.1_003115m	AT3G24550	-1.74976	0.0180368	PF08693,PF07714,PF00069
cassava4.1_004333	cassava4.1_004333m	AT5G66210	-1.75098	0.0281613	PF00069,PF00036
cassava4.1_024027	cassava4.1_024027m	AT5G50720	-1.75332	0.0175114	PF03134
cassava4.1_001097	cassava4.1_001097m	AT1G34420	-1.75455	0.000669983	PF08263,PF00560
cassava4.1_002520	cassava4.1_002520m	AT4G13420	-1.756	0.0437504	PF02705
cassava4.1_004325	cassava4.1_004325m	AT3G23920	-1.75672	0.0177289	PF01373
cassava4.1_006748	cassava4.1_006748m	AT5G05140	-1.75717	0.0189687	PF08711
cassava4.1_024522	cassava4.1_024522m	AT2G24280	-1.75813	0.0192908
cassava4.1_005857	cassava4.1_005857m	AT5G10170	-1.7583	0.03104	PF07994,PF01658
cassava4.1_005506	cassava4.1_005506m	AT1G52640	-1.76057	0.000219887	PF01535
cassava4.1_034427	cassava4.1_034427m	AT4G19950	-1.76298	0.00179122
cassava4.1_008581	cassava4.1_008581m	AT2G35930	-1.76453	4.48445e-05	PF04564
cassava4.1_030886	cassava4.1_030886m	AT3G63060	-1.76453	2.48137e-06
cassava4.1_032054	cassava4.1_032054m	AT4G12690	-1.76744	0.0196389	PF05910
cassava4.1_030749	cassava4.1_030749m	AT5G23210	-1.7684	0.025111	PF00450
cassava4.1_012549	cassava4.1_012549m	AT4G25970	-1.76926	0.0168356	PF02666
cassava4.1_007926	cassava4.1_007926m	AT4G18950	-1.77162	0.0191512	PF00023,PF00069,PF07714
cassava4.1_016253	cassava4.1_016253m	AT1G18300	-1.77194	0.000655349	PF00293
cassava4.1_029750	cassava4.1_029750m	AT4G21215	-1.77691	0.047754
cassava4.1_021902	cassava4.1_021902m	AT1G75890	-1.77691	0.0217445
cassava4.1_022032	cassava4.1_022032m	AT5G38300	-1.78255	0.034436
cassava4.1_005130	cassava4.1_005130m	AT1G65840	-1.78406	0.0233204	PF01593
cassava4.1_009642	cassava4.1_009642m	AT5G54390	-1.78426	0.0472747	PF00459
cassava4.1_017155	cassava4.1_017155m	AT5G17350	-1.78543	3.1599e-05
cassava4.1_016819	cassava4.1_016819m	AT2G45820	-1.78592	0.0281372	PF03766,PF03763
cassava4.1_011627	cassava4.1_011627m	AT3G11820	-1.78761	3.80631e-05	PF00804,PF05739
cassava4.1_029770	cassava4.1_029770m	AT5G58430	-1.78961	0.0233107	PF03081
cassava4.1_019042	cassava4.1_019042m	AT2G36680	-1.79067	0.0301193
cassava4.1_034290	cassava4.1_034290m	AT3G06340	-1.79504	0.0441854	PF00226
cassava4.1_003107	cassava4.1_003107m	AT2G40140	-1.79551	0.00794856	PF00023,PF00642
cassava4.1_009645	cassava4.1_009645m	AT3G46620	-1.79894	0.000197501
cassava4.1_033746	cassava4.1_033746m	AT1G78850	-1.79894	0.000187481	PF01453
cassava4.1_015080	cassava4.1_015080m	AT4G27700	-1.79944	0.0189843	PF00581
cassava4.1_017357	cassava4.1_017357m	AT5G17650	-1.79973	0.0176185	PF04032
cassava4.1_013319	cassava4.1_013319m	AT5G41270	-1.79973	0.0384163	PF02162
cassava4.1_004407	cassava4.1_004407m	AT5G61910	-1.80161	0.0176827	PF00168,PF07002
cassava4.1_000331	cassava4.1_000331m	AT5G17680	-1.80403	0.0148334	PF09440,PF01399
cassava4.1_014774	cassava4.1_014774m	AT3G57290	-1.80403	0.0156138	PF01582,PF00931,PF00560,PF07725
cassava4.1_019346	cassava4.1_019346m	AT4G27280	-1.80687	8.21534e-09	PF00036
cassava4.1_029449	cassava4.1_029449m	AT2G41480	-1.80893	0.0440705	PF00141
cassava4.1_029965	cassava4.1_029965m	AT5G12950	-1.81344	0.00393049	PF07944
cassava4.1_019385	cassava4.1_019385m	AT3G07600	-1.81501	1.89872e-05	PF00403
cassava4.1_009537	cassava4.1_009537m	AT2G30020	-1.81672	1.65341e-05	PF00481
cassava4.1_018028	cassava4.1_018028m	AT5G02020	-1.81741	0.014244
cassava4.1_013820	cassava4.1_013820m	AT2G01290	-1.81744	0.000293146	PF06026
cassava4.1_010081	cassava4.1_010081m	AT3G02040	-1.82283	0.0140209
cassava4.1_009038	cassava4.1_009038m	AT1G25550	-1.82383	0.0270879	PF00249
cassava4.1_004813	cassava4.1_004813m	AT5G51640	-1.82413	0.0142279	PF03005
cassava4.1_015764	cassava4.1_015764m	AT4G21430	-1.82495	0.0191945	PF08879
cassava4.1_013217	cassava4.1_013217m	AT4G27120	-1.82855	0.00258883	PF09756
cassava4.1_028480	cassava4.1_028480m	AT4G36490	-1.82879	0.026461
cassava4.1_016793	cassava4.1_016793m	AT2G15580	-1.8305	0.0162698	PF00097
cassava4.1_003306	cassava4.1_003306m	AT3G29400	-1.83294	0.0245467	PF03081
cassava4.1_031832	cassava4.1_031832m	AT5G13550	-1.83317	0.0322915	PF00916,PF01740
cassava4.1_026171	cassava4.1_026171m	AT5G55630	-1.83317	0.0405848	PF07885
cassava4.1_012023	cassava4.1_012023m	AT5G65780	-1.836	0.0167308	PF01063
cassava4.1_020435	cassava4.1_020435m	AT3G13227	-1.83797	0.0286751
cassava4.1_027085	cassava4.1_027085m	AT5G14230	-1.83943	0.038725	PF00023
cassava4.1_022835	cassava4.1_022835m	AT5G10620	-1.83943	0.038725	PF02590
cassava4.1_010275	cassava4.1_010275m	AT3G14130	-1.83984	0.0157435	PF01070
cassava4.1_028098	cassava4.1_028098m	AT3G01180	-1.84216	0.0337496	PF08323,PF00534
cassava4.1_027542	cassava4.1_027542m	AT2G25737	-1.84329	0.0424401	PF01925
cassava4.1_013417	cassava4.1_013417m	AT3G56400	-1.84403	0.00353454	PF03106
cassava4.1_019250	cassava4.1_019250m	AT1G75810	-1.84467	0.0329436
cassava4.1_018281	cassava4.1_018281m	AT5G02020	-1.84586	5.18957e-05
cassava4.1_005493	cassava4.1_005493m	AT5G23690	-1.84597	0.0339381	PF01743
cassava4.1_020512	cassava4.1_020512m	AT5G41761	-1.84806	0.00942984
cassava4.1_010208	cassava4.1_010208m	AT3G08030	-1.84824	0.0246155
cassava4.1_010820	cassava4.1_010820m	AT2G43320	-1.84906	0.0226939
cassava4.1_034323	cassava4.1_034323m	AT1G73880	-1.84911	0.0284735
cassava4.1_017136	cassava4.1_017136m	AT1G13360	-1.84911	0.0284735
cassava4.1_011274	cassava4.1_011274m	AT3G24540	-1.85203	0.0459216
cassava4.1_011258	cassava4.1_011258m	AT5G08380	-1.85763	0.013143
cassava4.1_020510	cassava4.1_020510m	AT3G09390	-1.86046	0.0176232	PF01439
cassava4.1_031261	cassava4.1_031261m	AT4G12690	-1.86174	0.0216148	PF05910
cassava4.1_018676	cassava4.1_018676m	AT4G08280	-1.86457	0.0309423	PF05768
cassava4.1_002501	cassava4.1_002501m	AT4G34710	-1.86478	0.0470498	PF02784,PF00278
cassava4.1_019038	cassava4.1_019038m	AT5G56600	-1.86645	0.011872
cassava4.1_002696	cassava4.1_002696m	AT4G36550	-1.86655	5.40809e-05	PF04564,PF00514
cassava4.1_007837	cassava4.1_007837m	AT5G28770	-1.8766	0.0439632	PF00170,PF07716,PF12498
cassava4.1_023978	cassava4.1_023978m	AT1G44446	-1.87671	7.45758e-06	PF00355
cassava4.1_034030	cassava4.1_034030m	AT3G44830	-1.87757	0.014724	PF02450
cassava4.1_001149	cassava4.1_001149m	AT3G16260	-1.87931	0.0172161	PF00753
cassava4.1_003711	cassava4.1_003711m	AT1G52080	-1.88003	0.0118163
cassava4.1_030502	cassava4.1_030502m	AT2G38110	-1.88154	0.0347816	PF01553
cassava4.1_005861	cassava4.1_005861m	AT4G16600	-1.88219	0.0120726
cassava4.1_015266	cassava4.1_015266m	AT1G67060	-1.8825	0.0159963
cassava4.1_028951	cassava4.1_028951m	AT3G51880	-1.88338	0.0296667
cassava4.1_024356	cassava4.1_024356m	AT5G60780	-1.88383	0.0342777	PF00847
cassava4.1_015843	cassava4.1_015843m	AT5G51990	-1.88383	3.16598e-06
cassava4.1_032168	cassava4.1_032168m	AT2G20142	-1.88383	0.0282477
cassava4.1_026190	cassava4.1_026190m	AT3G09280	-1.88383	7.89669e-05	PF07690
cassava4.1_020499	cassava4.1_020499m	AT3G09390	-1.88383	0.00606625	PF01439
cassava4.1_015002	cassava4.1_015002m	AT2G18330	-1.8842	0.03192	PF00004
cassava4.1_011089	cassava4.1_011089m	AT4G23810	-1.88971	0.000272575	PF03106
cassava4.1_003414	cassava4.1_003414m	AT4G16120	-1.89705	0.0122883	PF04833
cassava4.1_034071	cassava4.1_034071m	AT5G13890	-1.90356	0.0407421	PF04819
cassava4.1_004783	cassava4.1_004783m	AT4G09510	-1.90356	0.0206841	PF02798,PF00043
cassava4.1_034201	cassava4.1_034201m	AT2G39210	-1.90356	0.0152698
cassava4.1_020474	cassava4.1_020474m	AT5G65207	-1.90356	0.0396171
cassava4.1_019201	cassava4.1_019201m	AT5G05300	-1.90356	0.0332776	PF04853
cassava4.1_007337	cassava4.1_007337m	AT1G55810	-1.90356	0.0206841	PF00485
cassava4.1_015612	cassava4.1_015612m	AT2G29420	-1.90356	0.0396171	PF06813
cassava4.1_007061	cassava4.1_007061m	AT5G23850	-1.90936	0.0129339	PF05686
cassava4.1_007215	cassava4.1_007215m	AT3G26310	-1.91524	0.015193	PF00067
cassava4.1_031220	cassava4.1_031220m	AT2G26440	-1.91778	0.0132445	PF04043,PF01095
cassava4.1_000511	cassava4.1_000511m	AT5G42340	-1.91977	0.010569
cassava4.1_007010	cassava4.1_007010m	AT2G41540	-1.92182	0.0117772
cassava4.1_017188	cassava4.1_017188m	AT3G49870	-1.92432	0.0297918
cassava4.1_009122	cassava4.1_009122m	AT1G77810	-1.92529	0.000375137	PF01762
cassava4.1_034465	cassava4.1_034465m	AT3G14590	-1.92933	0.0111604	PF00168
cassava4.1_007384	cassava4.1_007384m	AT2G20570	-1.93246	0.00886338	PF00249
cassava4.1_009314	cassava4.1_009314m	AT3G22970	-1.93271	0.0125797	PF04720
cassava4.1_021510	cassava4.1_021510m	AT1G09970	-1.93527	0.0467473	PF08263,PF00560,PF00069,PF07714
cassava4.1_027419	cassava4.1_027419m	AT5G11700	-1.93768	0.0345071
cassava4.1_003020	cassava4.1_003020m	AT5G53450	-1.93913	0.0148691
cassava4.1_002147	cassava4.1_002147m	AT2G40950	-1.94009	0.0113019	PF00170,PF07716
cassava4.1_009345	cassava4.1_009345m	AT1G18740	-1.94272	1.76839e-05	PF05633
cassava4.1_017936	cassava4.1_017936m	AT5G02180	-1.94321	0.00126285
cassava4.1_007743	cassava4.1_007743m	AT3G02410	-1.94437	0.038825
cassava4.1_011016	cassava4.1_011016m	AT1G27700	-1.94437	0.000269738	PF09177
cassava4.1_017699	cassava4.1_017699m	AT3G61460	-1.94589	1.70445e-05	PF00097
cassava4.1_010034	cassava4.1_010034m	AT3G28340	-1.94684	1.48514e-07	PF01501
cassava4.1_010945	cassava4.1_010945m	AT4G37260	-1.94986	0.00912557	PF00249
cassava4.1_007339	cassava4.1_007339m	AT2G17840	-1.95087	0.0133681	PF06911
cassava4.1_012104	cassava4.1_012104m	AT3G51000	-1.95094	0.0390342	PF12146,PF00561
cassava4.1_033792	cassava4.1_033792m	AT1G23390	-1.95094	0.000305394	PF00646,PF07646,PF01344
cassava4.1_023275	cassava4.1_023275m	AT4G04900	-1.95332	0.014401	PF00786
cassava4.1_005655	cassava4.1_005655m	AT1G27100	-1.9548	0.0168081	PF04601
cassava4.1_029306	cassava4.1_029306m	AT3G22830	-1.95603	0.0349787	PF00514
cassava4.1_017379	cassava4.1_017379m	AT5G37290	-1.95603	0.0156208	PF00447
cassava4.1_001198	cassava4.1_001198m	AT1G50180	-1.95801	0.00867027	PF00931,PF00560
cassava4.1_013795	cassava4.1_013795m	AT2G23810	-1.9587	0.000585994	PF00335
cassava4.1_029165	cassava4.1_029165m	AT2G01080	-1.96246	0.0420274	PF03168
cassava4.1_014878	cassava4.1_014878m	AT4G25280	-1.964	0.00518282
cassava4.1_031326	cassava4.1_031326m	AT3G21340	-1.9663	0.0430249
cassava4.1_010200	cassava4.1_010200m	AT5G19300	-1.9663	0.0430249	PF02598
cassava4.1_005379	cassava4.1_005379m	AT5G26340	-1.9663	0.0430249
cassava4.1_034150	cassava4.1_034150m	AT1G78850	-1.9663	0.0117963	PF00083,PF07690
cassava4.1_031356	cassava4.1_031356m	AT4G37770	-1.96769	0.0265483	PF00155
cassava4.1_005805	cassava4.1_005805m	AT3G26320	-1.97068	0.0440139	PF00067
cassava4.1_014428	cassava4.1_014428m	AT4G27450	-1.97173	0.00968913
cassava4.1_002814	cassava4.1_002814m	AT4G25290	-1.9751	0.00390981	PF00875,PF00561
cassava4.1_027353	cassava4.1_027353m	AT5G04220	-1.97571	0.0207624	PF00168
cassava4.1_004812	cassava4.1_004812m	AT5G26920	-1.97598	0.0490056	PF07887
cassava4.1_006841	cassava4.1_006841m	AT5G41330	-1.97674	0.0123626	PF02214
cassava4.1_034114	cassava4.1_034114m	AT1G08250	-1.97911	0.0161169	PF00800
cassava4.1_004862	cassava4.1_004862m	AT3G48990	-1.98156	0.00864299
cassava4.1_025999	cassava4.1_025999m	ATCG00520	-1.98337	0.0251989	PF01582
cassava4.1_010802	cassava4.1_010802m	AT2G36690	-1.98337	0.00309442	PF03171
cassava4.1_009831	cassava4.1_009831m	AT5G18350	-1.98337	0.000462344	PF02392
cassava4.1_015941	cassava4.1_015941m	AT1G07410	-1.98337	0.000151919	PF00071,PF08477
cassava4.1_001832	cassava4.1_001832m	AT4G08850	-1.98602	0.0330989	PF00560,PF00069,PF07714
cassava4.1_005969	cassava4.1_005969m	AT2G24100	-1.98692	0.000319866
cassava4.1_014559	cassava4.1_014559m	AT3G47470	-1.98874	0.0375907	PF00504
cassava4.1_034148	cassava4.1_034148m	AT2G23770	-1.99131	0.00772607	PF01476,PF00069,PF07714
cassava4.1_032217	cassava4.1_032217m	AT2G32800	-1.9932	0.0199782	PF00069,PF07714
cassava4.1_010828	cassava4.1_010828m	AT5G20850	-1.99416	0.013645	PF08423
cassava4.1_005716	cassava4.1_005716m	AT5G01710	-1.9949	0.0140378
cassava4.1_014064	cassava4.1_014064m	AT2G01290	-1.9954	0.00824183	PF06026
cassava4.1_030546	cassava4.1_030546m	AT5G52640	-1.99667	0.0200855	PF02518,PF00183
cassava4.1_013455	cassava4.1_013455m	AT3G12480	-2.00247	0.000620408	PF00808
cassava4.1_015051	cassava4.1_015051m	AT2G46680	-2.0031	0.0403573	PF00046,PF02183
cassava4.1_009857	cassava4.1_009857m	AT5G42050	-2.00488	0.0133724	PF10539
cassava4.1_013514	cassava4.1_013514m	AT5G22920	-2.00539	0.00106286	PF05495,PF00097
cassava4.1_030151	cassava4.1_030151m	AT1G49560	-2.00666	0.0168385	PF00249
cassava4.1_009759	cassava4.1_009759m	AT1G52870	-2.01121	0.0452619	PF04117
cassava4.1_025144	cassava4.1_025144m	AT2G47820	-2.0125	0.0138476	PF00010
cassava4.1_014709	cassava4.1_014709m	AT4G36020	-2.0125	0.0306013	PF00313,PF00098
cassava4.1_017879	cassava4.1_017879m	AT4G14410	-2.0125	0.0306013
cassava4.1_030110	cassava4.1_030110m	AT3G19800	-2.01507	0.0467065
cassava4.1_001719	cassava4.1_001719m	AT4G32300	-2.01521	0.0159721
cassava4.1_030406	cassava4.1_030406m	AT3G04690	-2.01904	0.0485731	PF11721,PF00069,PF07714
cassava4.1_031032	cassava4.1_031032m	AT2G23180	-2.02401	0.00895827
cassava4.1_009349	cassava4.1_009349m	AT3G17860	-2.02737	0.00680567	PF06200,PF09425
cassava4.1_018261	cassava4.1_018261m	AT3G25800	-2.02755	0.0177625	PF02985
cassava4.1_032473	cassava4.1_032473m	AT4G17490	-2.02757	7.70785e-05	PF00847
cassava4.1_021546	cassava4.1_021546m	AT5G27660	-2.02909	0.049059	PF00595
cassava4.1_001147	cassava4.1_001147m	AT1G64060	-2.02945	0.0115253	PF08414,PF00036,PF01794,PF08022,PF08030
cassava4.1_025306	cassava4.1_025306m	AT4G02570	-2.03067	0.0467473
cassava4.1_004184	cassava4.1_004184m	AT5G38280	-2.03481	0.0219222	PF00069,PF07714
cassava4.1_011980	cassava4.1_011980m	AT1G63120	-2.03672	0.00742702	PF01694
cassava4.1_021761	cassava4.1_021761m	AT3G10985	-2.03742	0.0178423
cassava4.1_025530	cassava4.1_025530m	AT1G47480	-2.03849	0.0282795	PF07859
cassava4.1_016581	cassava4.1_016581m	AT3G02800	-2.04107	0.0221685
cassava4.1_000040	cassava4.1_000040m	AT5G53460	-2.04374	0.00664044	PF00310,PF04898,PF01645,PF01493,PF07992,PF00070
cassava4.1_009059	cassava4.1_009059m	AT2G38470	-2.0461	0.000242892	PF03106
cassava4.1_000534	cassava4.1_000534m	AT5G36930	-2.04993	0.0113773	PF01582,PF00931,PF00560,PF07725
cassava4.1_024195	cassava4.1_024195m	AT3G13960	-2.05557	0.0443106	PF08880,PF08879
cassava4.1_008525	cassava4.1_008525m	AT2G02870	-2.05557	0.0443106
cassava4.1_013307	cassava4.1_013307m	AT3G07560	-2.05814	0.0062196
cassava4.1_001730	cassava4.1_001730m	AT3G53540	-2.06029	0.00658637	PF12552
cassava4.1_011793	cassava4.1_011793m	AT4G24570	-2.06137	2.3763e-08
cassava4.1_006148	cassava4.1_006148m	AT4G35230	-2.06227	0.035039	PF00069
cassava4.1_028463	cassava4.1_028463m	AT1G05750	-2.0631	0.00122806	PF01535
cassava4.1_006703	cassava4.1_006703m	AT2G40000	-2.0644	1.04562e-05
cassava4.1_012859	cassava4.1_012859m	AT5G13200	-2.06583	0.0339617	PF02893
cassava4.1_004751	cassava4.1_004751m	AT1G29690	-2.06654	0.00676653	PF01823
cassava4.1_023352	cassava4.1_023352m	AT1G06620	-2.06862	0.0190162	PF02458
cassava4.1_031981	cassava4.1_031981m	AT1G27620	-2.06862	0.0445893
cassava4.1_013235	cassava4.1_013235m	AT3G55290	-2.06862	0.0190162	PF00106
cassava4.1_023187	cassava4.1_023187m	AT2G46980	-2.06862	0.0445893	PF03171
cassava4.1_002024	cassava4.1_002024m	AT5G04500	-2.06972	0.00714677	PF09258
cassava4.1_012940	cassava4.1_012940m	AT1G23710	-2.07045	1.01657e-05
cassava4.1_007779	cassava4.1_007779m	AT3G08970	-2.07116	0.00740742
cassava4.1_014262	cassava4.1_014262m	AT3G45970	-2.07533	0.00575164	PF03330,PF01357
cassava4.1_029213	cassava4.1_029213m	AT2G21490	-2.07647	0.0439687
cassava4.1_014671	cassava4.1_014671m	AT2G23970	-2.07647	0.000204143	PF00646,PF01344,PF07646
cassava4.1_020657	cassava4.1_020657m	AT1G67920	-2.07647	0.000103163
cassava4.1_034408	cassava4.1_034408m	AT1G15670	-2.07647	0.00155008	PF01657,PF00069,PF07714
cassava4.1_017569	cassava4.1_017569m	AT5G38700	-2.07647	0.0208765
cassava4.1_027318	cassava4.1_027318m	AT5G40380	-2.07647	0.00157819
cassava4.1_005875	cassava4.1_005875m	AT5G40010	-2.07721	0.0058928	PF00004
cassava4.1_004957	cassava4.1_004957m	AT1G04570	-2.07759	0.0401807	PF00560
cassava4.1_003608	cassava4.1_003608m	AT5G49290	-2.07759	0.0401807
cassava4.1_025508	cassava4.1_025508m	AT5G12010	-2.07821	7.22531e-05
cassava4.1_032399	cassava4.1_032399m	AT1G28480	-2.08044	0.0177823
cassava4.1_009063	cassava4.1_009063m	AT5G54190	-2.08383	0.0138844	PF00106
cassava4.1_010595	cassava4.1_010595m	AT2G36090	-2.08413	0.0308491
cassava4.1_006897	cassava4.1_006897m	AT2G20880	-2.08912	0.0241855	PF00847
cassava4.1_006256	cassava4.1_006256m	AT2G36670	-2.09201	0.00607547
cassava4.1_021493	cassava4.1_021493m	AT3G09510	-2.09304	0.0220521
cassava4.1_021975	cassava4.1_021975m	AT5G66020	-2.10101	0.0062633
cassava4.1_018833	cassava4.1_018833m	AT1G29940	-2.10101	0.0139839
cassava4.1_019248	cassava4.1_019248m	AT2G06520	-2.10396	0.000527091	PF06596
cassava4.1_017270	cassava4.1_017270m	AT4G32020	-2.10397	0.00510253
cassava4.1_006456	cassava4.1_006456m	AT5G26030	-2.10447	0.00502029
cassava4.1_029407	cassava4.1_029407m	AT2G25940	-2.1071	0.0405018	PF01650
cassava4.1_010775	cassava4.1_010775m	AT3G01400	-2.10776	0.00562918
cassava4.1_007652	cassava4.1_007652m	AT1G03220	-2.10868	0.013904
cassava4.1_006767	cassava4.1_006767m	AT5G58380	-2.11124	0.0117232	PF00069,PF07714,PF03822
cassava4.1_015226	cassava4.1_015226m	AT1G67700	-2.11313	0.0363237
cassava4.1_002210	cassava4.1_002210m	AT5G67090	-2.11393	0.000113749	PF05922,PF00082,PF02225
cassava4.1_015721	cassava4.1_015721m	AT4G17900	-2.11663	0.000973711
cassava4.1_004348	cassava4.1_004348m	AT5G24590	-2.11687	0.00725444	PF02365
cassava4.1_024284	cassava4.1_024284m	AT5G53340	-2.12087	0.0274729
cassava4.1_011499	cassava4.1_011499m	AT1G77470	-2.12156	0.00612758	PF00004,PF08542
cassava4.1_008491	cassava4.1_008491m	AT3G06240	-2.12268	0.00500944
cassava4.1_029232	cassava4.1_029232m	AT4G36220	-2.12595	0.0485058	PF00067
cassava4.1_016413	cassava4.1_016413m	AT3G48240	-2.1271	4.25215e-07
cassava4.1_015456	cassava4.1_015456m	AT5G20900	-2.12736	0.00594009	PF06200,PF09425
cassava4.1_011745	cassava4.1_011745m	AT4G24570	-2.1279	1.24191e-05	PF00153
cassava4.1_002721	cassava4.1_002721m	AT5G04500	-2.13689	0.00103486
cassava4.1_016257	cassava4.1_016257m	AT4G05000	-2.14195	0.0470748	PF03997
cassava4.1_013708	cassava4.1_013708m	AT1G55280	-2.14457	0.0368344	PF00481
cassava4.1_029780	cassava4.1_029780m	AT2G40180	-2.14457	0.00599026
cassava4.1_014438	cassava4.1_014438m	AT1G63830	-2.14642	0.00425171
cassava4.1_033460	cassava4.1_033460m	AT4G16110	-2.14867	0.0482692	PF00023
cassava4.1_003651	cassava4.1_003651m	AT3G18670	-2.14867	0.0482692	PF00072,PF00249
cassava4.1_016148	cassava4.1_016148m	AT2G40095	-2.14888	0.000637055
cassava4.1_019984	cassava4.1_019984m	AT1G55205	-2.15149	0.00548243
cassava4.1_026507	cassava4.1_026507m	AT2G29120	-2.15176	0.0439446	PF01094,PF00497,PF00060
cassava4.1_004577	cassava4.1_004577m	AT5G66210	-2.15559	0.00470856	PF00069,PF00036
cassava4.1_033306	cassava4.1_033306m	AT2G20780	-2.16187	0.0191272	PF00083,PF07690
cassava4.1_023014	cassava4.1_023014m	AT1G11290	-2.16394	0.000230005	PF01535
cassava4.1_030657	cassava4.1_030657m	AT1G18090	-2.1666	0.0439804	PF00752,PF00867
cassava4.1_004256	cassava4.1_004256m	AT2G46500	-2.16811	0.00422353	PF00240,PF00454
cassava4.1_014713	cassava4.1_014713m	AT1G27730	-2.17104	0.017718	PF12171,PF00096
cassava4.1_029595	cassava4.1_029595m	AT2G01050	-2.17224	0.00819987
cassava4.1_032424	cassava4.1_032424m	AT5G44210	-2.1724	1.12854e-05	PF00847
cassava4.1_005931	cassava4.1_005931m	AT3G26300	-2.17275	0.0308915
cassava4.1_009431	cassava4.1_009431m	AT1G18740	-2.17625	0.00527952	PF05633
cassava4.1_028165	cassava4.1_028165m	AT5G26230	-2.17658	0.047754
cassava4.1_014660	cassava4.1_014660m	AT1G76070	-2.17658	0.047754
cassava4.1_017969	cassava4.1_017969m	AT5G56550	-2.17658	0.047754
cassava4.1_030266	cassava4.1_030266m	AT5G63440	-2.17658	0.047754
cassava4.1_001241	cassava4.1_001241m	AT1G72520	-2.179	0.015009	PF01477,PF00305
cassava4.1_009263	cassava4.1_009263m	AT3G62260	-2.18577	3.54169e-05	PF00481
cassava4.1_022420	cassava4.1_022420m	AT1G71140	-2.19307	0.0434406
cassava4.1_027243	cassava4.1_027243m	AT1G70140	-2.19307	0.0307858	PF02181
cassava4.1_015664	cassava4.1_015664m	AT2G06530	-2.19996	0.00570269	PF03357
cassava4.1_009272	cassava4.1_009272m	AT1G12990	-2.20209	0.00367135
cassava4.1_029444	cassava4.1_029444m	AT5G44510	-2.20209	0.00812468	PF01582,PF00931,PF00560,PF07725
cassava4.1_011430	cassava4.1_011430m	AT5G66320	-2.20228	0.0035045	PF00320
cassava4.1_001876	cassava4.1_001876m	AT3G02330	-2.20312	0.02829	PF01535
cassava4.1_020389	cassava4.1_020389m	AT5G43150	-2.20576	0.000514639
cassava4.1_026852	cassava4.1_026852m	AT5G15630	-2.21168	0.0220962	PF04833
cassava4.1_017255	cassava4.1_017255m	AT2G45360	-2.21225	0.00928984
cassava4.1_013620	cassava4.1_013620m	AT1G19180	-2.21311	0.00352198
cassava4.1_017452	cassava4.1_017452m	AT2G01670	-2.21476	0.0152593	PF00293
cassava4.1_003530	cassava4.1_003530m	AT2G31880	-2.21504	0.000830456	PF00560,PF00069,PF07714
cassava4.1_012882	cassava4.1_012882m	AT1G09070	-2.2151	0.00406957	PF00168
cassava4.1_004298	cassava4.1_004298m	AT5G24430	-2.21522	0.00441396	PF00069,PF07714
cassava4.1_009851	cassava4.1_009851m	AT1G22870	-2.21624	0.00461053
cassava4.1_001376	cassava4.1_001376m	AT2G25600	-2.22042	0.014303	PF00520,PF07885,PF00027,PF00023,PF11834
cassava4.1_010019	cassava4.1_010019m	AT1G13740	-2.22325	0.00437149	PF07897
cassava4.1_034195	cassava4.1_034195m	AT4G01240	-2.22549	0.0427146	PF00332
cassava4.1_025838	cassava4.1_025838m	AT4G08500	-2.22549	0.0427146
cassava4.1_028137	cassava4.1_028137m	AT3G15800	-2.22549	0.0427146	PF00240,PF00069,PF07714
cassava4.1_011104	cassava4.1_011104m	AT3G01500	-2.22885	0.00774585	PF00484
cassava4.1_033285	cassava4.1_033285m	AT3G60730	-2.23114	0.0151572	PF04043,PF01095
cassava4.1_021040	cassava4.1_021040m	AT1G35710	-2.23505	0.0318762	PF08263,PF00560
cassava4.1_010334	cassava4.1_010334m	AT3G08900	-2.23786	0.0079867	PF03214
cassava4.1_001747	cassava4.1_001747m	AT4G33300	-2.23974	0.00320698
cassava4.1_026691	cassava4.1_026691m	AT3G48950	-2.24121	0.000558297	PF00295
cassava4.1_006036	cassava4.1_006036m	AT5G44070	-2.24143	0.00854836	PF05023,PF09328
cassava4.1_032478	cassava4.1_032478m	AT5G57260	-2.2446	0.0361574	PF03106
cassava4.1_012109	cassava4.1_012109m	AT1G80840	-2.2446	0.010952	PF00067
cassava4.1_013791	cassava4.1_013791m	AT2G23810	-2.24539	0.0115221	PF00335
cassava4.1_030459	cassava4.1_030459m	AT5G55090	-2.2464	0.00473359	PF03171
cassava4.1_029218	cassava4.1_029218m	AT1G72490	-2.2464	0.0401807	PF08783,PF00098
cassava4.1_021987	cassava4.1_021987m	AT4G16270	-2.2464	0.0112489
cassava4.1_031422	cassava4.1_031422m	AT5G47430	-2.2464	5.59672e-05	PF00010
cassava4.1_013304	cassava4.1_013304m	AT5G05600	-2.2464	0.046156	PF02779,PF02780
cassava4.1_015716	cassava4.1_015716m	AT5G57150	-2.2464	0.0166476
cassava4.1_028663	cassava4.1_028663m	AT4G15560	-2.2464	0.0147778
cassava4.1_024444	cassava4.1_024444m	AT3G19210	-2.24821	0.00394309	PF00271
cassava4.1_003598	cassava4.1_003598m	AT4G37750	-2.26613	0.0186289	PF00847
cassava4.1_019008	cassava4.1_019008m	AT5G02160	-2.2663	0.0272699
cassava4.1_006577	cassava4.1_006577m	AT1G72330	-2.26969	0.0173044	PF00155
cassava4.1_002859	cassava4.1_002859m	AT3G19240	-2.27231	0.00276139
cassava4.1_033498	cassava4.1_033498m	AT4G35240	-2.2728	0.0382409	PF04783,PF04782
cassava4.1_014096	cassava4.1_014096m	AT1G19180	-2.27971	0.00326576	PF06200,PF09425
cassava4.1_032672	cassava4.1_032672m	AT4G12010	-2.28132	0.00304322
cassava4.1_025986	cassava4.1_025986m	AT3G45740	-2.28207	0.032789
cassava4.1_026053	cassava4.1_026053m	AT5G64170	-2.28593	0.0391645
cassava4.1_003691	cassava4.1_003691m	AT5G63320	-2.28775	0.00324491	PF00439
cassava4.1_003996	cassava4.1_003996m	AT2G26640	-2.29059	0.00254563	PF08392,PF02797
cassava4.1_026727	cassava4.1_026727m	AT1G60190	-2.29149	0.000223215	PF04564,PF00514
cassava4.1_003732	cassava4.1_003732m	AT2G33580	-2.29351	0.00510328
cassava4.1_006801	cassava4.1_006801m	AT3G47500	-2.29438	0.0198191	PF02701
cassava4.1_033401	cassava4.1_033401m	AT4G02600	-2.29588	0.0149349	PF03094
cassava4.1_008081	cassava4.1_008081m	AT1G44130	-2.29723	0.00639473
cassava4.1_001146	cassava4.1_001146m	AT2G23460	-2.30165	0.00264427	PF00503
cassava4.1_023567	cassava4.1_023567m	ATCG00040	-2.30252	0.00498574
cassava4.1_003956	cassava4.1_003956m	AT5G59730	-2.30254	2.53505e-06	PF03081
cassava4.1_016153	cassava4.1_016153m	AT5G08520	-2.30349	0.00674898
cassava4.1_013533	cassava4.1_013533m	AT5G02180	-2.30914	7.97564e-05
cassava4.1_008740	cassava4.1_008740m	AT3G63090	-2.31038	0.00307917	PF11955
cassava4.1_029077	cassava4.1_029077m	AT5G53390	-2.3186	0.0464173
cassava4.1_007992	cassava4.1_007992m	AT1G47670	-2.3186	0.0342071
cassava4.1_017901	cassava4.1_017901m	AT3G49470	-2.3186	0.0138102	PF01849
cassava4.1_004382	cassava4.1_004382m	AT1G49890	-2.3186	0.00451055
cassava4.1_025370	cassava4.1_025370m	AT1G11125	-2.3186	0.0342071	PF01490
cassava4.1_028681	cassava4.1_028681m	AT3G25130	-2.3186	0.0464173	PF06974
cassava4.1_014084	cassava4.1_014084m	AT5G16010	-2.32367	0.00315143	PF02544
cassava4.1_016187	cassava4.1_016187m	AT1G64065	-2.3244	0.0346906	PF03168
cassava4.1_011243	cassava4.1_011243m	AT1G22370	-2.3244	0.0245293
cassava4.1_026849	cassava4.1_026849m	AT1G50600	-2.3246	0.00277097	PF03514
cassava4.1_023077	cassava4.1_023077m	AT4G25300	-2.33011	0.00335198	PF03171
cassava4.1_006109	cassava4.1_006109m	AT1G21750	-2.3342	0.00218115	PF00085
cassava4.1_010219	cassava4.1_010219m	AT3G45640	-2.34216	3.9721e-06	PF00069
cassava4.1_034379	cassava4.1_034379m	AT3G14440	-2.34413	0.0144174	PF03055
cassava4.1_017997	cassava4.1_017997m	AT5G42990	-2.34919	0.00206081	PF00179
cassava4.1_020926	cassava4.1_020926m	AT4G36930	-2.34949	0.0358244	PF00010
cassava4.1_009548	cassava4.1_009548m	AT5G48150	-2.35446	2.55197e-06	PF03514
cassava4.1_016439	cassava4.1_016439m	AT1G07050	-2.35658	0.0106792	PF09425,PF06203
cassava4.1_013315	cassava4.1_013315m	AT5G51190	-2.35725	7.45094e-05	PF00847
cassava4.1_026650	cassava4.1_026650m	AT2G25600	-2.36193	0.00246105	PF07885,PF00027,PF00023,PF11834
cassava4.1_021006	cassava4.1_021006m	AT3G19270	-2.36591	0.0124821	PF00067
cassava4.1_005265	cassava4.1_005265m	AT1G72330	-2.36823	0.00215243	PF00155
cassava4.1_011938	cassava4.1_011938m	AT4G08950	-2.36923	0.00656336
cassava4.1_018627	cassava4.1_018627m	AT5G25240	-2.37193	7.75484e-09
cassava4.1_002104	cassava4.1_002104m	AT4G27510	-2.3736	0.00280214
cassava4.1_002229	cassava4.1_002229m	AT1G78955	-2.37557	0.0177326
cassava4.1_029993	cassava4.1_029993m	AT2G22620	-2.37749	0.017838	PF06045
cassava4.1_015329	cassava4.1_015329m	AT3G56360	-2.37764	1.6993e-06
cassava4.1_009154	cassava4.1_009154m	AT1G71697	-2.37967	1.39907e-06	PF04428,PF01636,PF01633
cassava4.1_026952	cassava4.1_026952m	AT1G54870	-2.38899	0.0489076
cassava4.1_027539	cassava4.1_027539m	AT1G19250	-2.38899	0.0489076	PF00106
cassava4.1_006833	cassava4.1_006833m	AT2G20880	-2.38899	0.0245461	PF00847
cassava4.1_025288	cassava4.1_025288m	AT1G64295	-2.38899	0.0489076
cassava4.1_009048	cassava4.1_009048m	AT5G54190	-2.39101	0.0202045	PF00106
cassava4.1_008284	cassava4.1_008284m	AT5G65280	-2.39542	0.00292619	PF05147
cassava4.1_030235	cassava4.1_030235m	AT3G54200	-2.3966	0.0259507	PF00903
cassava4.1_016886	cassava4.1_016886m	AT1G80160	-2.3966	0.0259507	PF03168
cassava4.1_027837	cassava4.1_027837m	AT4G12570	-2.39794	0.0109611	PF11976,PF00240
cassava4.1_026162	cassava4.1_026162m	AT5G24620	-2.3984	0.00807648
cassava4.1_030723	cassava4.1_030723m	AT1G05060	-2.3984	0.0488372
cassava4.1_000944	cassava4.1_000944m	AT4G12010	-2.40349	0.00158332	PF01582,PF00931,PF07725,PF00560
cassava4.1_017020	cassava4.1_017020m	AT5G13220	-2.40606	0.00451417
cassava4.1_017710	cassava4.1_017710m	AT3G22600	-2.40606	0.0274729	PF06200,PF09425
cassava4.1_030662	cassava4.1_030662m	AT3G61060	-2.40606	0.0274729
cassava4.1_001058	cassava4.1_001058m	AT1G18370	-2.4123	0.00343338	PF00225,PF11995
cassava4.1_017319	cassava4.1_017319m	AT2G43280	-2.41814	0.00183332
cassava4.1_011378	cassava4.1_011378m	AT2G01100	-2.42048	0.00154483
cassava4.1_002569	cassava4.1_002569m	AT1G29340	-2.42784	0.00411983	PF04564,PF00514
cassava4.1_024247	cassava4.1_024247m	AT1G61190	-2.43408	0.0393732	PF03195
cassava4.1_018537	cassava4.1_018537m	AT1G31320	-2.43408	0.0393732
cassava4.1_008260	cassava4.1_008260m	AT2G17220	-2.43754	0.0026438
cassava4.1_000857	cassava4.1_000857m	AT4G37640	-2.43829	0.0125855	PF12515,PF00690,PF00122,PF00702,PF00689
cassava4.1_023440	cassava4.1_023440m	AT1G78580	-2.43904	0.000742246	PF00982,PF02358
cassava4.1_024072	cassava4.1_024072m	AT5G62350	-2.44059	0.00238041
cassava4.1_034113	cassava4.1_034113m	AT4G04960	-2.44105	0.00467519	PF00139,PF00069,PF07714
cassava4.1_006465	cassava4.1_006465m	AT2G38290	-2.44272	0.00139161	PF00909
cassava4.1_031856	cassava4.1_031856m	AT3G49340	-2.44356	0.00158378	PF08246,PF00112
cassava4.1_021364	cassava4.1_021364m	AT3G47570	-2.44413	0.0157195	PF00560,PF00069,PF07714
cassava4.1_034415	cassava4.1_034415m	AT4G18880	-2.44571	0.00500452	PF00447
cassava4.1_029396	cassava4.1_029396m	AT1G69560	-2.44788	0.0246588	PF07891
cassava4.1_002765	cassava4.1_002765m	AT5G39785	-2.44788	0.0246588	PF00560,PF00069,PF07714
cassava4.1_025100	cassava4.1_025100m	AT2G01650	-2.44788	0.0246588	PF00249
cassava4.1_001941	cassava4.1_001941m	AT1G51800	-2.44788	0.0246588
cassava4.1_022329	cassava4.1_022329m	AT1G43790	-2.44788	0.0246588	PF09409
cassava4.1_020159	cassava4.1_020159m	AT4G02380	-2.45046	0.00189764	PF03242
cassava4.1_021498	cassava4.1_021498m	AT1G60500	-2.45105	0.0129339	PF00350,PF01031,PF02212
cassava4.1_001667	cassava4.1_001667m	AT1G08400	-2.4543	0.00165225	PF04437
cassava4.1_002125	cassava4.1_002125m	AT1G07530	-2.45448	0.00240779	PF03514
cassava4.1_025741	cassava4.1_025741m	AT1G25390	-2.45499	0.0279715
cassava4.1_002929	cassava4.1_002929m	AT5G24470	-2.4561	0.044397	PF00072,PF06203
cassava4.1_012459	cassava4.1_012459m	AT4G32480	-2.4561	0.020245
cassava4.1_007027	cassava4.1_007027m	AT3G21760	-2.4561	0.042506	PF01344,PF07646
cassava4.1_008850	cassava4.1_008850m	AT1G51540	-2.4561	0.042506
cassava4.1_007015	cassava4.1_007015m	AT4G21990	-2.46365	0.00137584	PF01507
cassava4.1_003650	cassava4.1_003650m	AT2G28890	-2.46475	0.000497294
cassava4.1_029546	cassava4.1_029546m	AT2G38290	-2.46544	0.0328692	PF00909
cassava4.1_018600	cassava4.1_018600m	AT5G54940	-2.46879	4.88572e-06	PF01253
cassava4.1_024650	cassava4.1_024650m	AT1G80840	-2.4773	0.00151883	PF03106
cassava4.1_009151	cassava4.1_009151m	AT5G09330	-2.47847	0.00205498	PF02365
cassava4.1_009137	cassava4.1_009137m	AT3G62260	-2.47857	9.54443e-06	PF00481
cassava4.1_011454	cassava4.1_011454m	AT5G03880	-2.48267	0.0280964	PF02798,PF00462
cassava4.1_030009	cassava4.1_030009m	AT2G30600	-2.48829	0.00726566	PF12248,PF00651
cassava4.1_003163	cassava4.1_003163m	AT5G10530	-2.48852	0.0346906	PF00005
cassava4.1_033024	cassava4.1_033024m	AT5G60740	-2.48852	0.0346906	PF00139,PF00069,PF07714
cassava4.1_014931	cassava4.1_014931m	AT1G14820	-2.49694	0.0050388	PF03765,PF00650
cassava4.1_001541	cassava4.1_001541m	AT1G60140	-2.50274	0.000353456	PF00982,PF02358
cassava4.1_033764	cassava4.1_033764m	AT5G11320	-2.50302	0.0130221
cassava4.1_020127	cassava4.1_020127m	AT3G05550	-2.50497	8.29316e-08	PF04588
cassava4.1_012824	cassava4.1_012824m	AT3G16720	-2.50803	6.93075e-07	PF00097
cassava4.1_011945	cassava4.1_011945m	AT5G39580	-2.51124	0.0293639
cassava4.1_030913	cassava4.1_030913m	AT4G29050	-2.51124	0.0293639	PF00139,PF00069,PF07714
cassava4.1_004409	cassava4.1_004409m	AT1G78230	-2.51701	0.0010481	PF00560
cassava4.1_008015	cassava4.1_008015m	AT5G47070	-2.52023	0.0369008	PF00069,PF07714
cassava4.1_029581	cassava4.1_029581m	AT3G28470	-2.52023	0.0369008	PF00249
cassava4.1_000520	cassava4.1_000520m	AT5G46330	-2.52505	0.00100742	PF08263,PF00560,PF00069,PF07714
cassava4.1_033557	cassava4.1_033557m	AT1G19630	-2.52805	0.0198788	PF04654
cassava4.1_034197	cassava4.1_034197m	AT5G24600	-2.52805	0.0198788	PF00067
cassava4.1_005396	cassava4.1_005396m	AT4G31780	-2.52882	0.00103406	PF06925
cassava4.1_028987	cassava4.1_028987m	AT3G21550	-2.53591	0.0440139
cassava4.1_020491	cassava4.1_020491m	AT1G32928	-2.53591	6.39151e-07
cassava4.1_020854	cassava4.1_020854m	AT3G13275	-2.53591	0.0231609
cassava4.1_018217	cassava4.1_018217m	AT5G65300	-2.53591	0.0216954
cassava4.1_011518	cassava4.1_011518m	AT4G11070	-2.53591	2.24239e-05
cassava4.1_032163	cassava4.1_032163m	AT5G24090	-2.53591	0.0320535
cassava4.1_029367	cassava4.1_029367m	AT4G21865	-2.53591	0.00884447
cassava4.1_004277	cassava4.1_004277m	AT1G53210	-2.54067	0.00460682	PF01699,PF00036
cassava4.1_023854	cassava4.1_023854m	AT2G19170	-2.54099	0.0306679	PF00191
cassava4.1_023337	cassava4.1_023337m	AT5G12340	-2.54099	0.0306679
cassava4.1_002876	cassava4.1_002876m	AT1G60190	-2.54099	0.00446242	PF11789,PF04564,PF00514,PF02985
cassava4.1_012192	cassava4.1_012192m	AT5G12380	-2.54099	0.0173391	PF05922,PF00082,PF06280
cassava4.1_009476	cassava4.1_009476m	AT5G54310	-2.55126	0.00329239
cassava4.1_010660	cassava4.1_010660m	AT2G26530	-2.55266	0.00101206	PF07816
cassava4.1_025594	cassava4.1_025594m	AT3G10985	-2.5549	0.000863761	PF07107
cassava4.1_004964	cassava4.1_004964m	AT1G11310	-2.55564	0.0262119	PF03094
cassava4.1_010842	cassava4.1_010842m	AT4G25030	-2.55865	0.00168281
cassava4.1_010768	cassava4.1_010768m	AT4G23810	-2.56357	0.000893437	PF03106
cassava4.1_022918	cassava4.1_022918m	AT2G39200	-2.56653	0.0178745	PF03094
cassava4.1_032959	cassava4.1_032959m	AT5G16650	-2.56653	0.00949631
cassava4.1_023111	cassava4.1_023111m	AT1G50910	-2.56653	0.0178745	PF00226
cassava4.1_009119	cassava4.1_009119m	AT2G06050	-2.57168	0.00107063	PF00724
cassava4.1_026856	cassava4.1_026856m	AT2G41590	-2.57494	0.0156764
cassava4.1_022297	cassava4.1_022297m	AT3G54320	-2.57733	0.00622569	PF00847
cassava4.1_026102	cassava4.1_026102m	AT5G19490	-2.58163	0.0321789
cassava4.1_032327	cassava4.1_032327m	AT1G53490	-2.58163	0.0321789
cassava4.1_029958	cassava4.1_029958m	AT1G31310	-2.58163	0.0321789
cassava4.1_013214	cassava4.1_013214m	AT5G51190	-2.58283	4.11476e-05
cassava4.1_010485	cassava4.1_010485m	AT4G37180	-2.58394	0.00180177	PF00249
cassava4.1_016841	cassava4.1_016841m	AT5G25560	-2.58432	0.0481435	PF05495
cassava4.1_011329	cassava4.1_011329m	AT5G01210	-2.59089	0.00129493	PF02458
cassava4.1_029106	cassava4.1_029106m	AT5G35550	-2.59105	0.000612995	PF00249
cassava4.1_024227	cassava4.1_024227m	AT5G38020	-2.59162	0.0270913	PF03492
cassava4.1_031992	cassava4.1_031992m	AT1G53600	-2.59162	0.0270913	PF01535
cassava4.1_012714	cassava4.1_012714m	AT5G47230	-2.60004	2.937e-05	PF00847
cassava4.1_012575	cassava4.1_012575m	AT1G69310	-2.60064	0.00214501	PF03106
cassava4.1_007752	cassava4.1_007752m	AT2G38470	-2.60205	0.000799008	PF03106
cassava4.1_030007	cassava4.1_030007m	AT5G25620	-2.604	0.0160623
cassava4.1_027928	cassava4.1_027928m	AT3G17980	-2.60983	0.00271251	PF00168
cassava4.1_011800	cassava4.1_011800m	AT4G24570	-2.61278	0.000837122
cassava4.1_013924	cassava4.1_013924m	AT5G21940	-2.61343	0.000841742
cassava4.1_005079	cassava4.1_005079m	AT4G39950	-2.62293	0.00107754	PF00067
cassava4.1_014461	cassava4.1_014461m	AT1G73830	-2.62526	0.00254062	PF00010
cassava4.1_007674	cassava4.1_007674m	AT5G59590	-2.62827	0.00264822
cassava4.1_026638	cassava4.1_026638m	AT1G30840	-2.63019	0.00124679	PF00892,PF03151
cassava4.1_032615	cassava4.1_032615m	AT3G52970	-2.63106	0.00374251	PF00067
cassava4.1_018358	cassava4.1_018358m	AT2G41430	-2.63123	0.00263594	PF07145
cassava4.1_029799	cassava4.1_029799m	AT1G70170	-2.64053	0.00726982	PF01471,PF00413
cassava4.1_005344	cassava4.1_005344m	AT3G07040	-2.64053	0.00815807
cassava4.1_028252	cassava4.1_028252m	AT5G61680	-2.64053	0.046156	PF02776,PF00205,PF02775
cassava4.1_011696	cassava4.1_011696m	AT1G80840	-2.64053	0.000960971	PF00560
cassava4.1_024111	cassava4.1_024111m	AT3G09390	-2.64053	0.046156	PF03106
cassava4.1_003589	cassava4.1_003589m	AT3G48560	-2.64053	0.00295369	PF00560
cassava4.1_032665	cassava4.1_032665m	AT1G30300	-2.64053	0.00539912
cassava4.1_027336	cassava4.1_027336m	AT1G05700	-2.64053	0.046156	PF01439
cassava4.1_018206	cassava4.1_018206m	AT5G63160	-2.64126	0.00501939	PF00651
cassava4.1_000213	cassava4.1_000213m	AT3G13080	-2.64558	0.000615183	PF00664,PF00005
cassava4.1_031368	cassava4.1_031368m	AT1G56230	-2.66144	0.0424008
cassava4.1_015596	cassava4.1_015596m	AT2G35980	-2.66144	1.63511e-07	PF00226
cassava4.1_018353	cassava4.1_018353m	AT1G56300	-2.66144	0.0320535
cassava4.1_024192	cassava4.1_024192m	AT1G70250	-2.66144	0.033532
cassava4.1_002913	cassava4.1_002913m	AT3G06500	-2.67388	0.00368644
cassava4.1_018322	cassava4.1_018322m	AT1G32440	-2.67615	0.00294759
cassava4.1_013648	cassava4.1_013648m	AT3G01820	-2.6785	0.00378954	PF00406
cassava4.1_030149	cassava4.1_030149m	AT4G24110	-2.6785	0.00378954
cassava4.1_026768	cassava4.1_026768m	AT1G52790	-2.68783	0.0212511	PF03171
cassava4.1_032937	cassava4.1_032937m	AT2G31180	-2.68783	0.0212511
cassava4.1_004139	cassava4.1_004139m	AT5G51480	-2.69115	0.000945863	PF07732,PF00394,PF07731
cassava4.1_009258	cassava4.1_009258m	AT5G43080	-2.69711	0.0245293	PF00134,PF02984
cassava4.1_024917	cassava4.1_024917m	AT5G59100	-2.69711	0.0245293	PF05922,PF00082,PF02225
cassava4.1_033242	cassava4.1_033242m	AT5G60800	-2.70193	0.00133061	PF00403
cassava4.1_023963	cassava4.1_023963m	AT2G34930	-2.71092	0.0117165
cassava4.1_009017	cassava4.1_009017m	AT4G18880	-2.71092	0.0396769
cassava4.1_033886	cassava4.1_033886m	AT4G38460	-2.71092	0.0396769	PF05207
cassava4.1_020336	cassava4.1_020336m	AT2G15910	-2.71092	0.0396769
cassava4.1_029475	cassava4.1_029475m	AT3G07210	-2.71092	0.0396769
cassava4.1_016343	cassava4.1_016343m	AT1G19210	-2.71206	1.59007e-09	PF00847
cassava4.1_013036	cassava4.1_013036m	AT5G03990	-2.71589	0.000637157
cassava4.1_003099	cassava4.1_003099m	AT1G67580	-2.72027	0.00250891	PF00069,PF07714
cassava4.1_013399	cassava4.1_013399m	AT4G28400	-2.72278	0.000471173	PF00481
cassava4.1_027894	cassava4.1_027894m	AT3G59850	-2.73364	0.0188625	PF00069,PF07714
cassava4.1_010778	cassava4.1_010778m	AT5G67080	-2.73364	0.00510642
cassava4.1_027736	cassava4.1_027736m	AT2G41590	-2.73364	0.0095118	PF00365
cassava4.1_033702	cassava4.1_033702m	AT4G26270	-2.73364	0.0095118
cassava4.1_015031	cassava4.1_015031m	AT1G61260	-2.73944	0.0368177	PF05553
cassava4.1_003039	cassava4.1_003039m	AT2G40140	-2.74068	0.012953	PF00023,PF00642
cassava4.1_014607	cassava4.1_014607m	AT1G27730	-2.75156	0.000443581	PF00096
cassava4.1_031642	cassava4.1_031642m	AT5G17680	-2.75917	0.000831594	PF01582,PF00931,PF00560,PF07725
cassava4.1_022721	cassava4.1_022721m	AT2G38695	-2.75917	0.00299168
cassava4.1_015712	cassava4.1_015712m	AT5G52900	-2.75917	0.0117136
cassava4.1_017982	cassava4.1_017982m	AT2G37430	-2.76338	0.0086134	PF00096
cassava4.1_020676	cassava4.1_020676m	AT2G20562	-2.76926	0.00258558
cassava4.1_012030	cassava4.1_012030m	AT3G05290	-2.77317	0.00036709	PF00153
cassava4.1_021512	cassava4.1_021512m	AT5G22860	-2.77691	0.0245293
cassava4.1_020823	cassava4.1_020823m	AT5G10695	-2.77691	0.00358685
cassava4.1_021326	cassava4.1_021326m	AT5G38280	-2.77803	0.0342777	PF00069,PF07714
cassava4.1_023710	cassava4.1_023710m	AT3G23250	-2.77803	0.0342777
cassava4.1_029576	cassava4.1_029576m	AT3G63380	-2.77803	0.0342777
cassava4.1_009379	cassava4.1_009379m	AT4G18210	-2.77803	0.0167602	PF00690,PF00122,PF00702,PF00689
cassava4.1_014315	cassava4.1_014315m	AT4G27450	-2.79072	0.000185314	PF12481,PF12504
cassava4.1_013232	cassava4.1_013232m	AT2G37250	-2.80304	0.00549011	PF00406,PF05191
cassava4.1_030590	cassava4.1_030590m	AT1G25550	-2.80403	0.00515447	PF00249
cassava4.1_014721	cassava4.1_014721m	AT3G15210	-2.80798	0.00274045
cassava4.1_019082	cassava4.1_019082m	AT1G27290	-2.80798	0.00274045
cassava4.1_004918	cassava4.1_004918m	AT1G58290	-2.80893	0.000314254
cassava4.1_031442	cassava4.1_031442m	AT2G37430	-2.81344	5.76599e-05	PF12171,PF00096
cassava4.1_019143	cassava4.1_019143m	AT1G21500	-2.81783	0.000622929
cassava4.1_005452	cassava4.1_005452m	AT2G30490	-2.8211	0.0424008	PF00319
cassava4.1_025214	cassava4.1_025214m	AT5G15800	-2.8211	0.0424008	PF07714,PF00069
cassava4.1_026966	cassava4.1_026966m	AT5G57610	-2.8211	0.0424008	PF02519
cassava4.1_031331	cassava4.1_031331m	AT3G07070	-2.8211	0.0424008	PF00067
cassava4.1_032840	cassava4.1_032840m	AT4G09530	-2.8211	0.0424008
cassava4.1_018608	cassava4.1_018608m	AT2G16700	-2.8211	0.0424008
cassava4.1_029959	cassava4.1_029959m	AT3G57030	-2.8211	0.0424008	PF03088
cassava4.1_019053	cassava4.1_019053m	AT5G64310	-2.8211	0.00360314
cassava4.1_018729	cassava4.1_018729m	AT3G61370	-2.8211	0.0424008	PF00069,PF07714
cassava4.1_023222	cassava4.1_023222m	AT1G53330	-2.82617	0.00129615
cassava4.1_010580	cassava4.1_010580m	AT5G63160	-2.82761	0.00252194	PF00651,PF02135
cassava4.1_030809	cassava4.1_030809m	AT1G52565	-2.83136	0.000146881
cassava4.1_032597	cassava4.1_032597m	AT3G47870	-2.83317	0.00938358	PF03195
cassava4.1_011077	cassava4.1_011077m	AT1G13340	-2.83518	0.00126465
cassava4.1_010032	cassava4.1_010032m	AT4G29190	-2.83733	0.000568163	PF00642
cassava4.1_023042	cassava4.1_023042m	AT3G07500	-2.84216	0.0296844	PF03101
cassava4.1_013062	cassava4.1_013062m	AT5G65940	-2.85465	0.0165286
cassava4.1_029552	cassava4.1_029552m	AT2G33460	-2.85465	0.0165286
cassava4.1_018825	cassava4.1_018825m	AT5G46230	-2.85465	0.0165286	PF00786
cassava4.1_017228	cassava4.1_017228m	AT5G52390	-2.85654	0.01522	PF06521
cassava4.1_004580	cassava4.1_004580m	AT5G64300	-2.86846	0.000407833	PF00926,PF00925
cassava4.1_001332	cassava4.1_001332m	AT3G45140	-2.87001	0.000402343	PF01477,PF00305
cassava4.1_003253	cassava4.1_003253m	AT1G07530	-2.87633	0.0022485	PF03514
cassava4.1_012010	cassava4.1_012010m	AT4G08950	-2.87847	0.000420205
cassava4.1_021829	cassava4.1_021829m	AT5G47430	-2.87931	0.00386654	PF08783,PF00098
cassava4.1_006115	cassava4.1_006115m	AT4G16820	-2.88383	0.00352533	PF01764
cassava4.1_034270	cassava4.1_034270m	AT5G42440	-2.88744	0.00153929
cassava4.1_012148	cassava4.1_012148m	AT1G15080	-2.88846	0.00115723	PF01569
cassava4.1_031448	cassava4.1_031448m	AT2G39040	-2.90356	0.0355963
cassava4.1_008057	cassava4.1_008057m	AT5G67150	-2.90356	0.0355963	PF02458
cassava4.1_029976	cassava4.1_029976m	AT1G69523	-2.90356	0.0355963	PF00067
cassava4.1_031775	cassava4.1_031775m	AT5G59590	-2.90356	0.0355963
cassava4.1_005059	cassava4.1_005059m	AT4G39950	-2.90356	0.0355963
cassava4.1_004267	cassava4.1_004267m	AT1G70570	-2.91616	0.000226609
cassava4.1_008347	cassava4.1_008347m	AT1G73805	-2.91851	0.00100825	PF07887
cassava4.1_018848	cassava4.1_018848m	AT1G01490	-2.92046	0.000421134	PF00403
cassava4.1_006693	cassava4.1_006693m	AT2G40000	-2.93331	0.000251053
cassava4.1_031011	cassava4.1_031011m	AT1G80120	-2.94401	0.0403664	PF04525
cassava4.1_009531	cassava4.1_009531m	AT4G33920	-2.94823	0.000182426	PF00481
cassava4.1_001662	cassava4.1_001662m	AT4G37640	-2.95094	0.00216776	PF00122,PF00702,PF00689
cassava4.1_020602	cassava4.1_020602m	AT4G28290	-2.95912	0.000133087
cassava4.1_021721	cassava4.1_021721m	AT2G46940	-2.96246	0.0223232	PF00759
cassava4.1_023318	cassava4.1_023318m	AT2G42520	-2.96246	0.0223232	PF00270,PF00271
cassava4.1_033757	cassava4.1_033757m	AT5G37490	-2.96246	0.0223232	PF04564
cassava4.1_023334	cassava4.1_023334m	AT3G43860	-2.96246	0.0223232
cassava4.1_017125	cassava4.1_017125m	AT1G54520	-2.97068	0.00606753
cassava4.1_014544	cassava4.1_014544m	AT5G44210	-2.97522	0.000180792	PF00847
cassava4.1_030552	cassava4.1_030552m	AT1G62940	-2.98156	0.000647956
cassava4.1_009972	cassava4.1_009972m	AT1G22540	-2.98156	0.0301312	PF00069,PF07714
cassava4.1_027965	cassava4.1_027965m	AT2G46170	-2.98156	0.0301312	PF02453
cassava4.1_021311	cassava4.1_021311m	AT2G28930	-2.98156	0.0301312
cassava4.1_028055	cassava4.1_028055m	AT1G02610	-2.98337	0.000371569	PF00097,PF12428
cassava4.1_029196	cassava4.1_029196m	AT5G02390	-2.98337	0.046156	PF12552
cassava4.1_017258	cassava4.1_017258m	AT1G61340	-2.98337	5.11752e-05
cassava4.1_008609	cassava4.1_008609m	AT5G05320	-2.98337	0.0138102
cassava4.1_018446	cassava4.1_018446m	AT5G56150	-2.99667	0.0112489	PF00179
cassava4.1_013714	cassava4.1_013714m	AT2G40100	-2.99796	0.000607769	PF00504
cassava4.1_007458	cassava4.1_007458m	AT2G05940	-3.00892	0.000327841	PF00069,PF07714
cassava4.1_022163	cassava4.1_022163m	AT1G75240	-3.01904	0.0481094	PF06200,PF09425
cassava4.1_019045	cassava4.1_019045m	AT1G30135	-3.01904	0.0481094	PF00141
cassava4.1_033025	cassava4.1_033025m	AT4G13710	-3.01904	0.0481094
cassava4.1_023324	cassava4.1_023324m	AT1G14550	-3.01904	0.0481094	PF01190
cassava4.1_032982	cassava4.1_032982m	AT5G47635	-3.01904	0.0481094	PF00544
cassava4.1_028566	cassava4.1_028566m	AT3G03280	-3.01904	0.0481094
cassava4.1_020376	cassava4.1_020376m	AT4G10270	-3.01904	0.0481094
cassava4.1_032199	cassava4.1_032199m	AT1G11040	-3.01904	0.0481094	PF03140
cassava4.1_032335	cassava4.1_032335m	AT1G54740	-3.01904	0.0481094	PF01556
cassava4.1_024675	cassava4.1_024675m	AT3G50140	-3.01904	0.0481094	PF12609
cassava4.1_029002	cassava4.1_029002m	AT4G24120	-3.01904	0.0481094	PF00069,PF07714
cassava4.1_006350	cassava4.1_006350m	AT2G39980	-3.01904	0.0193933
cassava4.1_007230	cassava4.1_007230m	AT5G05240	-3.01904	0.0193933	PF02458
cassava4.1_028556	cassava4.1_028556m	AT1G18350	-3.01904	0.0481094
cassava4.1_027173	cassava4.1_027173m	AT1G27660	-3.03742	0.00142147
cassava4.1_002529	cassava4.1_002529m	AT5G64390	-3.03833	0.00179568
cassava4.1_024320	cassava4.1_024320m	AT2G44480	-3.05557	0.0254828	PF00232
cassava4.1_012591	cassava4.1_012591m	AT1G21010	-3.05557	0.0254828
cassava4.1_020275	cassava4.1_020275m	AT4G30996	-3.05557	0.0254828
cassava4.1_033983	cassava4.1_033983m	AT1G64870	-3.05557	0.0254828
cassava4.1_010411	cassava4.1_010411m	AT5G59550	-3.06583	0.00438194	PF00097,PF06547
cassava4.1_013279	cassava4.1_013279m	AT1G08570	-3.07349	0.0169137	PF00085
cassava4.1_003867	cassava4.1_003867m	AT4G19170	-3.07647	0.0280343	PF03055
cassava4.1_029364	cassava4.1_029364m	AT1G76065	-3.07647	0.0489076	PF05347
cassava4.1_019672	cassava4.1_019672m	AT5G47550	-3.07647	2.02748e-06	PF00031
cassava4.1_025086	cassava4.1_025086m	AT4G18550	-3.07647	0.0129339	PF01764
cassava4.1_025433	cassava4.1_025433m	AT2G39380	-3.07759	0.000818444
cassava4.1_031836	cassava4.1_031836m	AT3G07600	-3.08413	0.00165731
cassava4.1_015499	cassava4.1_015499m	AT3G15210	-3.10319	0.000112251	PF00847
cassava4.1_022027	cassava4.1_022027m	AT4G17500	-3.1071	0.00122936
cassava4.1_014662	cassava4.1_014662m	AT1G27730	-3.11302	0.00040369
cassava4.1_001985	cassava4.1_001985m	AT3G27170	-3.11769	0.000147974	PF00654,PF00571
cassava4.1_006099	cassava4.1_006099m	AT5G63450	-3.12595	0.00275436
cassava4.1_029795	cassava4.1_029795m	AT2G28930	-3.12595	0.0216954	PF03819
cassava4.1_029641	cassava4.1_029641m	AT2G40070	-3.12595	0.0147778	PF01535
cassava4.1_034076	cassava4.1_034076m	AT3G29750	-3.12595	0.00275436	PF01535
cassava4.1_025588	cassava4.1_025588m	AT1G20190	-3.12595	0.0390342
cassava4.1_032729	cassava4.1_032729m	AT3G25400	-3.12595	0.0390342
cassava4.1_029842	cassava4.1_029842m	AT4G16295	-3.12595	0.0390342
cassava4.1_027946	cassava4.1_027946m	AT5G44120	-3.12595	0.0390342	PF05938
cassava4.1_027695	cassava4.1_027695m	AT1G47530	-3.12595	0.0390342	PF00069,PF07714
cassava4.1_022657	cassava4.1_022657m	AT1G80460	-3.12595	0.0390342	PF00702
cassava4.1_033701	cassava4.1_033701m	AT5G40400	-3.12595	0.0147778
cassava4.1_033826	cassava4.1_033826m	AT1G62350	-3.12595	0.0147778	PF01554
cassava4.1_014209	cassava4.1_014209m	AT2G32150	-3.12595	0.000175756	PF00190
cassava4.1_017713	cassava4.1_017713m	AT3G26740	-3.13393	0.000108815	PF07207
cassava4.1_027403	cassava4.1_027403m	AT1G06475	-3.14303	0.000873072
cassava4.1_030970	cassava4.1_030970m	AT3G56180	-3.17658	0.00925288
cassava4.1_021579	cassava4.1_021579m	AT1G51120	-3.17847	0.0211915	PF00847,PF02362
cassava4.1_004156	cassava4.1_004156m	AT5G12290	-3.18087	0.000103394
cassava4.1_021690	cassava4.1_021690m	AT5G57560	-3.18367	0.00284966	PF00722,PF06955
cassava4.1_010938	cassava4.1_010938m	AT4G37850	-3.18802	0.000481416	PF00010
cassava4.1_019031	cassava4.1_019031m	AT1G11530	-3.19307	0.00164099
cassava4.1_031135	cassava4.1_031135m	AT1G19180	-3.19307	0.0184664
cassava4.1_022081	cassava4.1_022081m	AT1G32690	-3.19307	0.0184664
cassava4.1_023681	cassava4.1_023681m	AT1G22260	-3.19307	0.0184664
cassava4.1_015220	cassava4.1_015220m	AT3G56880	-3.19307	8.45221e-05	PF06200,PF09425
cassava4.1_028645	cassava4.1_028645m	AT3G52720	-3.21168	0.00255871
cassava4.1_034203	cassava4.1_034203m	AT1G11340	-3.22549	0.0320535
cassava4.1_024585	cassava4.1_024585m	AT5G44640	-3.22549	0.00807648	PF00462
cassava4.1_030125	cassava4.1_030125m	AT2G42760	-3.22549	0.00807648	PF03754
cassava4.1_030619	cassava4.1_030619m	AT5G06060	-3.22549	0.00807648	PF00232
cassava4.1_023447	cassava4.1_023447m	AT5G67080	-3.22549	0.0320535	PF02362
cassava4.1_032875	cassava4.1_032875m	AT3G18990	-3.22549	0.0320535
cassava4.1_026484	cassava4.1_026484m	AT4G17280	-3.22549	0.0320535	PF03106
cassava4.1_022512	cassava4.1_022512m	AT4G22030	-3.22549	0.0320535	PF00168
cassava4.1_024232	cassava4.1_024232m	AT5G18600	-3.22549	0.0320535	PF01453,PF00954,PF08276
cassava4.1_024497	cassava4.1_024497m	AT1G05920	-3.22549	0.00807648	PF00106
cassava4.1_004929	cassava4.1_004929m	AT5G15130	-3.22549	0.0320535
cassava4.1_022177	cassava4.1_022177m	AT2G33320	-3.22549	0.0320535	PF00069
cassava4.1_003834	cassava4.1_003834m	AT4G08480	-3.24143	5.04257e-05	PF00069,PF07714
cassava4.1_017854	cassava4.1_017854m	AT1G18210	-3.25149	0.000624078	PF00036
cassava4.1_025491	cassava4.1_025491m	AT4G36040	-3.2572	0.00123577	PF04520
cassava4.1_030346	cassava4.1_030346m	AT2G24060	-3.2572	0.00382174	PF02812,PF00208
cassava4.1_029327	cassava4.1_029327m	AT5G24090	-3.2572	0.015803	PF00704
cassava4.1_016568	cassava4.1_016568m	AT3G15040	-3.2572	0.015803
cassava4.1_008693	cassava4.1_008693m	AT5G07440	-3.2572	0.015803	PF00226
cassava4.1_012385	cassava4.1_012385m	AT1G01550	-3.27171	4.09102e-05
cassava4.1_012683	cassava4.1_012683m	AT3G16510	-3.2759	5.20561e-05
cassava4.1_015017	cassava4.1_015017m	AT2G42760	-3.28922	4.54239e-05
cassava4.1_033705	cassava4.1_033705m	AT3G07040	-3.31597	0.000803332
cassava4.1_034330	cassava4.1_034330m	AT1G11050	-3.3186	0.00423395	PF00096
cassava4.1_032898	cassava4.1_032898m	AT1G03840	-3.3186	0.0262786	PF00069,PF07714
cassava4.1_033112	cassava4.1_033112m	AT2G47030	-3.3186	0.0262786
cassava4.1_022251	cassava4.1_022251m	AT5G17740	-3.3186	0.0262786	PF02469
cassava4.1_028966	cassava4.1_028966m	AT5G03170	-3.3186	0.0262786
cassava4.1_000998	cassava4.1_000998m	AT1G78280	-3.34166	0.000666484	PF00646,PF02373
cassava4.1_020369	cassava4.1_020369m	AT3G57450	-3.34326	1.4718e-05
cassava4.1_019996	cassava4.1_019996m	AT1G69230	-3.35422	0.00376297
cassava4.1_010043	cassava4.1_010043m	AT1G35910	-3.36188	0.00121194	PF02358
cassava4.1_015642	cassava4.1_015642m	AT5G57150	-3.36696	0.000353456	PF00010,PF01842
cassava4.1_019189	cassava4.1_019189m	AT2G01300	-3.37749	0.0116284
cassava4.1_023372	cassava4.1_023372m	AT5G14180	-3.40606	0.0217445	PF04083
cassava4.1_027506	cassava4.1_027506m	AT5G19790	-3.40606	0.0217445	PF01535
cassava4.1_023640	cassava4.1_023640m	AT1G62940	-3.40606	0.0217445	PF01920
cassava4.1_026981	cassava4.1_026981m	AT1G32790	-3.40606	0.0217445	PF00847
cassava4.1_021604	cassava4.1_021604m	AT2G47820	-3.40606	0.0217445	PF00332,PF07983
cassava4.1_007504	cassava4.1_007504m	AT5G18390	-3.40606	0.0217445
cassava4.1_022260	cassava4.1_022260m	AT5G47360	-3.40606	0.0217445	PF00232
cassava4.1_031465	cassava4.1_031465m	AT1G29990	-3.40606	0.0217445	PF00067
cassava4.1_022953	cassava4.1_022953m	AT5G44640	-3.40606	0.00473359	PF00501
cassava4.1_005335	cassava4.1_005335m	AT4G31940	-3.40606	0.0217445	PF07145,PF00076
cassava4.1_007570	cassava4.1_007570m	AT3G55430	-3.40606	0.0217445
cassava4.1_013739	cassava4.1_013739m	AT2G27080	-3.40773	2.68172e-05	PF03168
cassava4.1_026283	cassava4.1_026283m	AT3G14440	-3.41452	5.35119e-05	PF03055
cassava4.1_012011	cassava4.1_012011m	AT4G08950	-3.41814	2.69932e-05	PF04674
cassava4.1_008711	cassava4.1_008711m	AT5G55090	-3.42294	0.00297482	PF00069,PF07714
cassava4.1_001465	cassava4.1_001465m	AT5G02390	-3.45946	1.92682e-05
cassava4.1_001537	cassava4.1_001537m	AT1G23870	-3.46728	1.68793e-05	PF00982,PF02358
cassava4.1_018269	cassava4.1_018269m	AT3G23255	-3.46879	0.0188625	PF00067
cassava4.1_023477	cassava4.1_023477m	AT3G26330	-3.46879	4.36611e-06
cassava4.1_029715	cassava4.1_029715m	AT5G64260	-3.48852	0.0180689	PF04674
cassava4.1_023719	cassava4.1_023719m	AT5G51990	-3.48852	0.0180689	PF00847
cassava4.1_005792	cassava4.1_005792m	AT2G45510	-3.48852	0.0180689	PF04526
cassava4.1_027380	cassava4.1_027380m	AT1G71140	-3.48852	0.0180689	PF00067
cassava4.1_024594	cassava4.1_024594m	AT5G47530	-3.48852	0.0180689	PF01554
cassava4.1_011950	cassava4.1_011950m	AT2G41480	-3.48852	0.0180689
cassava4.1_020113	cassava4.1_020113m	AT3G13175	-3.48852	0.0180689
cassava4.1_018177	cassava4.1_018177m	AT1G28480	-3.49601	0.00453956	PF00462
cassava4.1_016355	cassava4.1_016355m	AT2G27480	-3.50302	0.000176549	PF00036
cassava4.1_018575	cassava4.1_018575m	AT5G24610	-3.52023	1.57518e-05
cassava4.1_006486	cassava4.1_006486m	AT1G77380	-3.54026	2.54775e-05	PF01490
cassava4.1_030989	cassava4.1_030989m	AT3G45280	-3.54099	0.00746882	PF00249
cassava4.1_013118	cassava4.1_013118m	AT4G25810	-3.54099	0.00746882	PF00722,PF06955
cassava4.1_028792	cassava4.1_028792m	AT1G75250	-3.54099	0.00746882
cassava4.1_032458	cassava4.1_032458m	AT3G56290	-3.55698	0.000873721
cassava4.1_020998	cassava4.1_020998m	AT5G67080	-3.57052	2.44764e-05
cassava4.1_013007	cassava4.1_013007m	AT2G41835	-3.57473	3.48751e-05
cassava4.1_023054	cassava4.1_023054m	AT2G23690	-3.59162	0.00103045
cassava4.1_011819	cassava4.1_011819m	AT4G24570	-3.5933	1.50434e-05	PF00153
cassava4.1_023855	cassava4.1_023855m	AT5G39785	-3.604	0.00249334	PF07891
cassava4.1_006770	cassava4.1_006770m	AT1G11080	-3.61977	0.000433547	PF00450
cassava4.1_018849	cassava4.1_018849m	AT1G70780	-3.6345	1.14751e-05
cassava4.1_008974	cassava4.1_008974m	AT1G16670	-3.64053	5.5847e-05	PF00069,PF07714
cassava4.1_019335	cassava4.1_019335m	AT4G27280	-3.64633	3.48751e-05
cassava4.1_016646	cassava4.1_016646m	AT3G61920	-3.67615	0.00194167
cassava4.1_015454	cassava4.1_015454m	AT2G22540	-3.69689	0.000370694	PF00319,PF01486
cassava4.1_012943	cassava4.1_012943m	AT1G01720	-3.70805	8.2344e-06	PF02365
cassava4.1_033249	cassava4.1_033249m	AT1G80840	-3.71715	7.64718e-06	PF03106
cassava4.1_033273	cassava4.1_033273m	AT3G48950	-3.72033	0.00105377
cassava4.1_020141	cassava4.1_020141m	AT3G20180	-3.72033	0.0358174
cassava4.1_008739	cassava4.1_008739m	AT3G18710	-3.72033	0.0083625	PF00295
cassava4.1_009296	cassava4.1_009296m	AT3G26300	-3.73364	0.00423951	PF00067
cassava4.1_020481	cassava4.1_020481m	AT2G32190	-3.77691	0.00337966
cassava4.1_028869	cassava4.1_028869m	AT5G05240	-3.77803	0.00884447
cassava4.1_020817	cassava4.1_020817m	AT4G12735	-3.77803	0.00884447
cassava4.1_033226	cassava4.1_033226m	AT3G25855	-3.79514	0.0350595
cassava4.1_016930	cassava4.1_016930m	AT5G42380	-3.80099	9.64848e-06	PF00036
cassava4.1_024919	cassava4.1_024919m	AT1G71160	-3.8211	0.00322379	PF08392,PF02797,PF08541
cassava4.1_016594	cassava4.1_016594m	AT5G64810	-3.83136	0.0223232
cassava4.1_015594	cassava4.1_015594m	AT3G56360	-3.84216	0.000323065
cassava4.1_031328	cassava4.1_031328m	AT5G49690	-3.84216	0.00745317	PF07524
cassava4.1_027234	cassava4.1_027234m	AT1G31240	-3.84216	0.00745317
cassava4.1_001210	cassava4.1_001210m	AT3G44480	-3.89603	2.04149e-05	PF01582,PF00931,PF00560
cassava4.1_027870	cassava4.1_027870m	AT5G10695	-3.90356	0.0439687	PF00560
cassava4.1_017174	cassava4.1_017174m	AT2G45760	-3.90356	9.30382e-06
cassava4.1_017512	cassava4.1_017512m	AT2G01670	-3.90356	0.0439687	PF00685
cassava4.1_030404	cassava4.1_030404m	AT1G21270	-3.90356	0.0439687
cassava4.1_026264	cassava4.1_026264m	AT1G01730	-3.90356	0.00631705
cassava4.1_021895	cassava4.1_021895m	AT3G45070	-3.90356	0.0439687	PF00168
cassava4.1_030150	cassava4.1_030150m	AT3G02100	-3.90356	0.0439687	PF00012
cassava4.1_029648	cassava4.1_029648m	AT2G13450	-3.90356	0.0439687
cassava4.1_010754	cassava4.1_010754m	AT2G25470	-3.90356	0.0439687
cassava4.1_030629	cassava4.1_030629m	AT4G02570	-3.90356	0.0439687	PF00561
cassava4.1_005868	cassava4.1_005868m	AT5G28540	-3.90356	0.0439687	PF00293
cassava4.1_034185	cassava4.1_034185m	AT5G37490	-3.90356	0.00246791
cassava4.1_013766	cassava4.1_013766m	AT3G10870	-3.90356	0.0439687
cassava4.1_011238	cassava4.1_011238m	AT3G48800	-3.93446	0.00559867	PF07647,PF00536
cassava4.1_032977	cassava4.1_032977m	AT3G57750	-3.94104	3.22365e-06
cassava4.1_020887	cassava4.1_020887m	AT3G09870	-3.94309	0.00215975	PF02519
cassava4.1_013165	cassava4.1_013165m	AT4G25810	-3.97395	0.000305394	PF00722,PF06955
cassava4.1_023974	cassava4.1_023974m	AT1G02070	-3.99103	0.000577371
cassava4.1_023764	cassava4.1_023764m	AT3G26560	-4.0023	2.10882e-06
cassava4.1_031407	cassava4.1_031407m	AT2G40435	-4.01904	0.0349481
cassava4.1_004404	cassava4.1_004404m	AT1G48930	-4.01904	0.0349481
cassava4.1_025947	cassava4.1_025947m	AT1G52690	-4.01904	0.0349481
cassava4.1_024109	cassava4.1_024109m	AT5G19650	-4.01904	0.0349481
cassava4.1_031889	cassava4.1_031889m	AT5G05830	-4.01904	0.0349481
cassava4.1_013138	cassava4.1_013138m	AT4G17500	-4.01904	3.41976e-05
cassava4.1_030132	cassava4.1_030132m	AT1G30650	-4.01904	0.0349481
cassava4.1_017665	cassava4.1_017665m	AT3G22600	-4.01904	0.0349481
cassava4.1_029162	cassava4.1_029162m	AT5G37200	-4.03736	4.00063e-06
cassava4.1_014707	cassava4.1_014707m	AT1G27730	-4.07647	0.00329239
cassava4.1_018923	cassava4.1_018923m	AT5G11070	-4.08413	0.000176843
cassava4.1_001238	cassava4.1_001238m	AT1G17420	-4.08678	1.57579e-06
cassava4.1_005329	cassava4.1_005329m	AT3G21070	-4.08948	1.66757e-05
cassava4.1_017691	cassava4.1_017691m	AT3G04220	-4.09621	1.78469e-06
cassava4.1_027620	cassava4.1_027620m	AT1G06520	-4.12595	0.0282477
cassava4.1_028680	cassava4.1_028680m	AT2G29640	-4.12595	0.0282477
cassava4.1_026975	cassava4.1_026975m	AT1G59940	-4.12595	0.0282477
cassava4.1_021109	cassava4.1_021109m	AT1G67320	-4.13386	2.81002e-06
cassava4.1_013493	cassava4.1_013493m	AT2G31180	-4.15379	4.79844e-06
cassava4.1_013476	cassava4.1_013476m	AT5G22250	-4.21603	1.69709e-06
cassava4.1_030243	cassava4.1_030243m	AT5G49290	-4.22549	0.0227594
cassava4.1_014310	cassava4.1_014310m	AT4G02860	-4.22549	0.0227594
cassava4.1_021369	cassava4.1_021369m	AT5G06240	-4.22549	0.0227594
cassava4.1_028135	cassava4.1_028135m	AT3G55646	-4.22549	0.0227594
cassava4.1_026116	cassava4.1_026116m	AT1G67980	-4.22549	0.0227594
cassava4.1_016481	cassava4.1_016481m	AT1G27730	-4.22549	0.0227594
cassava4.1_033286	cassava4.1_033286m	AT1G74170	-4.22549	0.0227594
cassava4.1_032242	cassava4.1_032242m	AT5G60680	-4.23676	6.97286e-07
cassava4.1_017993	cassava4.1_017993m	AT4G26400	-4.2728	2.23048e-05
cassava4.1_016791	cassava4.1_016791m	AT1G26150	-4.28593	8.47846e-06
cassava4.1_025426	cassava4.1_025426m	AT3G54070	-4.3186	0.0185697
cassava4.1_029125	cassava4.1_029125m	AT4G34410	-4.3186	0.0185697
cassava4.1_013723	cassava4.1_013723m	AT1G74950	-4.34097	9.69766e-07
cassava4.1_014242	cassava4.1_014242m	AT3G23250	-4.36299	0.00157075
cassava4.1_023279	cassava4.1_023279m	AT2G44220	-4.40606	0.0151321
cassava4.1_022976	cassava4.1_022976m	AT5G35735	-4.40606	0.0151321
cassava4.1_028198	cassava4.1_028198m	AT5G03795	-4.42014	9.30442e-06
cassava4.1_016137	cassava4.1_016137m	AT3G48240	-4.43403	2.37022e-05
cassava4.1_008441	cassava4.1_008441m	AT1G03220	-4.47241	8.93682e-07
cassava4.1_032209	cassava4.1_032209m	AT5G08290	-4.48852	0.0124512
cassava4.1_013220	cassava4.1_013220m	AT4G23180	-4.604	0.000672038
cassava4.1_019006	cassava4.1_019006m	AT2G47485	-4.64852	4.05173e-07
cassava4.1_027443	cassava4.1_027443m	AT5G51990	-4.71092	0.00707946
cassava4.1_033657	cassava4.1_033657m	AT2G23945	-4.71092	0.00707946
cassava4.1_012211	cassava4.1_012211m	AT2G02710	-4.77691	0.00331059
cassava4.1_016988	cassava4.1_016988m	AT4G20780	-4.82639	6.96108e-06
cassava4.1_011065	cassava4.1_011065m	AT1G02630	-4.84216	0.000262477
cassava4.1_034136	cassava4.1_034136m	AT5G47430	-4.89665	4.08933e-09
cassava4.1_014914	cassava4.1_014914m	AT5G22380	-4.90356	0.00415471
cassava4.1_005870	cassava4.1_005870m	AT2G26150	-5.01904	0.00297249
cassava4.1_015361	cassava4.1_015361m	AT5G51990	-5.13878	9.70399e-07
cassava4.1_007562	cassava4.1_007562m	AT5G37490	-5.2127	5.25457e-08
cassava4.1_015402	cassava4.1_015402m	AT5G52020	-5.2728	4.13706e-07
cassava4.1_013738	cassava4.1_013738m	AT3G54420	-5.34097	2.30958e-05
cassava4.1_005696	cassava4.1_005696m	AT4G34880	-5.55891	2.14936e-09
cassava4.1_014137	cassava4.1_014137m	AT4G34410	-6.28823	2.22197e-09
cassava4.1_018315	cassava4.1_018315m	AT1G30135	-6.29588	1.06615e-05

## Sheet: PFAM_Up
Data sets compared	No of common PFAMs	PFAMs
CBSV_Cassava_E CBSV_Cassava_L PPV_Apricot PPV_Peach SACMV_Cassava	4	PF01190
		PF03140
		PF00249
		PF03168
CBSV_Cassava_E PPV_Apricot PPV_Peach SACMV_Cassava	3	PF02298
		PF00314
		PF02704
CBSV_Cassava_E CBSV_Cassava_L PPV_Apricot PPV_Peach	4	PF02365
		PF00847
		PF00067
		PF00332
CBSV_Cassava_E CBSV_Cassava_L PPV_Peach SACMV_Cassava	3	PF00069
		PF00141
		PF02701
CBSV_Cassava_L PPV_Apricot PPV_Peach SACMV_Cassava	1	PF03492
CBSV_Cassava_E PPV_Apricot PPV_Peach	4	PF02535
		PF00657
		PF01501
		PF00400
CBSV_Cassava_E PPV_Peach SACMV_Cassava	6	PF00201
		PF01370
		PF01397,PF03936
		PF01627
		PF05368
		PF03151
CBSV_Cassava_E CBSV_Cassava_L PPV_Peach	13	PF00462
		PF01490
		PF00106
		PF00191
		PF00504
		PF00484
		PF00012
		PF00232
		PF00561
		PF02181
		PF00403
		PF00004
		PF02458
CBSV_Cassava_E PPV_Apricot SACMV_Cassava	3	PF14510,PF08370,PF00005,PF01061
		PF10604
		PF03171,PF14226
CBSV_Cassava_E CBSV_Cassava_L PPV_Apricot	2	PF02519
		PF00226
CBSV_Cassava_E CBSV_Cassava_L SACMV_Cassava	2	PF04043,PF01095
		PF03094
CBSV_Cassava_L PPV_Apricot PPV_Peach	3	PF03514
		PF00010
		PF03106
CBSV_Cassava_L PPV_Peach SACMV_Cassava	4	PF00332,PF07983
		PF01554
		PF03765,PF00650
		PF04674
CBSV_Cassava_E PPV_Peach	30	PF05199,PF00732
		PF04450
		PF00515
		PF04043
		PF03321
		PF11721,PF07714
		PF00230
		PF04640
		PF01553
		PF01494
		PF03169
		PF02309
		PF07690
		PF00892
		PF04862
		PF03007,PF06974
		PF00854
		PF00011
		PF01564
		PF00955
		PF00407
		PF03181
		PF01566
		PF00248
		PF07765
		PF00560,PF08263
		PF03767
		PF00234
		PF11744
		PF06943,PF00656
CBSV_Cassava_E PPV_Apricot	6	PF12697
		PF14577,PF14576
		PF08263,PF00069,PF13855
		PF03083
		PF00107,PF08240
		PF14299
CBSV_Cassava_E SACMV_Cassava	3	PF03547
		PF13639
		PF14368
CBSV_Cassava_E CBSV_Cassava_L	13	PF04117
		PF00155
		PF03195
		PF08246,PF00112
		PF03055
		PF06596
		PF06974
		PF01477,PF00305
		PF00926,PF00925
		PF00085
		PF00319
		PF07207
		PF00642
PPV_Apricot PPV_Peach	1	PF09713
PPV_Peach SACMV_Cassava	11	PF03134
		PF00300
		PF02861
		PF01657
		PF00083
		PF00860
		PF03953,PF00091
		PF00194
		PF01474
		PF00210
		PF04749
CBSV_Cassava_L PPV_Peach	32	PF00544
		PF00702
		PF07859
		PF12481,PF12504
		PF00903
		PF00069,PF00036
		PF00190
		PF00023
		PF00153
		PF06045
		PF00724
		PF00664,PF00005
		PF00759
		PF00168
		PF05922,PF00082,PF02225
		PF01535
		PF00320
		PF00450
		PF01764
		PF04564
		PF02362
		PF04525
		PF02469
		PF07107
		PF00295
		PF00704
		PF00134,PF02984
		PF06521
		PF00097
		PF00501
		PF00722,PF06955
		PF03171
PPV_Apricot SACMV_Cassava	4	PF06955,PF00722
		PF13193,PF00501
		PF08263,PF13855,PF00069
		PF00324
CBSV_Cassava_L PPV_Apricot	1	PF03330,PF01357
CBSV_Cassava_L SACMV_Cassava	2	PF00560
		PF00335
CBSV_Cassava_E	136	PF04678
		PF14379
		PF00641
		PF07173
		PF03144,PF00679,PF14492,PF03764,PF00009
		PF03404,PF00174
		PF00924
		PF14159
		PF06298
		PF08263,PF00560,PF07714
		PF00274
		PF07876
		PF00355,PF08417
		PF01715
		PF08659
		PF00581
		PF13469
		PF05479
		PF00241
		PF04548,PF11886
		PF00838
		PF04116,PF12076
		PF03244
		PF02225,PF05922,PF00082
		PF00512,PF02518,PF00072
		PF13499
		PF04570
		PF00005,PF00664
		PF00005,PF01061
		PF00891
		PF00266
		PF02605
		PF00175,PF00173,PF03404,PF00970
		PF00464
		PF04755,PF00069
		PF07883
		PF01329
		PF01789
		PF08547,PF13460,PF05368
		PF05757
		PF11976
		PF02574
		PF00560,PF08263,PF13855,PF00069
		PF00224
		PF10358
		PF01477
		PF08417,PF00355
		PF01048
		PF13041
		PF13202,PF13405
		PF00111
		PF00132,PF06426
		PF07723,PF08263,PF00560,PF13855
		PF00534,PF08323
		PF00069,PF00139
		PF03405
		PF00010,PF14215
		PF03450,PF01799,PF00941
		PF10520
		PF02225,PF04389
		PF02780,PF02779,PF13292
		PF00156
		PF08392
		PF14416,PF13839
		PF03015,PF07993
		PF13405
		PF08263,PF00560,PF07714,PF13855
		PF08541,PF08392
		PF02386
		PF10340
		PF11965,PF02514
		PF00127
		PF08263,PF13855
		PF01658,PF07994
		PF00043,PF02798
		PF02531
		PF08264,PF00133
		PF02373,PF08879
		PF02482,PF16321
		PF02496
		PF01425
		PF00483
		PF00686
		PF14531,PF03822
		PF05691
		PF02401
		PF05922,PF02225,PF00082
		PF04982
		PF00490
		PF01241
		PF01536
		PF02915
		PF14226,PF03171
		PF02183,PF00046,PF04618
		PF00081,PF02777
		PF08100,PF00891
		PF00520
		PF01384
		PF08240
		PF00161
		PF00643
		PF02347
		PF12681
		PF00396,PF08246,PF00112
		PF00173,PF03404,PF00175,PF00970
		PF12710,PF00403,PF00122
		PF05042
		PF07911
		PF04725
		PF00326,PF02897
		PF09282
		PF01417
		PF12710,PF01553
		PF13802,PF01055
		PF04116
		PF02738
		PF00560,PF08263,PF13855
		PF03110
		PF05349
		PF04755
		PF01842,PF00389,PF02826
		PF04542,PF04545,PF04539
		PF14234
		PF09459
		PF00173,PF00970,PF00175
		PF00583
		PF07123
		PF00187
		PF08263,PF00560,PF13855
		PF12847
		PF00036,PF13833
		PF11264
		PF02427
		PF04145
		PF13561
		PF03059
PPV_Peach	169	PF03641
		PF06219
		PF08240,PF00107
		PF07714,PF00560,PF08263
		PF00534,PF00862
		PF00689,PF00122
		PF00890,PF08491
		PF07716
		PF00931
		PF05922,PF00082,PF06280,PF02225
		PF01817
		PF03096
		PF03514,PF12041
		PF07714
		PF00394,PF07731,PF07732
		PF06886,PF12214
		PF05498
		PF05686
		PF05637
		PF01120
		PF03776
		PF00368
		PF08244,PF00251,PF11837
		PF03005
		PF06697
		PF07983
		PF00069,PF00560,PF08263
		PF01842,PF00696
		PF01095,PF04043
		PF04765
		PF01582,PF00560,PF00931
		PF00305,PF01477
		PF04782,PF04783
		PF01408
		PF01055
		PF02065
		PF07993,PF03015
		PF03763
		PF01061,PF08370,PF00005
		PF07224
		PF08879,PF08880
		PF07714,PF06760
		PF00290
		PF05701
		PF01151
		PF01476
		PF00561,PF04083
		PF03004
		PF03271,PF00307
		PF10250
		PF03016
		PF07539
		PF00954,PF07714,PF08276,PF01453
		PF00107
		PF11594
		PF00168,PF08372
		PF00282
		PF00580
		PF06351
		PF01496
		PF04667
		PF00917
		PF00520,PF00027
		PF01529
		PF07714,PF08263
		PF00432
		PF09409,PF00627
		PF05153
		PF02183,PF00046
		PF00244
		PF02140,PF01301
		PF00225
		PF10151
		PF06507,PF02362
		PF00933,PF01915
		PF00225,PF00307
		PF00285,PF00549
		PF00069,PF00582
		PF00590
		PF01031,PF00350,PF02212
		PF00291
		PF01699
		PF00954,PF07714,PF11883,PF08276,PF01453
		PF07468
		PF00612,PF00514
		PF01565,PF08031
		PF00071
		PF08241
		PF01453
		PF08392,PF08541
		PF03030
		PF02798,PF00043
		PF02772,PF02773,PF00438
		PF07837
		PF00491
		PF00535
		PF04578
		PF08241,PF08498
		PF00026
		PF08501,PF01487,PF01488
		PF03330
		PF01756,PF02770,PF00441
		PF08276,PF01453
		PF01426,PF00145,PF00385
		PF01094,PF00060,PF00497
		PF03447,PF01842,PF00742,PF00696
		PF01255
		PF04488,PF04572
		PF06813
		PF01061,PF00005
		PF05879
		PF06203
		PF00560,PF00931
		PF03145
		PF00514
		PF03638
		PF00150
		PF00787
		PF04484
		PF06880
		PF05512
		PF03098
		PF03352
		PF12143,PF00264,PF12142
		PF01734
		PF01762
		PF00069,PF00560
		PF05659,PF00931
		PF00009,PF03144,PF11987
		PF00487,PF11960
		PF00689,PF12515,PF00702,PF00690,PF00122
		PF06886
		PF00117
		PF00804,PF05739
		PF03931,PF01466
		PF07839
		PF00176,PF00271
		PF10950
		PF07714,PF00560
		PF01786
		PF03151,PF00892
		PF00125
		PF00069,PF08263
		PF08240,PF00106,PF00107
		PF09425,PF06200
		PF01344,PF00646
		PF00725,PF02737
		PF07172
		PF03283
		PF07992,PF00070
		PF03227
		PF00307
		PF01112
		PF00891,PF08100
		PF02358,PF00982
		PF00076
		PF00112,PF08246
		PF00170
		PF00512,PF00072,PF02518,PF03924
		PF01357,PF03330
		PF00076,PF00642
		PF02364
		PF00182
		PF11204
		PF08613
		PF03372
		PF09478,PF00759
		PF03552
		PF00085,PF00515
PPV_Apricot	23	PF13458,PF00497,PF00060
		PF08271,PF00382
		PF04863,PF04864
		PF16987
		PF00004,PF14363
		PF04752
		PF13906,PF13520
		PF00478
		PF03478
		PF13091,PF00168,PF00614,PF12357
		PF05183
		PF13606,PF13637,PF12796
		PF02212,PF00350,PF01031
		PF00188
		PF04851,PF00271,PF13892
		PF13499,PF13833
		PF04720
		PF13912
		PF00400,PF04053
		PF00187,PF00967
		PF14223
		PF03018
		PF13962,PF12796
SACMV_Cassava	28	PF13920,PF12483
		PF08372,PF00168
		PF06749
		PF07983,PF00332
		PF02984,PF00134
		PF13947
		PF00307,PF00225
		PF13920
		PF03107,PF07649
		PF08541,PF00195
		PF01740,PF00916
		PF00202
		PF01988
		PF12796,PF13962
		PF00560,PF08263,PF00069
		PF13632,PF14570
		PF04851,PF00271
		PF00385,PF01426,PF00145
		PF07731,PF07732,PF00394
		PF03959
		PF02866,PF00056
		PF00046
		PF13415,PF13418
		PF13716
		PF00027,PF00520
		PF04577
		PF01161
		PF10354
CBSV_Cassava_L	142	PF04526
		PF01582,PF00931,PF07725,PF00560
		PF05553
		PF02776,PF00205,PF02775
		PF05922,PF00082,PF06280
		PF00179
		PF00139,PF00069,PF07714
		PF05495,PF00097
		PF08414,PF00036,PF01794,PF08022,PF08030
		PF01344,PF07646
		PF05207
		PF04083
		PF00240,PF00454
		PF01823
		PF00520,PF07885,PF00027,PF00023,PF11834
		PF00293
		PF05938
		PF09425,PF06203
		PF05147
		PF03214
		PF03088
		PF02985
		PF00685
		PF12248,PF00651
		PF00365
		PF00651,PF02135
		PF00447
		PF00909
		PF01471,PF00413
		PF11721,PF00069,PF07714
		PF07816
		PF00270,PF00271
		PF00847,PF02362
		PF01650
		PF00083,PF07690
		PF00072,PF00249
		PF00031
		PF07647,PF00536
		PF00005
		PF02893
		PF00010,PF01842
		PF01920
		PF00097,PF12428
		PF05023,PF09328
		PF07891
		PF00122,PF00702,PF00689
		PF02453
		PF01439
		PF00560,PF00069,PF07714
		PF05495
		PF00808
		PF00069,PF07714,PF03822
		PF03357
		PF00892,PF03151
		PF00654,PF00571
		PF04588
		PF00481
		PF03101
		PF00240,PF00069,PF07714
		PF00319,PF01486
		PF04833
		PF00651
		PF07732,PF00394,PF07731
		PF00690,PF00122,PF00702,PF00689
		PF00350,PF01031,PF02212
		PF11976,PF00240
		PF01657,PF00069,PF07714
		PF04437
		PF08263,PF00560,PF00069,PF07714
		PF09258
		PF08263,PF00560
		PF00406,PF05191
		PF01094,PF00497,PF00060
		PF02358
		PF08783,PF00098
		PF01849
		PF01507
		PF12515,PF00690,PF00122,PF00702,PF00689
		PF00313,PF00098
		PF07145,PF00076
		PF00225,PF11995
		PF03081
		PF00439
		PF00786
		PF00004,PF08542
		PF02779,PF02780
		PF07524
		PF03819
		PF01699,PF00036
		PF00595
		PF08880,PF08879
		PF02798,PF00462
		PF07887
		PF04564,PF00514
		PF09409
		PF05633
		PF00406
		PF07145
		PF01556
		PF03997
		PF04783,PF04782
		PF05347
		PF00271
		PF11955
		PF00046,PF02183
		PF10539
		PF00503
		PF00646,PF01344,PF07646
		PF00096
		PF01453,PF00954,PF08276
		PF00646,PF02373
		PF02544
		PF11789,PF04564,PF00514,PF02985
		PF00072,PF06203
		PF04654
		PF03242
		PF08392,PF02797
		PF00982,PF02358
		PF12609
		PF00752,PF00867
		PF04520
		PF00023,PF00642
		PF04428,PF01636,PF01633
		PF06200,PF09425
		PF06925
		PF12552
		PF01582,PF00931,PF00560
		PF08392,PF02797,PF08541
		PF07885,PF00027,PF00023,PF11834
		PF00097,PF06547
		PF01582,PF00931,PF00560,PF07725
		PF01253
		PF01694
		PF00036
		PF07897
		PF00310,PF04898,PF01645,PF01493,PF07992,PF00070
		PF07714,PF00069
		PF01569
		PF00069,PF07714
		PF12171,PF00096
		PF02812,PF00208
		PF03754

## Sheet: PFAM_Down
Data sets compared	No of common PFAMs	PFAMs
CBSV_Cassava_E CBSV_Cassava_L PPV_Apricot PPV_Peach SACMV_Cassava	5	PF01190
		PF00067
		PF00249
		PF00657
		PF03168
CBSV_Cassava_E PPV_Apricot PPV_Peach SACMV_Cassava	4	PF03140
		PF02298
		PF00400
		PF03106
CBSV_Cassava_E CBSV_Cassava_L PPV_Apricot PPV_Peach	3	PF02365
		PF00847
		PF03492
CBSV_Cassava_E CBSV_Cassava_L PPV_Peach SACMV_Cassava	4	PF03641
		PF04043
		PF00069
		PF00403
CBSV_Cassava_E CBSV_Cassava_L PPV_Apricot SACMV_Cassava	2	PF02519
		PF03330,PF01357
CBSV_Cassava_L PPV_Apricot PPV_Peach SACMV_Cassava	2	PF02704
		PF00010
CBSV_Cassava_E PPV_Apricot PPV_Peach	3	PF00332
		PF09713
		PF01501
CBSV_Cassava_E PPV_Peach SACMV_Cassava	12	PF00903
		PF03134
		PF00892
		PF01370
		PF00854
		PF00759
		PF00168
		PF00450
		PF01657
		PF00012
		PF00125
		PF02458
CBSV_Cassava_E CBSV_Cassava_L PPV_Peach	5	PF03169
		PF07690
		PF00011
		PF00234
		PF00141
CBSV_Cassava_E PPV_Apricot SACMV_Cassava	1	PF03018
CBSV_Cassava_E CBSV_Cassava_L SACMV_Cassava	1	PF00560
PPV_Apricot PPV_Peach SACMV_Cassava	2	PF03514
		PF00314
CBSV_Cassava_L PPV_Apricot PPV_Peach	1	PF02535
CBSV_Cassava_L PPV_Peach SACMV_Cassava	7	PF03005
		PF00230
		PF05922,PF00082,PF02225
		PF02798,PF00043
		PF00535
		PF00097
		PF03171
CBSV_Cassava_E PPV_Peach	44	PF00931
		PF07714
		PF00394,PF07731,PF07732
		PF05498
		PF00201
		PF03763
		PF00191
		PF00153
		PF00282
		PF01397,PF03936
		PF02140,PF01301
		PF00225
		PF00955
		PF08241
		PF00407
		PF03030
		PF01764
		PF04564
		PF00026
		PF03330
		PF04488,PF04572
		PF00248
		PF06813
		PF00232
		PF03638
		PF00083
		PF01734
		PF01762
		PF00860
		PF03151
		PF00560,PF08263
		PF02181
		PF07107
		PF06886
		PF00704
		PF03283
		PF06521
		PF01112
		PF00076
		PF00501
		PF02701
		PF04749
		PF00182
		PF03372
CBSV_Cassava_E PPV_Apricot	14	PF06955,PF00722
		PF14510,PF08370,PF00005,PF01061
		PF00004,PF14363
		PF03478
		PF08263,PF00069,PF13855
		PF13193,PF00501
		PF05183
		PF02212,PF00350,PF01031
		PF08263,PF13855,PF00069
		PF00188
		PF13499,PF13833
		PF00324
		PF13912
		PF00107,PF08240
CBSV_Cassava_E SACMV_Cassava	11	PF00155
		PF10533,PF03106
		PF00643,PF06203
		PF00221
		PF00005,PF01061
		PF08246,PF00112
		PF07732,PF00394,PF07731
		PF06127
		PF04783,PF04782
		PF06203
		PF07011
CBSV_Cassava_E CBSV_Cassava_L	5	PF00447
		PF02893
		PF00582
		PF11820
		PF07279
PPV_Peach SACMV_Cassava	25	PF00544
		PF00462
		PF07859
		PF01490
		PF00300
		PF00190
		PF01553
		PF02309
		PF00023
		PF07224
		PF11594
		PF00168,PF08372
		PF01529
		PF03765,PF00650
		PF04674
		PF00561
		PF02469
		PF03352
		PF05368
		PF00295
		PF11744
		PF00134,PF02984
		PF03227
		PF00210
		PF03552
CBSV_Cassava_L PPV_Peach	5	PF00702
		PF00504
		PF00664,PF00005
		PF00320
		PF00722,PF06955
CBSV_Cassava_L SACMV_Cassava	8	PF02353,PF08241,PF08242
		PF00612
		PF04043,PF01095
		PF00190,PF07883
		PF01612
		PF00646
		PF03000
		PF07714,PF00069
CBSV_Cassava_E	242	PF04526
		PF04819
		PF00403,PF00702,PF00122
		PF14432,PF12854,PF13041,PF01535
		PF00565
		PF01486
		PF11838,PF01433
		PF01149,PF06831
		PF02225,PF04389,PF04253
		PF04535
		PF05678
		PF01823
		PF01596
		PF14686,PF14683,PF06045
		PF00293
		PF01476,PF00069
		PF00080
		PF13410,PF13417
		PF00806
		PF13091,PF00614,PF00168,PF12357
		PF00560,PF13855,PF00069
		PF00122
		PF08699,PF16488,PF16486,PF02170,PF02171
		PF08659
		PF06839,PF03372
		PF04564,PF00069
		PF00627,PF02148,PF00443
		PF13450,PF05199
		PF00365
		PF03662
		PF00097,PF01485
		PF16487,PF16488,PF08699,PF02170,PF16486,PF02171
		PF05608
		PF00560,PF13855
		PF08513,PF00400
		PF00954,PF08276,PF01453,PF07714
		PF00717
		PF00254,PF12854,PF13041,PF01535
		PF01471,PF00413
		PF14144
		PF00888
		PF02225,PF05922,PF00082
		PF08414,PF01794,PF08022,PF08030
		PF04851
		PF07732,PF07731,PF00394
		PF04652,PF14288,PF02364
		PF00847,PF02362
		PF13540,PF00415
		PF13499
		PF03195
		PF14432,PF13041,PF01535
		PF06963
		PF08263,PF00069
		PF05190,PF05192,PF00488
		PF00005,PF00664
		PF14310,PF00933,PF01915
		PF07466
		PF00022
		PF11883,PF08276,PF00954,PF01453,PF07714
		PF08488,PF07645,PF13947,PF00069
		PF00266
		PF00005
		PF13371,PF07719,PF00226
		PF13639
		PF14360
		PF12854,PF13041,PF01535
		PF00967
		PF01657,PF00069
		PF01453,PF00069
		PF17098
		PF13837
		PF03477,PF00317,PF02867
		PF07723,PF08263,PF00560
		PF07883
		PF03087
		PF00400,PF04003
		PF00187,PF00182
		PF13410,PF02798
		PF04859
		PF10601
		PF00800
		PF08590
		PF01794,PF08022,PF08414,PF08030
		PF13947,PF00069
		PF08263
		PF12552,PF14309
		PF00226,PF11926
		PF10343
		PF07891
		PF03660
		PF00560,PF08263,PF13855,PF00069
		PF01535,PF13041,PF14432
		PF14634
		PF13238
		PF01428
		PF04851,PF02170,PF00271,PF03368,PF00636
		PF01657,PF07714
		PF01280
		PF14543,PF14541
		PF13302
		PF08276,PF01453,PF00069
		PF13499,PF13405
		PF01535,PF13041
		PF15699
		PF07983,PF00332
		PF00560,PF07714,PF12819
		PF13202
		PF13041
		PF14363
		PF02984,PF00134
		PF13855,PF00514,PF01734
		PF00481
		PF06404
		PF11995,PF00225
		PF07723,PF08263,PF00560,PF13855
		PF13947,PF07714
		PF13855
		PF08263,PF07714
		PF04833
		PF00069,PF00139
		PF08477,PF16095
		PF00644,PF12174
		PF13724,PF04844
		PF01381,PF08523
		PF03222
		PF13920
		PF02567
		PF01556,PF00226
		PF07723,PF00560,PF08263
		PF00135
		PF02780,PF02779,PF13292
		PF05266
		PF00999
		PF14416,PF13839
		PF08276,PF00954,PF01453,PF07714
		PF05383,PF14259,PF08777
		PF13405
		PF14389,PF04784
		PF00403,PF00080
		PF13855,PF07714
		PF01590,PF00072
		PF05383
		PF13578
		PF02775,PF12697,PF13378,PF16582,PF02776
		PF13672
		PF06136
		PF07714,PF11721
		PF00560,PF08263,PF00069
		PF03081
		PF08031,PF01565
		PF14368
		PF05406,PF02877,PF00644
		PF03188,PF04526
		PF02449,PF13364
		PF08263,PF13855
		PF01842
		PF05340
		PF14531
		PF00043,PF02798
		PF07887
		PF15054
		PF02362
		PF02545
		PF00070
		PF07645,PF00069
		PF13855,PF07714,PF12819
		PF07731,PF07732,PF00394
		PF12734
		PF01217,PF00928
		PF00249,PF00072
		PF00690,PF12710,PF00122,PF00689
		PF14531,PF03822
		PF06522
		PF05691
		PF07802
		PF01182
		PF13812,PF01535,PF14432
		PF00560,PF07714,PF13855
		PF00690,PF00702,PF00122,PF00689
		PF01734,PF11815
		PF00337,PF01762
		PF14363,PF00004
		PF06075
		PF03479
		PF00628,PF00533,PF12738
		PF02525
		PF03936,PF01397
		PF05739,PF00804
		PF01477,PF00305
		PF14009
		PF00954,PF01453,PF00069
		PF00197
		PF04506
		PF12695
		PF02866,PF00056
		PF00394,PF07732,PF07731
		PF14226,PF03171
		PF04107
		PF08100,PF00891
		PF13855,PF00069
		PF13414,PF00254
		PF02544
		PF13812,PF13041
		PF13499,PF07714
		PF07723,PF00560,PF13855
		PF16036
		PF07645,PF13947,PF00069
		PF00560,PF12799,PF13855
		PF00560,PF08263,PF13855
		PF14432,PF13812,PF01535,PF13041
		PF13621
		PF01966
		PF03094
		PF00046
		PF05033,PF00856,PF10440
		PF03398
		PF12174
		PF14547
		PF00400,PF04564
		PF02602
		PF08276,PF01453,PF00954,PF07714
		PF01588
		PF09273,PF00856
		PF01073
		PF13489,PF08241
		PF13962,PF13857,PF12796
		PF16269
		PF01169
		PF08263,PF00560,PF13855
		PF13456
		PF07724,PF00004
		PF00043,PF13417
		PF03470,PF03468
		PF08276,PF00954,PF01453,PF00069
		PF01263
		PF13561
		PF01733
		PF00578
		PF00646,PF07734
		PF00170,PF14144
		PF11883,PF08276,PF01453,PF00954,PF07714
		PF05694
PPV_Peach	153	PF06219
		PF08240,PF00107
		PF07714,PF00560,PF08263
		PF00534,PF00862
		PF05199,PF00732
		PF04450
		PF00689,PF00122
		PF12481,PF12504
		PF00890,PF08491
		PF07716
		PF05922,PF00082,PF06280,PF02225
		PF01817
		PF03096
		PF03514,PF12041
		PF06886,PF12214
		PF00515
		PF05686
		PF05637
		PF01120
		PF03776
		PF00069,PF00036
		PF00368
		PF08244,PF00251,PF11837
		PF03321
		PF06697
		PF07983
		PF00069,PF00560,PF08263
		PF00332,PF07983
		PF01842,PF00696
		PF01095,PF04043
		PF04765
		PF11721,PF07714
		PF01582,PF00560,PF00931
		PF00305,PF01477
		PF00106
		PF04782,PF04783
		PF01408
		PF04640
		PF01494
		PF01055
		PF02065
		PF07993,PF03015
		PF01061,PF08370,PF00005
		PF08879,PF08880
		PF07714,PF06760
		PF00290
		PF05701
		PF01151
		PF01476
		PF04862
		PF03004
		PF03271,PF00307
		PF06045
		PF10250
		PF02861
		PF03016
		PF00107
		PF00724
		PF00580
		PF06351
		PF03007,PF06974
		PF01496
		PF04667
		PF00917
		PF00520,PF00027
		PF00432
		PF09409,PF00627
		PF05153
		PF02183,PF00046
		PF00244
		PF10151
		PF06507,PF02362
		PF00933,PF01915
		PF00225,PF00307
		PF00285,PF00549
		PF01627
		PF01564
		PF00590
		PF00069,PF00582
		PF01031,PF00350,PF02212
		PF01699
		PF00954,PF07714,PF11883,PF08276,PF01453
		PF07468
		PF00484
		PF00612,PF00514
		PF01565,PF08031
		PF00071
		PF01535
		PF01453
		PF08392,PF08541
		PF02772,PF02773,PF00438
		PF07837
		PF00491
		PF04578
		PF08241,PF08498
		PF03181
		PF08501,PF01487,PF01488
		PF01756,PF02770,PF00441
		PF08276,PF01453
		PF01426,PF00145,PF00385
		PF01094,PF00060,PF00497
		PF03447,PF01842,PF00742,PF00696
		PF01061,PF00005
		PF05879
		PF04525
		PF00560,PF00931
		PF03145
		PF00150
		PF00514
		PF00787
		PF04484
		PF05512
		PF07765
		PF12143,PF00264,PF12142
		PF00069,PF00560
		PF05659,PF00931
		PF00487,PF11960
		PF03767
		PF00689,PF12515,PF00702,PF00690,PF00122
		PF00117
		PF00804,PF05739
		PF03931,PF01466
		PF07839
		PF00176,PF00271
		PF10950
		PF07714,PF00560
		PF01786
		PF03151,PF00892
		PF00069,PF08263
		PF08240,PF00106,PF00107
		PF09425,PF06200
		PF01344,PF00646
		PF00725,PF02737
		PF07172
		PF07992,PF00070
		PF03953,PF00091
		PF00194
		PF00004
		PF00307
		PF00891,PF08100
		PF01474
		PF02358,PF00982
		PF00112,PF08246
		PF00170
		PF00512,PF00072,PF02518,PF03924
		PF01357,PF03330
		PF00076,PF00642
		PF06943,PF00656
		PF02364
		PF11204
		PF08613
		PF09478,PF00759
		PF00085,PF00515
PPV_Apricot	22	PF13458,PF00497,PF00060
		PF12697
		PF08271,PF00382
		PF04863,PF04864
		PF16987
		PF04752
		PF10604
		PF13906,PF13520
		PF00478
		PF14577,PF14576
		PF03171,PF14226
		PF13091,PF00168,PF00614,PF12357
		PF13606,PF13637,PF12796
		PF00226
		PF04851,PF00271,PF13892
		PF04720
		PF03083
		PF00400,PF04053
		PF00187,PF00967
		PF14223
		PF13962,PF12796
		PF14299
SACMV_Cassava	83	PF00179
		PF02362,PF06507
		PF00690,PF00122,PF00702
		PF00505
		PF03547
		PF05938
		PF07250,PF09118
		PF03850
		PF02536
		PF04784
		PF11976,PF00240,PF01020
		PF03214
		PF00887
		PF02985
		PF03080
		PF00909
		PF05078
		PF00514,PF02985
		PF07816
		PF04116,PF12076
		PF00083,PF07690
		PF02953
		PF04570
		PF08038
		PF01221
		PF03463
		PF01747
		PF11960,PF00487
		PF00957
		PF02230
		PF05564
		PF07719,PF00515,PF00226
		PF00125,PF00808
		PF07719,PF00515
		PF07885
		PF00173,PF00487
		PF00240,PF11976
		PF02765
		PF08263,PF00560,PF07714,PF00069
		PF04646
		PF00170,PF07716
		PF00538,PF02178
		PF08613,PF00134
		PF08263,PF00560,PF00069,PF07714
		PF08263,PF00560
		PF04398
		PF08267,PF01717
		PF06888
		PF00025
		PF00732,PF05199
		PF00098,PF00249
		PF02485
		PF02221
		PF04072
		PF01590,PF00512,PF02518,PF00072
		PF03824
		PF04564,PF00514
		PF00195,PF02797
		PF08221,PF05645
		PF02798
		PF00412
		PF04669
		PF12353,PF00076
		PF01227
		PF01487,PF08501,PF01488
		PF00046,PF02183
		PF06813,PF07690
		PF00101
		PF00642,PF00076
		PF01453,PF00024,PF00069
		PF11721
		PF00319
		PF07690,PF00854
		PF01154,PF08540
		PF08392,PF02797
		PF03371
		PF07719,PF00515,PF07721,PF00085
		PF02705
		PF03188
		PF00036
		PF03105
		PF00642
		PF00069,PF07714
CBSV_Cassava_L	26	PF07173
		PF04690
		PF00445
		PF01814,PF05495,PF00097
		PF08241,PF08242,PF08498
		PF08212
		PF07847
		PF01554
		PF03600
		PF00091,PF03953
		PF02176
		PF08879
		PF06911
		PF07714,PF00069,PF04564
		PF04618,PF00046,PF02183
		PF00081,PF02777
		PF00643
		PF03009
		PF10537,PF02791
		PF09282
		PF09459
		PF05911
		PF00026,PF03489,PF05184
		PF00042
		PF12171,PF00096
		PF04193
