# Supplementary material for: Molecular insights into Cassava brown streak virus susceptibility and resistance by profiling of the early host response
Source: Mol Plant Pathol. 2017 Aug 10;19(2):476–89. doi: 10.1111/mpp.12565 (PMC6638049; doi:10.1111/mpp.12565)
Supplement: Supplementary file 6 — Table S6 Differentially expressed genes (DEGs) in the study that match putative RNA‐DEPENDENT RNA POLYMERASE 1 (RDR1) targets based on Cao et al. (2014). [file MPP-19-476-s006.xlsx]

## Sheet: RDR1 target gene
putative RDR1 targets (Cao et al., 2014)	Matching Cassava 60444 DEGs	Differential gene expression (fold change) of cassava genes	Annotation
AT4G31500	Manes.12G144200	-3.82649	cytochrome P450, family 83, subfamily B, polypeptide 1
AT1G29930	Manes.17G066700	-3.43634	chlorophyll A/B binding protein 1
AT4G10340	Manes.15G183900	-3.15056	light harvesting complex of photosystem II 5
AT3G61470	Manes.12G011200	-3.12938	photosystem I light harvesting complex gene 2
AT2G34430	Manes.17G066800	-2.94447	light-harvesting chlorophyll-protein complex II subunit B1
AT2G20570	Manes.13G142200	-2.70154	GBF\'s pro-rich region-interacting factor 1
AT5G46110	Manes.16G032200	-2.24974	Glucose-6-phosphate/phosphate translocator-related
AT5G01820	Manes.09G116200	-2.15293	serine/threonine protein kinase 1
AT4G02510	Manes.15G012200	-2.1385	translocon at the outer envelope membrane of chloroplasts 159
AT1G17745	Manes.S068400	-2.13673	D-3-phosphoglycerate dehydrogenase
AT3G16640	Manes.09G170800	-2.09608	translationally controlled tumor protein
AT5G44790	Manes.03G074800	-2.00699	copper-exporting ATPase / responsive-to-antagonist 1 / copper-transporting ATPase (RAN1)
AT4G05320	Manes.04G111000	-2.00141	polyubiquitin 10
AT1G59870	Manes.11G034200	2.06016	ABC-2 and Plant PDR ABC-type transporter family protein
AT3G23000	Manes.03G170300	2.09113	CBL-interacting protein kinase 7
AT3G62600	Manes.01G226300	2.15076	DNAJ heat shock family protein
AT1G09970	Manes.18G054100	2.19884	Leucine-rich receptor-like protein kinase family protein
AT5G35735	Manes.S092100	2.2298	Auxin-responsive family protein
AT3G50950	Manes.02G097400	2.37885	HOPZ-ACTIVATED RESISTANCE 1
AT3G63380	Manes.05G082100	2.46528	ATPase E1-E2 type family protein / haloacid dehalogenase-like hydrolase family protein
AT4G08850	Manes.10G083000	2.80548	Leucine-rich repeat receptor-like protein kinase family protein
AT1G21270	Manes.02G171400	3.20878	wall-associated kinase 2
AT1G15690	Manes.08G111900	6.18774	Inorganic H pyrophosphatase family protein
AT1G21240	Manes.02G170200	7.33873	wall associated kinase 3
AT5G14040	Manes.06G125300	16.7523	phosphate transporter 3;1
AT3G18830	Manes.16G115700	384.088	polyol/monosaccharide transporter 5
AT1G13640	#N/A	#N/A
AT4G29950	#N/A	#N/A
AT3G62250	#N/A	#N/A
AT5G54390	#N/A	#N/A
AT5G03280	#N/A	#N/A
AT3G13080	#N/A	#N/A
AT3G08580	#N/A	#N/A
AT3G44110	#N/A	#N/A
AT5G05750	#N/A	#N/A
AT4G24690	#N/A	#N/A
AT1G35710	#N/A	#N/A
AT3G61580	#N/A	#N/A
AT3G02468	#N/A	#N/A
AT5G42090	#N/A	#N/A
AT4G38600	#N/A	#N/A
AT4G32285	#N/A	#N/A
AT5G49980	#N/A	#N/A
AT1G79930	#N/A	#N/A
AT4G27000	#N/A	#N/A
AT1G07770	#N/A	#N/A
AT2G23350	#N/A	#N/A
AT5G53300	#N/A	#N/A
AT1G22610	#N/A	#N/A
AT1G01960	#N/A	#N/A
AT5G67360	#N/A	#N/A
AT5G26000	#N/A	#N/A
AT1G75380	#N/A	#N/A
AT5G10760	#N/A	#N/A
AT5G08670	#N/A	#N/A
AT3G57260	#N/A	#N/A
AT3G02740	#N/A	#N/A
AT2G30550	#N/A	#N/A
AT4G13940	#N/A	#N/A
AT4G14960	#N/A	#N/A
AT1G57720	#N/A	#N/A
AT4G03550	#N/A	#N/A
AT5G67190	#N/A	#N/A
AT3G04120	#N/A	#N/A
AT1G23310	#N/A	#N/A
AT1G08360	#N/A	#N/A
AT5G10380	#N/A	#N/A
AT5G50920	#N/A	#N/A
AT4G08920	#N/A	#N/A
AT1G02500	#N/A	#N/A
AT3G62870	#N/A	#N/A
AT1G07940	#N/A	#N/A
AT3G13460	#N/A	#N/A
AT2G37480	#N/A	#N/A
AT5G11700	#N/A	#N/A
AT3G62290	#N/A	#N/A
AT1G76490	#N/A	#N/A
AT3G50370	#N/A	#N/A
AT4G23640	#N/A	#N/A
AT2G46440	#N/A	#N/A
AT5G60390	#N/A	#N/A
AT3G09840	#N/A	#N/A
AT5G20290	#N/A	#N/A
AT4G26650	#N/A	#N/A
AT3G08530	#N/A	#N/A
AT3G22380	#N/A	#N/A
AT4G34390	#N/A	#N/A
AT3G52430	#N/A	#N/A
AT2G31880	#N/A	#N/A
AT3G57330	#N/A	#N/A
AT3G13380	#N/A	#N/A
AT5G14430	#N/A	#N/A
AT5G56000	#N/A	#N/A
AT2G47800	#N/A	#N/A
AT1G58602	#N/A	#N/A
AT4G39090	#N/A	#N/A
AT1G72750	#N/A	#N/A
AT5G04930	#N/A	#N/A
AT5G42950	#N/A	#N/A
AT2G16500	#N/A	#N/A
AT1G70320	#N/A	#N/A
AT3G45860	#N/A	#N/A
AT4G34110	#N/A	#N/A
AT5G28540	#N/A	#N/A
AT5G08680	#N/A	#N/A
AT4G32390	#N/A	#N/A
AT1G20840	#N/A	#N/A
AT2G44120	#N/A	#N/A
AT3G01820	#N/A	#N/A
AT2G45540	#N/A	#N/A
AT2G31865	#N/A	#N/A
AT1G07000	#N/A	#N/A
AT3G11010	#N/A	#N/A
AT1G64720	#N/A	#N/A
AT4G24190	#N/A	#N/A
AT4G16720	#N/A	#N/A
AT5G01980	#N/A	#N/A
AT1G25440	#N/A	#N/A
AT1G58230	#N/A	#N/A
AT2G18960	#N/A	#N/A
AT3G08740	#N/A	#N/A
AT4G27500	#N/A	#N/A
AT1G20960	#N/A	#N/A
AT5G27850	#N/A	#N/A
AT5G20700	#N/A	#N/A
AT5G39500	#N/A	#N/A
AT3G47250	#N/A	#N/A
AT3G11940	#N/A	#N/A
AT4G02890	#N/A	#N/A
AT5G20950	#N/A	#N/A
AT2G43160	#N/A	#N/A
AT3G53430	#N/A	#N/A
AT1G16260	#N/A	#N/A
AT3G22968	#N/A	#N/A
AT1G79920	#N/A	#N/A
AT3G25610	#N/A	#N/A
AT1G21250	#N/A	#N/A
AT2G17930	#N/A	#N/A
AT5G61790	#N/A	#N/A
AT4G35830	#N/A	#N/A
AT3G60600	#N/A	#N/A
AT4G39420	#N/A	#N/A
AT3G04470	#N/A	#N/A
AT5G10840	#N/A	#N/A
AT3G13330	#N/A	#N/A
AT2G39480	#N/A	#N/A
AT5G54810	#N/A	#N/A
AT1G05570	#N/A	#N/A
AT4G30440	#N/A	#N/A
AT1G66980	#N/A	#N/A
AT2G47400	#N/A	#N/A
AT1G09210	#N/A	#N/A
AT3G07110	#N/A	#N/A
AT4G37910	#N/A	#N/A
AT4G34710	#N/A	#N/A
AT2G09990	#N/A	#N/A
AT4G11420	#N/A	#N/A
AT1G65960	#N/A	#N/A
AT1G30230	#N/A	#N/A
AT1G21750	#N/A	#N/A
AT1G63770	#N/A	#N/A
AT2G28290	#N/A	#N/A
AT1G72700	#N/A	#N/A
AT3G18780	#N/A	#N/A
AT2G40140	#N/A	#N/A
AT5G57710	#N/A	#N/A
AT2G36850	#N/A	#N/A
AT4G23470	#N/A	#N/A
AT3G60420	#N/A	#N/A
AT4G39400	#N/A	#N/A
AT3G59770	#N/A	#N/A
AT4G02480	#N/A	#N/A
AT2G32680	#N/A	#N/A
AT5G64270	#N/A	#N/A
AT1G14670	#N/A	#N/A
AT2G28000	#N/A	#N/A
AT1G49240	#N/A	#N/A
AT4G14500	#N/A	#N/A
AT1G12990	#N/A	#N/A
AT2G03120	#N/A	#N/A
AT4G21150	#N/A	#N/A
AT4G00730	#N/A	#N/A
AT5G18380	#N/A	#N/A
AT2G24790	#N/A	#N/A
AT3G09200	#N/A	#N/A
AT1G74470	#N/A	#N/A
AT1G08450	#N/A	#N/A
AT4G31570	#N/A	#N/A
AT1G10950	#N/A	#N/A
AT3G49910	#N/A	#N/A
AT5G49740	#N/A	#N/A
AT5G47700	#N/A	#N/A
AT2G25490	#N/A	#N/A
AT4G00100	#N/A	#N/A
AT5G58410	#N/A	#N/A
AT2G20370	#N/A	#N/A
AT1G33140	#N/A	#N/A
AT2G39770	#N/A	#N/A
AT4G01850	#N/A	#N/A
AT3G20770	#N/A	#N/A
AT2G29970	#N/A	#N/A
AT3G55200	#N/A	#N/A
AT2G43970	#N/A	#N/A
AT5G54310	#N/A	#N/A
AT2G33170	#N/A	#N/A
AT1G21680	#N/A	#N/A
AT5G56010	#N/A	#N/A
AT5G37600	#N/A	#N/A
AT1G50010	#N/A	#N/A
AT2G31610	#N/A	#N/A
AT4G24520	#N/A	#N/A
AT4G35100	#N/A	#N/A
AT3G02020	#N/A	#N/A
AT5G44800	#N/A	#N/A
AT5G53370	#N/A	#N/A
AT4G00700	#N/A	#N/A
AT1G07920	#N/A	#N/A
AT1G18080	#N/A	#N/A
AT5G42790	#N/A	#N/A
AT1G66970	#N/A	#N/A
AT2G36530	#N/A	#N/A
AT4G17250	#N/A	#N/A
AT5G02500	#N/A	#N/A
AT1G26270	#N/A	#N/A
AT5G64740	#N/A	#N/A
AT2G25430	#N/A	#N/A
AT2G37478	#N/A	#N/A
AT3G52250	#N/A	#N/A
AT1G80530	#N/A	#N/A
AT5G58290	#N/A	#N/A
AT1G67090	#N/A	#N/A
AT1G04820	#N/A	#N/A
AT2G41840	#N/A	#N/A
AT2G39210	#N/A	#N/A
AT5G09810	#N/A	#N/A
AT2G20010	#N/A	#N/A
AT2G27860	#N/A	#N/A
AT4G25640	#N/A	#N/A
AT5G27420	#N/A	#N/A
AT1G07930	#N/A	#N/A
AT5G15200	#N/A	#N/A
AT1G31910	#N/A	#N/A
AT3G60770	#N/A	#N/A
AT5G39740	#N/A	#N/A
AT1G43170	#N/A	#N/A
AT1G29920	#N/A	#N/A
AT1G55860	#N/A	#N/A
AT4G29900	#N/A	#N/A
AT3G17390	#N/A	#N/A
AT4G34100	#N/A	#N/A
AT4G23850	#N/A	#N/A
AT1G20980	#N/A	#N/A
AT1G56190	#N/A	#N/A
AT1G69620	#N/A	#N/A
AT5G56030	#N/A	#N/A
AT4G18730	#N/A	#N/A
AT1G80070	#N/A	#N/A
AT1G33120	#N/A	#N/A
AT4G16190	#N/A	#N/A
AT3G43300	#N/A	#N/A
AT3G11130	#N/A	#N/A
AT4G03420	#N/A	#N/A
AT4G17140	#N/A	#N/A
AT3G58500	#N/A	#N/A
AT3G01770	#N/A	#N/A
AT4G32410	#N/A	#N/A
AT4G30190	#N/A	#N/A
AT4G17390	#N/A	#N/A
AT1G71220	#N/A	#N/A
AT2G41410	#N/A	#N/A
AT1G20620	#N/A	#N/A
AT5G48160	#N/A	#N/A
AT1G10170	#N/A	#N/A
AT3G08590	#N/A	#N/A
AT2G02160	#N/A	#N/A
AT5G60790	#N/A	#N/A
AT5G60360	#N/A	#N/A
AT3G62830	#N/A	#N/A
AT2G01570	#N/A	#N/A
AT3G60860	#N/A	#N/A
AT2G22125	#N/A	#N/A
AT3G02260	#N/A	#N/A
AT3G15210	#N/A	#N/A
AT1G13210	#N/A	#N/A
AT3G25520	#N/A	#N/A
AT5G08690	#N/A	#N/A
AT3G55220	#N/A	#N/A
AT5G58110	#N/A	#N/A
AT3G22970	#N/A	#N/A
AT5G53480	#N/A	#N/A
AT3G15730	#N/A	#N/A
AT2G41900	#N/A	#N/A
AT1G30360	#N/A	#N/A
AT2G03820	#N/A	#N/A
AT1G70160	#N/A	#N/A
AT1G04410	#N/A	#N/A
AT1G22930	#N/A	#N/A
AT3G02470	#N/A	#N/A
AT1G33470	#N/A	#N/A
AT3G51370	#N/A	#N/A
AT1G17120	#N/A	#N/A
AT5G52530	#N/A	#N/A
AT4G33300	#N/A	#N/A
AT5G12470	#N/A	#N/A
AT5G44340	#N/A	#N/A
AT3G13920	#N/A	#N/A
AT1G56070	#N/A	#N/A
AT1G67120	#N/A	#N/A
AT3G48000	#N/A	#N/A
AT1G29910	#N/A	#N/A
AT1G15930	#N/A	#N/A
AT1G19910	#N/A	#N/A
AT2G46020	#N/A	#N/A
AT5G60850	#N/A	#N/A
AT5G05170	#N/A	#N/A
AT1G64230	#N/A	#N/A
AT3G63500	#N/A	#N/A
AT1G48090	#N/A	#N/A
AT4G32260	#N/A	#N/A
AT2G01140	#N/A	#N/A
AT3G44720	#N/A	#N/A
AT4G38920	#N/A	#N/A
AT2G21660	#N/A	#N/A
AT4G35800	#N/A	#N/A
AT3G63410	#N/A	#N/A
AT3G52930	#N/A	#N/A
AT4G14400	#N/A	#N/A
AT2G02760	#N/A	#N/A
AT4G35750	#N/A	#N/A
AT5G19690	#N/A	#N/A
AT5G42020	#N/A	#N/A
AT1G12920	#N/A	#N/A
AT2G34250	#N/A	#N/A
AT5G25980	#N/A	#N/A
AT1G07810	#N/A	#N/A
AT3G53460	#N/A	#N/A
AT1G06230	#N/A	#N/A
AT2G29400	#N/A	#N/A
AT4G37640	#N/A	#N/A
AT5G22630	#N/A	#N/A
AT5G62000	#N/A	#N/A
AT3G22890	#N/A	#N/A
AT1G03060	#N/A	#N/A
AT1G78900	#N/A	#N/A
AT5G20720	#N/A	#N/A
AT3G01540	#N/A	#N/A
AT1G07140	#N/A	#N/A
AT4G33050	#N/A	#N/A
AT1G34300	#N/A	#N/A
AT5G40780	#N/A	#N/A
AT5G60670	#N/A	#N/A
AT1G56280	#N/A	#N/A
AT5G23110	#N/A	#N/A
AT2G34420	#N/A	#N/A
AT4G16660	#N/A	#N/A
AT1G54270	#N/A	#N/A
AT5G24740	#N/A	#N/A
AT1G09640	#N/A	#N/A
AT3G07160	#N/A	#N/A
AT4G34670	#N/A	#N/A
AT1G67430	#N/A	#N/A
AT5G13590	#N/A	#N/A
AT1G63980	#N/A	#N/A
AT1G29900	#N/A	#N/A
AT3G07100	#N/A	#N/A
AT5G02490	#N/A	#N/A
AT3G12120	#N/A	#N/A
AT5G46250	#N/A	#N/A
AT1G75040	#N/A	#N/A
